# Supplementary material for: Inhibition of the mRNA-Binding Protein IGF2BP1 Suppresses Proliferation and Sensitizes Neuroblastoma Cells to Chemotherapeutic Agents
Source: Front Oncol. 2021 Mar 16;11:608816. doi: 10.3389/fonc.2021.608816 (PMC8008117; doi:10.3389/fonc.2021.608816)
Supplement: Supplementary file 2 [file DataSheet_2.xlsx]

## Sheet: Chemical List
Supplemental Table S1. Chemical List
Chemical Name	CAS#	Company	Catalog #	Solvent	Stock Concentration
Puromycin dihydrochloride	58-58-2	Sigma	P9620-10ML	water	10mg/ml
Doxycycline, Hyclate	24390-14-5	Sigma	04-0016 324385-1gm	water	5mg/ml
BTYNB	304456-62-0	Cayman Chemical	25623	DMSO	100 mM
Cyclophosphamide Monohydrate	6055-19-2	SelleckChem	S2057	DMSO	50mg/ml
Vincristine sulfate	2068-78-2	SelleckChem	S1241	DMSO	10mg/ml
Doxorubicin (Adriamycin) HCl	25316-40-9	SelleckChem	S1208	DMSO	10mg/ml
Etoposide	33419-42-0	SelleckChem	S1225	DMSO	100mg/ml
Topotecan HCl	119413-54-6	SelleckChem	S1231	DMSO	50mg/ml
Dinaciclib (SCH727965)	779353-01-4	SelleckChem	S2768	DMSO	5mg/ml
AZD4573	2057509-72-3	SelleckChem	S8719	DMSO	5mg/ml

## Sheet: SK-N-AS All Genes IPA
Supplemental Table S2. Ingenuity Pathway Analysis of differentially expressed genes in IGF2BP1 depleted SK-N-AS
© 2000-2020 QIAGEN. All rights reserved.
Analysis Details for My Projects->G532->1-3_vs_4-6_human - q001logFC1
Workspace	My Projects
Project	G532
Analysis	1-3_vs_4-6_human - q001logFC1
Date	Tue Jun 23 15:09:01 PDT 2020
Analysis ID	19445806
Analysis Settings
Cutoff before duplicate resolution	true
Resolve duplicate on	Expression logfoldchange
Color using	Expression logfoldchange
Cutoff for Expression logfoldchange	down regulated -1.0 and up regulated 1.0
Cutoff for Expression other	--
Cutoff for Expression pvalue	--
Cutoff for Expression qvalue	0.001
Reference set	Ingenuity Knowledge Base (Genes Only)
Relationship to include	Direct and Indirect
Includes Endogenous Chemicals	Yes
Optional Analyses	My Pathways My List
Filter Summary
Consider only molecules and/or relationships where
(confidence = Experimentally Observed) AND
(mol. types = biologic drug OR canonical pathway OR chemical - endogenous mammalian OR chemical - endogenous non-mammalian OR chemical - kinase inhibitor OR chemical - other OR chemical - protease inhibitor OR chemical drug OR chemical reagent OR chemical toxicant OR complex OR cytokine OR disease OR enzyme OR function OR fusion gene/product OR G-protein coupled receptor OR group OR growth factor…
Canonical Pathways for My Projects->G532->1-3_vs_4-6_human - q001logFC1
Ingenuity Canonical Pathways	-log(p-value)	zScore	Ratio	Molecules
Acetone Degradation I (to Methylglyoxal)	0		0.0333	CYP3A5
Activation of IRF by Cytosolic Pattern Recognition Receptors	0	0.377964	0.111	IL6,IRF9,MAPK10,NFKB1,NFKB2,NFKBIA,TRAF3
Allograft Rejection Signaling	0		0.0581	CD80,FAS,HLA-B,HLA-C,HLA-DPB1
Antiproliferative Role of TOB in T Cell Signaling	0	0	0.103	RPS6KA1,SKP2,SMAD3,TGFB3
Apelin Cardiomyocyte Signaling Pathway	0	-1.89737	0.111	CAT,GNA11,HIF1A,MAPK10,NOTUM,PIK3CD,PLCD1,PLCL2,PLCZ1,PLN,PRKCH
Apelin Muscle Signaling Pathway	0		0.0526	PPARGC1A
Aryl Hydrocarbon Receptor Signaling	0	-0.57735	0.119	AHR,AIP,ALDH16A1,ALDH1L1,ALDH6A1,FAS,GSTM2,GSTM3,IL1A,IL1B,IL6,NCOA7,NFKB1,NFKB2,RARG,RBL2,TGFB3
Assembly of RNA Polymerase I Complex	0		0.0833	POLR1C
Assembly of RNA Polymerase II Complex	0		0.08	GTF2B,TAF13,TAF1L,TAF7L
Assembly of RNA Polymerase III Complex	0		0.0769	GTF3C2
Autoimmune Thyroid Disease Signaling	0		0.102	CD80,FAS,HLA-B,HLA-C,TG
Autophagy	0		0.115	ATG4A,CTSF,CTSS,MAP1LC3A,MAP1LC3B,MAP1LC3B2,VPS18
B Cell Development	0		0.0556	CD80,HLA-B
Bupropion Degradation	0		0.04	CYP3A5
CCR3 Signaling in Eosinophils	0	-3	0.105	CCL11,GNG4,ITPR2,JMJD7-PLA2G4B,PAK4,PIK3CD,PLA2G3,PLA2G4A,PRKCH,RAP2B,RASD1,RASD2,RRAS
CD28 Signaling in T Helper Cells	0	-1.50756	0.108	CD80,FYN,HLA-B,ITPR2,LAT,MAPK10,NFATC2,NFATC3,NFKB1,NFKB2,NFKBIA,PIK3CD,PTPN6
CTLA4 Signaling in Cytotoxic T Lymphocytes	0		0.112	CD80,FYN,HLA-B,HLA-C,LAT,PIK3CD,PPM1J,PPM1L,PPP2R3A,PTPN6
Calcium-induced T Lymphocyte Apoptosis	0	-2	0.0758	HLA-B,ITPR2,NFATC2,ORAI1,PRKCH
Cardiomyocyte Differentiation via BMP Receptors	0		0.05	NPPB
Cdc42 Signaling	0	-1	0.0778	APC2,ARHGEF6,CDC42EP2,CDC42EP5,FGD1,HLA-B,HLA-C,HLA-DPB1,ITGA2,ITGA5,MAPK10,PAK4,WIPF1
Cell Cycle: G1/S Checkpoint Regulation	0	-0.816497	0.119	ABL1,CDKN2D,E2F2,E2F8,RBL2,SKP2,SMAD3,TGFB3
Cholesterol Biosynthesis I	0		0.0769	LSS
Cholesterol Biosynthesis II (via 24,25-dihydrolanosterol)	0		0.0769	LSS
Cholesterol Biosynthesis III (via Desmosterol)	0		0.0769	LSS
Clathrin-mediated Endocytosis Signaling	0		0.119	APOL1,ARRB1,EPHB2,FGF1,FGF14,FGF18,FGF19,FGF5,FGF7,ITGA5,ITGB4,ITGB8,MET,ORM1,ORM2,PGF,PIK3CD,SAA4,SERPINA1,SH3GL1,SNAP91,VEGFC,VEGFD
Cleavage and Polyadenylation of Pre-mRNA	0		0.0833	CPSF4
Cyclins and Cell Cycle Regulation	0	0.377964	0.111	ABL1,CDKN2D,E2F2,E2F8,PPM1J,PPM1L,PPP2R3A,SKP2,TGFB3
Cysteine Biosynthesis III (mammalia)	0		0.0417	EEF1AKMT1
Cytotoxic T Lymphocyte-mediated Apoptosis of Target Cells	0		0.0882	FAS,HLA-B,HLA-C
DNA Double-Strand Break Repair by Non-Homologous End Joining	0		0.0714	LIG4
DNA Methylation and Transcriptional Repression Signaling	0		0.114	DNMT3B,H4C11,H4C12,H4C8
Docosahexaenoic Acid (DHA) Signaling	0		0.105	BCL2A1,IL1B,PIK3CD,SERPINF1
EGF Signaling	0		0.0545	EGFR,ITPR2,PIK3CD
Embryonic Stem Cell Differentiation into Cardiac Lineages	0		0.1	SP4
Endometrial Cancer Signaling	0		0.1	APC2,PIK3CD,RAP2B,RASD1,RASD2,RRAS
Estrogen Biosynthesis	0	-1	0.0976	AKR1B15,CYP3A5,HSD17B12,HSD17B2
Estrogen-mediated S-phase Entry	0		0.115	E2F2,E2F8,SKP2
Ethanol Degradation II	0		0.0625	ACSS3,DHRS4
Extrinsic Prothrombin Activation Pathway	0		0.0625	F3
FAT10 Signaling Pathway	0		0.0556	MAP1LC3B
Fatty Acid α-oxidation	0		0.1	PTGS2,TMLHE
Fcγ Receptor-mediated Phagocytosis in Macrophages and Monocytes	0	-1.26491	0.117	CSF2,FCGR2A,FYN,HMOX1,LYN,MYO5A,PLD1,PLD5,PLD6,PRKCH,RAC2
Folate Transformations I	0		0.111	MTHFD2
GADD45 Signaling	0		0.105	GADD45B,GADD45G
Gluconeogenesis I	0		0.0769	ALDOC,FBP1
Glutamate Receptor Signaling	0		0.0702	GRIK5,GRIN2D,SLC1A1,SLC1A7
Glutaryl-CoA Degradation	0		0.0625	CDYL
Glycolysis I	0		0.115	ALDOC,FBP1,PFKL
Granzyme A Signaling	0		0.105	H1-10,H1-2
Growth Hormone Signaling	0	-1.13389	0.113	IGF2,PIK3CD,PRKCH,PTPN6,RPS6KA1,SOCS1,SOCS3,STAT5A
Gαs Signaling	0	0	0.121	ADD3,ADRB2,CHRM5,CREB3,CREB3L3,GNG4,PRKACA,PRKAR1B,PRKAR2B,RAPGEF4,RYR2,VIPR1,VIPR2
Hereditary Breast Cancer Signaling	0		0.0857	DDB2,FANCA,GADD45B,GADD45G,HLTF,PIK3CD,RAD51,RAP2B,RASD1,RASD2,RRAS,SMARCD3
Histamine Degradation	0		0.0588	HNMT
Huntington's Disease Signaling	0	-2.11058	0.0717	CACNA1B,CAPN5,CASP10,CDK5R1,CREB3,CREB3L3,EGFR,GNA11,GNA14,GNA15,GNG4,HSPA14,HSPA1A/HSPA1B,HSPA6,PIK3CD,PRKCH,SGK1
Hypoxia Signaling in the Cardiovascular System	0	-1	0.0811	CREB3,CREB3L3,EDN1,HIF1A,NFKBIA,UBE2D1
IL-12 Signaling and Production in Macrophages	0		0.106	APOL1,MAPK10,NFKB1,NFKB2,ORM1,ORM2,PIK3CD,PRKCH,SAA4,SERPINA1,STAT4,STAT6,TGFB3,TLR2
IL-7 Signaling Pathway	0	-2.12132	0.115	FOXO6,FYN,HGF,JAK3,LYN,MET,PIK3CD,SOCS1,STAT5A
Inhibition of ARE-Mediated mRNA Degradation Pathway	0	-0.27735	0.107	DCP1A,EXOSC5,NGFR,PPM1J,PPM1L,PPP2R3A,PRKACA,PRKAR1B,PRKAR2B,TNFRSF11B,TNFRSF1B,TNFSF10,YWHAH
Intrinsic Prothrombin Activation Pathway	0	-1	0.0952	COL1A1,COL3A1,F8,KLK1
Isoleucine Degradation I	0		0.0667	ACADSB
Leukotriene Biosynthesis	0		0.0769	GGT1
MSP-RON Signaling Pathway	0		0.103	CCL2,CSF1,IL3RA,KLK1,PIK3CD,TLR2
Maturity Onset Diabetes of Young (MODY) Signaling	0		0.0952	CACNA1D,INSR
Mechanisms of Viral Exit from Host Cells	0		0.0732	CHMP4A,PRKCH,SH3GL1
Melanoma Signaling	0		0.12	MITF,PIK3CD,RAP2B,RASD1,RASD2,RRAS
Melatonin Degradation I	0	-2.44949	0.1	B4GAT1,CYP3A5,LARGE1,LARGE2,SULT1B1,SULT1C4
Methionine Degradation I (to Homocysteine)	0		0.0455	EEF1AKMT1
Mitotic Roles of Polo-Like Kinase	0	1	0.121	ANAPC4,ANAPC7,CDC26,CDC7,KIF11,PPM1J,PPM1L,PPP2R3A
Mouse Embryonic Stem Cell Pluripotency	0	-2.52982	0.117	FZD2,FZD3,FZD6,FZD7,IL6ST,JAK3,PIK3CD,RAP2B,RASD1,RASD2,RRAS,TCF7L1
NER Pathway	0	-2.12132	0.117	CHAF1B,DDB2,DNA2,ERCC5,H4C11,H4C12,H4C8,LIG4,PRIM1,RPA3,TCEA1,TOP2A
Neuroprotective Role of THOP1 in Alzheimer's Disease	0	-1.41421	0.111	ACE,C1R,DPP4,ECE1,GNRH2,HLA-B,HLA-C,KLK1,MME,PRKACA,PRKAR1B,PRKAR2B,PRSS23
Nicotine Degradation II	0	-2	0.0615	B4GAT1,CYP3A5,LARGE1,LARGE2
Nicotine Degradation III	0	-2	0.0714	B4GAT1,CYP3A5,LARGE1,LARGE2
Noradrenaline and Adrenaline Degradation	0		0.0857	DHRS4,IL4I1,MAOA
Nucleotide Excision Repair Pathway	0		0.0571	ERCC5,RPA3
Nur77 Signaling in T Lymphocytes	0		0.0339	CD80,HLA-B
OX40 Signaling Pathway	0	-0.816497	0.1	HLA-B,HLA-C,HLA-DPB1,MAPK10,NFKB1,NFKB2,NFKBIA,TNFRSF4,TRAF3
Oxidative Ethanol Degradation III	0		0.0526	ACSS3
Oxidative Phosphorylation	0	2.23607	0.0459	MT-CYB,MT-ND1,MT-ND2,MT-ND5,NDUFB2
Pentose Phosphate Pathway	0		0.1	H6PD
Phagosome Maturation	0		0.113	ATP6V0B,ATP6V0C,ATP6V0D1,ATP6V1C1,ATP6V1D,ATP6V1E2,CTSF,CTSS,DYNC1I1,HLA-B,HLA-C,NOX3,TAP1,TUBB3,TUBB8,TUBD1,VPS18
Phosphatidylethanolamine Biosynthesis II	0		0.111	ETNK2
Polyamine Regulation in Colon Cancer	0		0.0909	MXD1,SAT1
Primary Immunodeficiency Signaling	0		0.1	ADA,AIRE,JAK3,TAP1,UNG
Prostate Cancer Signaling	0		0.121	ABL1,CREB3,CREB3L3,NFKB1,NFKB2,NFKBIA,PIK3CD,RAP2B,RASD1,RASD2,RRAS
Protein Ubiquitination Pathway	0		0.0952	ANAPC4,BAG1,BIRC3,DNAJB9,DNAJC14,DNAJC2,DNAJC22,DNAJC25,HLA-B,HLA-C,HSPA14,HSPA1A/HSPA1B,HSPA6,HSPB6,HSPH1,PRKN,PSMB8,SKP2,TAP1,UBE2D1,UCHL1,USP13,USP2,USP36,USP40,USP44
Pyridoxal 5'-phosphate Salvage Pathway	0		0.0615	MAP3K6,PIM1,PRKCH,SGK1
Regulation of Actin-based Motility by Rho	0	-1.66667	0.117	ITGA2,ITGA5,PAK4,PIP4K2B,RAC2,RHOBTB1,RHOBTB2,RHOF,RHOH,RND3,WIPF1
Regulation of eIF4 and p70S6K Signaling	0	-1.66667	0.108	EIF1AX,EIF3L,ITGA2,ITGA5,PIK3CD,PPM1J,PPM1L,PPP2R3A,RAP2B,RASD1,RASD2,RPS3,RPS4X,RPS6,RPS8,RPSA,RRAS
Remodeling of Epithelial Adherens Junctions	0		0.0735	ACTN3,HGF,MET,TUBB3,TUBB8
Renal Cell Carcinoma Signaling	0	-2.44949	0.113	HGF,HIF1A,MET,PAK4,PIK3CD,RAP2B,RASD1,RASD2,RRAS
Retinoate Biosynthesis I	0		0.0588	AKR1B1,DHRS4
Retinoic acid Mediated Apoptosis Signaling	0	-2	0.1	CRABP1,CRABP2,RARG,TNFRSF10A,TNFRSF10B,TNFSF10
Retinol Biosynthesis	0	-2	0.0952	ESD,LIPE,LIPG,PNLIP
Role of BRCA1 in DNA Damage Response	0	-0.816497	0.1	E2F2,E2F8,FANCA,HLTF,MDC1,RAD51,RBL2,SMARCD3
Role of CHK Proteins in Cell Cycle Checkpoint Control	0	0.447214	0.105	E2F2,E2F8,MDC1,PPM1J,PPM1L,PPP2R3A
Role of Oct4 in Mammalian Embryonic Stem Cell Pluripotency	0		0.0435	SALL4,SPP1
Role of PI3K/AKT Signaling in the Pathogenesis of Influenza	0	-1	0.0625	NFKB1,NFKB2,NFKBIA,PIK3CD
Role of RIG1-like Receptors in Antiviral Innate Immunity	0	-2	0.114	CASP10,NFKB1,NFKB2,NFKBIA,TRAF3
Role of Wnt/GSK-3β Signaling in the Pathogenesis of Influenza	0	-1.41421	0.115	APC2,FZD2,FZD3,FZD6,FZD7,TCF7L1,WNT5A,WNT6,WNT9A
Role of p14/p19ARF in Tumor Suppression	0		0.0345	PIK3CD
SAPK/JNK Signaling	0	-2.33333	0.108	GNA12,MAP3K20,MAP3K5,MAPK10,NFATC3,PIK3CD,RAC2,RAP2B,RASD1,RASD2,RRAS
SPINK1 Pancreatic Cancer Pathway	0	2.64575	0.117	CPD,CPE,CPM,CTRC,F2RL1,KLK1,SMAD3
Salvage Pathways of Pyrimidine Ribonucleotides	0	-1.41421	0.0928	AK4,AK5,AK7,MAP3K6,NME2,NME5,PIM1,PRKCH,SGK1
Serotonin Degradation	0	-2.82843	0.119	B4GAT1,DHRS4,IL4I1,LARGE1,LARGE2,MAOA,SULT1B1,SULT1C4
Sucrose Degradation V (Mammalian)	0		0.111	ALDOC
Superpathway of Cholesterol Biosynthesis	0		0.0345	LSS
Superpathway of Citrulline Metabolism	0		0.0667	CPS1
Superpathway of Methionine Degradation	0		0.0541	BHMT,EEF1AKMT1
Systemic Lupus Erythematosus In T Cell Signaling Pathway	0	-2.26301	0.0991	CASP10,CD44,CD80,CREB3,CREB3L3,FAS,GNA12,HLA-B,HLA-C,HLA-DPB1,ICOSLG/LOC102723996,IL6,ITGAL,LAT,LEPR,MSN,NFATC2,ORAI1,PIK3CD,PPM1J,PPM1L,PPP2R3A,RAC2,RAP2B,RASD1,RASD2,RHOBTB1,RHOBTB2,RHOF,RHOH,RND3,RORC,RRAS
Systemic Lupus Erythematosus Signaling	0		0.118	BDKRB2,C5,C6,C7,CD80,FCGR2A,HLA-B,HLA-C,IL1A,IL1B,IL33,IL36RN,IL6,IL6R,KLK1,LAT,LYN,NFATC2,NFATC3,PIK3CD,PTPN6,RAP2B,RASD1,RASD2,RRAS,SNRPN,TLR7
T Cell Receptor Signaling	0		0.114	FYN,LAT,NFATC2,NFATC3,NFKB1,NFKB2,NFKBIA,PIK3CD,RAP2B,RASD1,RASD2,RRAS
TCA Cycle II (Eukaryotic)	0		0.0417	ACO1
TNFR1 Signaling	0	-1.34164	0.12	BIRC3,NFKB1,NFKB2,NFKBIA,PAK4,TNFAIP3
Telomerase Signaling	0	-1	0.103	ABL1,EGFR,ELF3,PIK3CD,PPM1J,PPM1L,PPP2R3A,RAP2B,RASD1,RASD2,RRAS
Thrombopoietin Signaling	0	-2.23607	0.111	PIK3CD,PRKCH,RAP2B,RASD1,RASD2,RRAS,STAT5A
Tryptophan Degradation III (Eukaryotic)	0		0.087	CDYL,KYNU
Tryptophan Degradation X (Mammalian, via Tryptamine)	0		0.08	IL4I1,MAOA
UDP-N-acetyl-D-galactosamine Biosynthesis II	0		0.0769	HKDC1
UVB-Induced MAPK Signaling	0	-1	0.0769	EGFR,MAPK10,PIK3CD,PRKCH
Ubiquinol-10 Biosynthesis (Eukaryotic)	0		0.118	CYP26B1,CYP4F11
VEGF Signaling	0	-2.33333	0.121	ACTN3,EIF1AX,HIF1A,PGF,PIK3CD,PTPN6,RAP2B,RASD1,RASD2,RRAS,VEGFC,VEGFD
Valine Degradation I	0		0.111	ACADSB,ALDH6A1
Vitamin-C Transport	0		0.0833	SLC2A3,STOM
Xenobiotic Metabolism General Signaling Pathway	0	-3.15296	0.119	AHR,FTL,GSTM2,GSTM3,HMOX1,MAP3K15,MAP3K5,MAP3K6,NR1H3,PIK3CD,PPARA,PRKCH,RAP2B,RASD1,RASD2,RRAS,UGT8
fMLP Signaling in Neutrophils	0	-2.11058	0.121	GNG4,ITPR2,NFATC2,NFATC3,NFKB1,NFKB2,NFKBIA,NOX3,PIK3CD,PRKCH,RAP2B,RASD1,RASD2,RRAS
iCOS-iCOSL Signaling in T Helper Cells	0	-1.26491	0.108	CAMK2B,CD80,HLA-B,ICOSLG/LOC102723996,ITPR2,LAT,NFATC2,NFATC3,NFKB1,NFKB2,NFKBIA,PIK3CD
nNOS Signaling in Neurons	0		0.0851	CAPN5,GRIN2D,PRKCH,RASD1
Salvage Pathways of Pyrimidine Deoxyribonucleotides	0.19		0.125	TK1
Sphingomyelin Metabolism	0.19		0.125	SGMS1
Sphingosine and Sphingosine-1-phosphate Metabolism	0.19		0.125	SGPP2
Glycoaminoglycan-protein Linkage Region Biosynthesis	0.224		0.143	XYLT1
NAD Salvage Pathway III	0.224		0.143	NMRK1
Trehalose Degradation II (Trehalase)	0.224		0.143	HKDC1
Glutathione Redox Reactions I	0.242		0.125	GPX4,GPX7,GSTM2
Glutathione-mediated Detoxification	0.254	-2	0.125	ANPEP,GGH,GSTM2,GSTM3
Superpathway of Melatonin Degradation	0.265	-2.82843	0.123	B4GAT1,CYP3A5,IL4I1,LARGE1,LARGE2,MAOA,SULT1B1,SULT1C4
Endocannabinoid Developing Neuron Pathway	0.266	-1	0.122	CREB3,CREB3L3,GNAO1,MAPK10,MGLL,PIK3CD,PRKACA,PRKAR1B,PRKAR2B,RAC2,RAP2B,RASD1,RASD2,RRAS
Ceramide Biosynthesis	0.267		0.167	SPTSSA
GDP-mannose Biosynthesis	0.267		0.167	MPI
Glycine Cleavage Complex	0.267		0.167	AMT
NAD Biosynthesis III	0.267		0.167	NAMPT
NAD Biosynthesis from 2-amino-3-carboxymuconate Semialdehyde	0.267		0.167	QPRT
Selenocysteine Biosynthesis II (Archaea and Eukaryotes)	0.267		0.167	SARS1
Serotonin and Melatonin Biosynthesis	0.267		0.167	TPH1
Tryptophan Degradation to 2-amino-3-carboxymuconate Semialdehyde	0.267		0.167	KYNU
UDP-N-acetyl-D-glucosamine Biosynthesis II	0.267		0.167	GFPT2
Urea Cycle	0.267		0.167	CPS1
UVA-Induced MAPK Signaling	0.27	-2.33333	0.122	EGFR,MAPK10,NOTUM,PIK3CD,PLCD1,PLCL2,PLCZ1,RAP2B,RASD1,RASD2,RPS6KA1,RRAS
Non-Small Cell Lung Cancer Signaling	0.27	-2.23607	0.123	ABL1,EGFR,ITPR2,PIK3CD,RAP2B,RASD1,RASD2,RASSF5,RRAS
Prolactin Signaling	0.274	-1.41421	0.123	FYN,PIK3CD,PRKCH,RAP2B,RASD1,RASD2,RRAS,SOCS1,SOCS3,STAT5A
G Protein Signaling Mediated by Tubby	0.275		0.129	ABL1,GNG4,INSR,TUB
Cell Cycle Control of Chromosomal Replication	0.275	-1.88982	0.125	CDC7,CDK19,DNA2,ORC1,PRIM1,RPA3,TOP2A
PAK Signaling	0.282	-2.52982	0.124	ARHGEF6,ITGA2,ITGA5,MAPK10,PAK4,PDGFRA,PDGFRB,PIK3CD,RAP2B,RASD1,RASD2,RRAS
Phenylalanine Degradation IV (Mammalian, via Side Chain)	0.282		0.143	IL4I1,MAOA
Chemokine Signaling	0.288	-1.41421	0.125	CAMK2B,CCL11,CCL2,CCL7,CXCL12,CXCR4,RAP2B,RASD1,RASD2,RRAS
TGF-β Signaling	0.295	-1.88982	0.125	FOXH1,RAP2B,RASD1,RASD2,RRAS,SERPINE1,SMAD3,SMAD7,TGFB3,TLX2,ZFYVE9,ZNF423
Dopamine Degradation	0.297	-2	0.133	IL4I1,MAOA,SULT1B1,SULT1C4
Thyroid Hormone Metabolism II (via Conjugation and/or Degradation)	0.302	-2.23607	0.132	B4GAT1,LARGE1,LARGE2,SULT1B1,SULT1C4
IL-3 Signaling	0.302	-2.12132	0.127	IL3RA,PIK3CD,PRKCH,PTPN6,RAP2B,RASD1,RASD2,RRAS,STAT5A,STAT6
14-3-3-mediated Signaling	0.317	-1.73205	0.126	MAP3K5,MAPK10,NOTUM,PIK3CD,PLCD1,PLCL2,PLCZ1,PRKCH,RAP2B,RASD1,RASD2,RPS6KA1,RRAS,TUBB3,TUBB8,YWHAH
Acyl-CoA Hydrolysis	0.317		0.154	ACOT4,PPT1
Bile Acid Biosynthesis, Neutral Pathway	0.317		0.154	AKR1C1/AKR1C2,CYP27A1
Putrescine Degradation III	0.319		0.143	IL4I1,MAOA,SAT1
CMP-N-acetylneuraminate Biosynthesis I (Eukaryotes)	0.321		0.2	GNE
Creatine-phosphate Biosynthesis	0.321		0.2	CKMT1A/CKMT1B
Galactose Degradation I (Leloir Pathway)	0.321		0.2	GALK1
Glutamate Degradation III (via 4-aminobutyrate)	0.321		0.2	GAD1
Lysine Degradation II	0.321		0.2	AASS
Myo-inositol Biosynthesis	0.321		0.2	IMPA2
Tetrahydrofolate Salvage from 5,10-methenyltetrahydrofolate	0.321		0.2	MTHFD2
Tyrosine Degradation I	0.321		0.2	HGD
ErbB Signaling	0.322	-2.52982	0.128	EGFR,ERBB3,ERBB4,MAPK10,NRG2,PAK4,PIK3CD,PRKCH,RAP2B,RASD1,RASD2,RRAS
Cell Cycle Regulation by BTG Family Proteins	0.324		0.135	E2F2,E2F8,PPM1J,PPM1L,PPP2R3A
CD27 Signaling in Lymphocytes	0.328	-1.63299	0.132	MAP3K15,MAP3K5,MAP3K6,MAPK10,NFKB1,NFKB2,NFKBIA
Phototransduction Pathway	0.328		0.132	GUCA1B,GUCY1A1,PDE6B,PDE6G,PRKACA,PRKAR1B,PRKAR2B
IL-2 Signaling	0.329	-1.63299	0.131	JAK3,PIK3CD,RAP2B,RASD1,RASD2,RRAS,SOCS1,STAT5A
Dopamine Receptor Signaling	0.333		0.13	CALY,IL4I1,MAOA,PPM1J,PPM1L,PPP2R3A,PRKACA,PRKAR1B,PRKAR2B,SLC18A3
Neuropathic Pain Signaling In Dorsal Horn Neurons	0.338	-1.94145	0.129	CAMK2B,GPR37,GRIN2D,ITPR2,NOTUM,PIK3CD,PLCD1,PLCL2,PLCZ1,PRKACA,PRKAR1B,PRKAR2B,PRKCH
Neurotrophin/TRK Signaling	0.349	-1.41421	0.132	CREB3,CREB3L3,MAP3K5,NGFR,PIK3CD,RAP2B,RASD1,RASD2,RPS6KA1,RRAS
Wnt/β-catenin Signaling	0.349	-0.654654	0.127	APC2,CD44,CDH5,DKK2,FZD2,FZD3,FZD6,FZD7,GJA1,GNAO1,LRP1,PPM1J,PPM1L,PPP2R3A,RARG,SFRP1,TCF7L1,TGFB3,TGFBR3,WNT5A,WNT6,WNT9A
HER-2 Signaling in Breast Cancer	0.35		0.131	EGFR,ERBB3,ITGB4,ITGB8,MAP3K5,PIK3CD,PRKCH,RAP2B,RASD1,RASD2,RRAS
Glucose and Glucose-1-phosphate Degradation	0.358		0.167	HKDC1,PGM1
Guanosine Nucleotides Degradation III	0.358		0.167	ACPP,NT5M
NAD biosynthesis II (from tryptophan)	0.358		0.167	KYNU,QPRT
ErbB4 Signaling	0.366	-2.44949	0.134	APH1B,ERBB4,NRG2,PIK3CD,PRKCH,RAP2B,RASD1,RASD2,RRAS
UVC-Induced MAPK Signaling	0.368	-1.34164	0.137	EGFR,MAPK10,PRKCH,RAP2B,RASD1,RASD2,RRAS
Cellular Effects of Sildenafil (Viagra)	0.369		0.13	CACNA1D,CACNG1,CACNG4,CACNG6,CACNG8,GPR37,GUCY1A1,ITPR2,NOTUM,PDE3B,PDE4A,PLCD1,PLCL2,PLCZ1,PRKACA,PRKAR1B,PRKAR2B
Pyrimidine Ribonucleotides De Novo Biosynthesis	0.369	0	0.14	AK4,AK5,AK7,NME2,NME5,RECQL4
Serotonin Receptor Signaling	0.369		0.14	HTR2B,IL4I1,MAOA,SLC18A3,SLC6A4,TPH1
Dopamine-DARPP32 Feedback in cAMP Signaling	0.371	-1.21268	0.129	CACNA1D,CALY,CREB3,CREB3L3,GRIN2D,GUCY1A1,ITPR2,KCNJ11,KCNJ6,KCNJ8,NOTUM,PLCD1,PLCL2,PLCZ1,PPM1J,PPM1L,PPP2R3A,PRKACA,PRKAR1B,PRKAR2B,PRKCH
Mitochondrial Dysfunction	0.372		0.129	ACO1,APH1B,BACE1,CAT,CYB5R3,FIS1,FURIN,GPD2,GPX4,GPX7,MAOA,MAPK10,MT-CYB,MT-ND1,MT-ND2,MT-ND5,NDUFA4L2,NDUFAF1,NDUFB2,PRKN,SOD2,UCP2
NGF Signaling	0.382	-1.94145	0.132	CREB3,CREB3L3,MAP3K15,MAP3K5,MAP3K6,MAPK10,NFKB1,NFKB2,NGFR,PIK3CD,RAP2B,RASD1,RASD2,RPS6KA1,RRAS
Amyloid Processing	0.389		0.14	APH1B,BACE1,CAPN5,CDK5R1,PRKACA,PRKAR1B,PRKAR2B
Acetate Conversion to Acetyl-CoA	0.393		0.25	ACSS3
Catecholamine Biosynthesis	0.393		0.25	DBH
Molybdenum Cofactor Biosynthesis	0.393		0.25	GPHN
N-acetylglucosamine Degradation II	0.393		0.25	AMDHD2
PRPP Biosynthesis I	0.393		0.25	PRPS2
Pentose Phosphate Pathway (Oxidative Branch)	0.393		0.25	H6PD
Phenylethylamine Degradation I	0.393		0.25	AOC3
Spermine and Spermidine Degradation I	0.393		0.25	SAT1
Inhibition of Angiogenesis by TSP1	0.398		0.147	FYN,GUCY1A1,HSPG2,MAPK10,SDC1
GDP-glucose Biosynthesis	0.404		0.182	HKDC1,PGM1
Purine Nucleotides De Novo Biosynthesis II	0.404		0.182	GMPS,IMPDH2
ErbB2-ErbB3 Signaling	0.404	-2.64575	0.138	ERBB3,JAK3,NRG2,PIK3CD,RAP2B,RASD1,RASD2,RRAS,STAT5A
Regulation of Cellular Mechanics by Calpain Protease	0.404	-2.44949	0.138	ACTN3,CAPN5,EGFR,ITGA2,ITGA5,RAP2B,RASD1,RASD2,RRAS
CNTF Signaling	0.408	-2.44949	0.14	CNTFR,IL6ST,PIK3CD,RAP2B,RASD1,RASD2,RPS6KA1,RRAS
EIF2 Signaling	0.408	-4.02492	0.129	ATF3,ATF5,DDIT3,EIF1AX,EIF2AK4,EIF3L,EIF5,INSR,MYCN,PIK3CD,PPP1R15A,RAP2B,RASD1,RASD2,RPL13,RPL13A,RPL18A,RPL28,RPL3,RPL4,RPLP0,RPLP1,RPS3,RPS4X,RPS6,RPS8,RPSA,RRAS,WARS1
Epithelial Adherens Junction Signaling	0.408		0.132	ACTN3,EGFR,EPN2,FGF1,HGF,JUP,MET,NECTIN1,NOTCH2,NOTCH3,RAP2B,RASD1,RASD2,RRAS,SNAI2,SORBS1,TCF7L1,TGFBR3,TUBB3,TUBB8
Cell Cycle: G2/M DNA Damage Checkpoint Regulation	0.412	0.816497	0.143	ABL1,CKS1B,KAT2B,RPS6KA1,SKP2,TOP2A,YWHAH
Hematopoiesis from Pluripotent Stem Cells	0.412		0.143	CSF1,CSF2,CSF3,CXCL8,IL11,IL1A,IL6
α-Adrenergic Signaling	0.414	-1.13389	0.135	GNG4,ITPR2,PHKG1,PRKACA,PRKAR1B,PRKAR2B,PRKCH,PYGB,PYGL,RAP2B,RASD1,RASD2,RRAS
Pyrimidine Ribonucleotides Interconversion	0.418	0	0.146	AK4,AK5,AK7,NME2,NME5,RECQL4
FLT3 Signaling in Hematopoietic Progenitor Cells	0.418	-1.66667	0.138	CREB3,CREB3L3,PIK3CD,RAP2B,RASD1,RASD2,RPS6KA1,RRAS,STAT4,STAT5A,STAT6
Basal Cell Carcinoma Signaling	0.421	-1	0.139	APC2,FZD2,FZD3,FZD6,FZD7,GLIS2,TCF7L1,WNT5A,WNT6,WNT9A
1D-myo-inositol Hexakisphosphate Biosynthesis II (Mammalian)	0.423		0.167	INPP5J,IPMK,SYNJ2
D-myo-inositol (1,3,4)-trisphosphate Biosynthesis	0.423		0.167	INPP5J,IPMK,SYNJ2
Methylglyoxal Degradation III	0.423		0.167	AKR1B1,AKR1C1/AKR1C2,AKR7A2
Chronic Myeloid Leukemia Signaling	0.429		0.136	ABL1,E2F2,E2F8,NFKB1,NFKB2,PIK3CD,RAP2B,RASD1,RASD2,RBL2,RRAS,SMAD3,STAT5A,TGFB3
Sumoylation Pathway	0.429	0.333333	0.136	FAS,MAP3K5,MAPK10,MYB,NFKB1,NFKB2,NFKBIA,PML,RAC2,RHOBTB1,RHOBTB2,RHOF,RHOH,RND3
Gap Junction Signaling	0.431		0.131	CAV1,EGFR,GAD1,GJA1,GUCY1A1,HTR2B,ITPR2,LPAR1,NOTUM,NPR3,PIK3CD,PLCD1,PLCL2,PLCZ1,PRKACA,PRKAR1B,PRKAR2B,PRKCH,RAP2B,RASD1,RASD2,RRAS,SLC39A7,TJP2,TUBB3,TUBB8
FAK Signaling	0.431		0.137	ARHGEF6,CAPN5,EGFR,FYN,ITGA2,ITGA5,PAK4,PIK3CD,RAP2B,RASD1,RASD2,RRAS,TNS1
Thyroid Cancer Signaling	0.437	-2.7136	0.139	CXCL8,CXCR4,GDNF,INSR,PIK3CD,RAP2B,RASD1,RASD2,RET,RRAS,TCF7L1
Adipogenesis pathway	0.438		0.134	BSCL2,CEBPD,DDIT3,FGF1,FGFR3,FGFR4,FOXC2,FZD2,FZD3,FZD6,FZD7,HIF1A,KAT2B,RPS6KA1,SMAD3,TXNIP,WNT5A,ZNF423
D-myo-inositol (1,4,5)-Trisphosphate Biosynthesis	0.44	0	0.16	CDIPT,PIP4K2B,PLCD1,PLCZ1
Small Cell Lung Cancer Signaling	0.441	-2.64575	0.141	ABL1,CKS1B,NFKB1,NFKB2,NFKBIA,PIK3CD,PTGS2,SKP2,TRAF1,TRAF3
NRF2-mediated Oxidative Stress Response	0.444	-0.83205	0.132	ABCC2,ABCC4,AKR7A2,CAT,CCT7,DNAJA4,DNAJB9,DNAJC14,ENC1,FOSL1,FTL,GSTM2,GSTM3,HERPUD1,HMOX1,MAFG,MAP3K5,PIK3CD,PRKCH,RAP2B,RASD1,RASD2,RRAS,SOD2,SOD3
Role of NFAT in Regulation of the Immune Response	0.445	-3.29983	0.133	CD80,FCGR2A,FYN,GNA11,GNA12,GNA14,GNA15,GNAO1,GNG4,HLA-B,ITPR2,LAT,LYN,NFATC2,NFATC3,NFKB1,NFKB2,NFKBIA,ORAI1,PIK3CD,RAP2B,RASD1,RASD2,RRAS
3-phosphoinositide Biosynthesis	0.447	-2.55841	0.133	ALPL,CDIPT,DOT1L,MTMR7,NUDT1,NUDT12,NUDT14,PIK3CD,PIP4K2B,PPFIA3,PPFIBP2,PPP1R12C,PPP1R13B,PPP1R16B,PPP1R1C,PPP2R3A,PTPN6,PTPRO,PXYLP1,SIRPA,SOCS3,TNS3
Melanocyte Development and Pigmentation Signaling	0.449	-2.11058	0.138	CREB3,CREB3L3,MITF,PIK3CD,PRKACA,PRKAR1B,PRKAR2B,PTPN6,RAP2B,RASD1,RASD2,RPS6KA1,RRAS
Fatty Acid β-oxidation I	0.457	-2.23607	0.156	ACSL4,ACSL5,ACSL6,SLC27A1,SLC27A6
Prostanoid Biosynthesis	0.458		0.2	PTGES,PTGS2
Systemic Lupus Erythematosus In B Cell Signaling Pathway	0.461	-3.33333	0.131	CSF2,CXCL8,FCGR2A,FOXO6,FYN,IFNGR2,IL11,IL1A,IL1B,IL33,IL6,IL6R,IL6ST,INPP5J,IRF9,LYN,NFATC2,NFATC3,NFKB1,NFKB2,PIK3CD,PLAAT4,PRKCH,PTPN6,RAC2,RAP2B,RASD1,RASD2,RRAS,SHC2,SYNJ2,TGFB3,TLR7,TNFSF10,TRAF1,TRAF3
Ephrin A Signaling	0.461		0.149	EFNA1,EPHA4,EPHA6,FYN,NGEF,NGFR,PIK3CD
D-myo-inositol-5-phosphate Metabolism	0.462	-2.4004	0.135	ALPL,DOT1L,MTMR7,NUDT1,NUDT12,NUDT14,PLCD1,PLCZ1,PPFIA3,PPFIBP2,PPP1R12C,PPP1R13B,PPP1R16B,PPP1R1C,PPP2R3A,PTPN6,PTPRO,PXYLP1,SIRPA,SOCS3,TNS3
D-myo-inositol (1,4,5)-trisphosphate Degradation	0.465		0.176	IMPA2,INPP5J,SYNJ2
Dermatan Sulfate Degradation (Metazoa)	0.465		0.176	CEMIP,GM2A,HYAL1
HIPPO signaling	0.472	0.333333	0.141	CD44,DLG5,LATS2,PATJ,PPM1J,PPM1L,PPP2R3A,RASSF6,SKP2,SMAD3,TJP2,YWHAH
3-phosphoinositide Degradation	0.476	-2.4004	0.135	ALPL,DOT1L,INPP5J,MTMR7,NUDT1,NUDT12,NUDT14,PPFIA3,PPFIBP2,PPP1R12C,PPP1R13B,PPP1R16B,PPP1R1C,PPP2R3A,PTPN6,PTPRO,PXYLP1,SIRPA,SOCS3,SYNJ2,TNS3
IL-22 Signaling	0.477	0	0.167	IL22RA1,MAPK10,SOCS3,STAT5A
Tumoricidal Function of Hepatic Natural Killer Cells	0.477		0.167	FAS,ICAM1,ITGAL,SRGN
Antiproliferative Role of Somatostatin Receptor 2	0.477	-1	0.143	GAD1,GNG4,GUCY1A1,NPR3,PIK3CD,PTPN6,RAP2B,RASD1,RASD2,RRAS,SLC39A7
PFKFB4 Signaling Pathway	0.488	-0.377964	0.152	CREB3,CREB3L3,FBP1,PRKACA,PRKAR1B,PRKAR2B,TGFB3
Apelin Endothelial Signaling Pathway	0.49	-3.20713	0.139	CCL2,GNA11,GNAO1,HIF1A,ICAM1,MAPK10,NFKB1,NFKB2,PIK3CD,PRKCH,RAP2B,RASD1,RASD2,RRAS,SMAD3,VCAM1
1,25-dihydroxyvitamin D3 Biosynthesis	0.491		0.333	CYP27B1
1D-myo-inositol Hexakisphosphate Biosynthesis V (from Ins(1,3,4)P3)	0.491		0.333	IPMK
Anandamide Degradation	0.491		0.333	FAAH
D-glucuronate Degradation I	0.491		0.333	CRYL1
L-carnitine Biosynthesis	0.491		0.333	TMLHE
L-serine Degradation	0.491		0.333	SDSL
Methionine Salvage II (Mammalian)	0.491		0.333	BHMT
Methylglyoxal Degradation I	0.491		0.333	HAGHL
N-acetylglucosamine Degradation I	0.491		0.333	AMDHD2
Oxidized GTP and dGTP Detoxification	0.491		0.333	NUDT1
Thiosulfate Disproportionation III (Rhodanese)	0.491		0.333	MPST
B Cell Receptor Signaling	0.496	-2.98481	0.135	ABL1,BCL2A1,CAMK2B,CREB3,CREB3L3,FCGR2A,INPP5J,LYN,MAP3K15,MAP3K5,MAP3K6,NFATC2,NFATC3,NFKB1,NFKB2,NFKBIA,PIK3CD,PTPN6,RAC2,RAP2B,RASD1,RASD2,RASSF5,RRAS,SYNJ2
Lymphotoxin β Receptor Signaling	0.503	-1.88982	0.151	CXCL1,NFKB1,NFKB2,NFKBIA,PIK3CD,TRAF1,TRAF3,VCAM1
Death Receptor Signaling	0.505	-1.94145	0.143	ACIN1,BIRC3,CASP10,FAS,MAP3K5,NFKB1,NFKB2,NFKBIA,TNFRSF10A,TNFRSF10B,TNFRSF1B,TNFRSF21,TNFSF10
Chondroitin Sulfate Degradation (Metazoa)	0.512		0.188	CEMIP,GM2A,HYAL1
Parkinson's Signaling	0.512		0.188	GPR37,PRKN,UCHL1
Ethanol Degradation IV	0.516	-2	0.174	ACSS3,CAT,CYGB,GPX7
Reelin Signaling in Neurons	0.516	-2.18282	0.14	ARHGEF2,ARHGEF3,ARHGEF4,ARHGEF6,CAMK2B,CDK5R1,FYN,GRIN2D,ITGA1,ITGA2,ITGA5,ITGAL,LYN,MAP1B,MAPK10,PAFAH1B3,PDK3,PIK3CD
Superpathway of D-myo-inositol (1,4,5)-trisphosphate Metabolism	0.516	-1	0.174	IMPA2,INPP5J,IPMK,SYNJ2
Pathogenesis of Multiple Sclerosis	0.521		0.222	CXCL10,CXCL11
ATM Signaling	0.538	0	0.144	ABL1,CREB3,CREB3L3,GADD45B,GADD45G,H4C11,HERC2,MAPK10,MDC1,NFKBIA,PPM1J,PPM1L,PPP2R3A,RAD51
Amyotrophic Lateral Sclerosis Signaling	0.538	-1.26491	0.144	BIRC3,CACNA1D,CAPN5,CAT,GDNF,GRIK5,GRIN2D,NEFH,NEFL,PGF,PIK3CD,PRPH,VEGFC,VEGFD
Endocannabinoid Cancer Inhibition Pathway	0.541	2.52357	0.14	ATF3,CASP10,CREB3,CREB3L3,DDIT3,GNAO1,GPR55,HIF1A,NUPR1,PGF,PIK3CD,PRKACA,PRKAR1B,PRKAR2B,SNAI2,TCF7L1,TWIST1,TWIST2,VEGFC,VEGFD
Acute Myeloid Leukemia Signaling	0.546	-2.12132	0.146	IDH2,JUP,NFKB1,NFKB2,PIK3CD,PIM1,PML,RAP2B,RASD1,RASD2,RRAS,STAT5A,TCF7L1
Aldosterone Signaling in Epithelial Cells	0.549	-1.73205	0.139	ASIC1,ASIC2,ASIC3,DNAJB9,DNAJC14,DNAJC2,DNAJC22,DNAJC25,HSPA14,HSPA1A/HSPA1B,HSPA6,HSPB6,HSPH1,ITPR2,NOTUM,PIK3CD,PIP4K2B,PLCD1,PLCL2,PLCZ1,PRKCH,SGK1
Xenobiotic Metabolism CAR Signaling Pathway	0.55	-2.35339	0.138	ABCC2,ALDH16A1,ALDH1L1,ALDH6A1,CHST1,CHST12,CHST2,CITED2,CYP3A5,EGFR,GSTM2,GSTM3,HS6ST1,HS6ST3,PPARGC1A,PPM1J,PPM1L,PPP2R3A,PRKCH,RACK1,SOD3,SRA1,SULT1B1,SULT1C4,SULT2B1,UGT8
Factors Promoting Cardiogenesis in Vertebrates	0.553	-1.34164	0.14	CAMK2B,CREB3,CREB3L3,FZD2,FZD3,FZD6,FZD7,LRP1,MAPK10,NOTUM,NPPB,PLCD1,PLCL2,PLCZ1,PRKCH,TCF7L1,TGFB3,TGFBR3,WNT5A,WNT6,WNT9A
Eicosanoid Signaling	0.554	-2.23607	0.152	GGT1,PLA2G3,PLA2G4A,PLAAT3,PLAAT4,PLAAT5,PTGER3,PTGES,PTGS2,TBXA2R
Role of NANOG in Mammalian Embryonic Stem Cell Pluripotency	0.557	-2.44949	0.143	FZD2,FZD3,FZD6,FZD7,GATA6,IL6ST,JAK3,PIK3CD,RAP2B,RASD1,RASD2,RRAS,SALL4,TCF7L1,WNT5A,WNT6,WNT9A
Phosphatidylglycerol Biosynthesis II (Non-plastidic)	0.559	-1	0.182	AGPAT3,CDS1,GPAT3,LPCAT4
Sonic Hedgehog Signaling	0.563	-0.447214	0.172	GLIS2,GRK2,PRKACA,PRKAR1B,PRKAR2B
Histidine Degradation VI	0.564		0.2	AMDHD1,CYP26B1,CYP4F11
RANK Signaling in Osteoclasts	0.568	-2.7136	0.148	BIRC3,MAP3K15,MAP3K5,MAP3K6,MAPK10,MITF,NFATC2,NFKB1,NFKB2,NFKBIA,PIK3CD,TAB2,TNFRSF11A
Cancer Drug Resistance By Drug Efflux	0.569		0.155	ABCC2,FOXO6,NFKB1,PIK3CD,PTGS2,RAP2B,RASD1,RASD2,RRAS
Interferon Signaling	0.569	-1.34164	0.167	IFITM2,IFNGR2,IRF9,PSMB8,SOCS1,TAP1
D-myo-inositol (1,4,5,6)-Tetrakisphosphate Biosynthesis	0.575	-2.68328	0.142	ALPL,DOT1L,IPMK,MTMR7,NUDT1,NUDT12,NUDT14,PPFIA3,PPFIBP2,PPP1R12C,PPP1R13B,PPP1R16B,PPP1R1C,PPP2R3A,PTPN6,PTPRO,PXYLP1,SIRPA,SOCS3,TNS3
D-myo-inositol (3,4,5,6)-tetrakisphosphate Biosynthesis	0.575	-2.68328	0.142	ALPL,DOT1L,IPMK,MTMR7,NUDT1,NUDT12,NUDT14,PPFIA3,PPFIBP2,PPP1R12C,PPP1R13B,PPP1R16B,PPP1R1C,PPP2R3A,PTPN6,PTPRO,PXYLP1,SIRPA,SOCS3,TNS3
BAG2 Signaling Pathway	0.578	1.88982	0.163	HSPA14,HSPA1A/HSPA1B,HSPA6,NFKB1,NFKB2,PRKN,UBE2D1
Actin Cytoskeleton Signaling	0.58	-2.9824	0.138	ACTN3,APC2,ARHGEF4,ARHGEF6,CD14,DIAPH2,FGD1,FGF1,FGF14,FGF18,FGF19,FGF5,FGF7,FN1,GNA12,ITGA2,ITGA5,LBP,MSN,MYLK2,PAK4,PIK3CD,RAC2,RAP2B,RASD1,RASD2,RRAS,SSH2,TIAM1,TIAM2
PXR/RXR Activation	0.58		0.154	ABCC2,CYP3A5,GSTM2,IL6,INSR,PPARA,PPARGC1A,PRKACA,PRKAR1B,PRKAR2B
Insulin Receptor Signaling	0.592	-1.21268	0.143	ASIC1,ASIC2,ASIC3,FYN,INPP5J,INSR,LIPE,PDE3B,PIK3CD,PRKACA,PRKAR1B,PRKAR2B,RAP2B,RASD1,RASD2,RRAS,SGK1,SOCS3,SYNJ2,TRIP10
Fc Epsilon RI Signaling	0.595	-2.13809	0.145	CSF2,FYN,INPP5J,JMJD7-PLA2G4B,LAT,LYN,MAPK10,PIK3CD,PLA2G3,PLA2G4A,PRKCH,RAC2,RAP2B,RASD1,RASD2,RRAS,SYNJ2
Histidine Degradation III	0.596		0.25	AMDHD1,MTHFD2
Inositol Pyrophosphates Biosynthesis	0.596		0.25	IP6K3,IPMK
TWEAK Signaling	0.605	0	0.171	BIRC3,NFKB1,NFKB2,NFKBIA,TRAF1,TRAF3
Endoplasmic Reticulum Stress Pathway	0.606		0.19	DDIT3,ERN1,MAP3K5,MBTPS1
DNA Double-Strand Break Repair by Homologous Recombination	0.623		0.214	ABL1,ATRX,RAD51
Glycogen Degradation III	0.623		0.214	PGM1,PYGB,PYGL
CDK5 Signaling	0.624	-1.38675	0.148	ABL1,CDK5R1,ITGA2,LAMA5,MAPK10,NGFR,PPM1J,PPM1L,PPP2R3A,PRKACA,PRKAR1B,PRKAR2B,RAP2B,RASD1,RASD2,RRAS
Gα12/13 Signaling	0.637	-1.5	0.146	CDH10,CDH11,CDH13,CDH5,F2RL1,F2RL2,GNA12,LPAR1,MAP3K5,MAPK10,NFKB1,NFKB2,NFKBIA,PIK3CD,RAP2B,RASD1,RASD2,RRAS,TBXA2R
Alanine Biosynthesis II	0.641		0.5	GPT2
Alanine Degradation III	0.641		0.5	GPT2
Asparagine Degradation I	0.641		0.5	ASRGL1
Choline Degradation I	0.641		0.5	CHDH
Formaldehyde Oxidation II (Glutathione-dependent)	0.641		0.5	ESD
Glutamate Dependent Acid Resistance	0.641		0.5	GAD1
L-cysteine Degradation III	0.641		0.5	MPST
L-glutamine Biosynthesis II (tRNA-dependent)	0.641		0.5	GATB
β-alanine Degradation I	0.641		0.5	ALDH6A1
HOTAIR Regulatory Pathway	0.644	-2.29366	0.144	CD44,COL1A1,DNMT3B,ICAM1,JAM2,MET,MMP1,MMP13,MMP15,MMP25,MMP3,NFKB1,NFKB2,NFKBIA,PIK3CD,SNAI2,SPP1,TCF7L1,TWIST1,TWIST2,WNT5A,WNT6,WNT9A
Superpathway of Inositol Phosphate Compounds	0.647	-2.64575	0.141	ALPL,CDIPT,DOT1L,INPP5J,IP6K3,IPMK,MTMR7,NUDT1,NUDT12,NUDT14,PIK3CD,PIP4K2B,PLCD1,PLCZ1,PPFIA3,PPFIBP2,PPP1R12C,PPP1R13B,PPP1R16B,PPP1R1C,PPP2R3A,PTPN6,PTPRO,PXYLP1,SIRPA,SOCS3,SYNJ2,TNS3
T Cell Exhaustion Signaling Pathway	0.648	-1.21268	0.143	BTLA,CD80,HLA-B,HLA-C,HLA-DPB1,IL6,IL6R,IRF9,JAK3,MAPK10,NFATC2,NFATC3,PDCD1LG2,PIK3CD,PPM1J,PPM1L,PPP2R3A,PTPN6,RAP2B,RASD1,RASD2,RRAS,SMAD3,STAT4,TGFBR3
CDP-diacylglycerol Biosynthesis I	0.657	-1	0.2	AGPAT3,CDS1,GPAT3,LPCAT4
VEGF Family Ligand-Receptor Interactions	0.662	-3.16228	0.155	JMJD7-PLA2G4B,NRP2,PGF,PIK3CD,PLA2G3,PLA2G4A,PRKCH,RAP2B,RASD1,RASD2,RRAS,VEGFC,VEGFD
SPINK1 General Cancer Pathway	0.671	-3	0.159	EGFR,IL6,IL6R,JAK3,MT1E,MT1X,PIK3CD,RAP2B,RASD1,RASD2,RRAS
HIF1α Signaling	0.678		0.15	EDN1,HIF1A,MAPK10,MMP1,MMP13,MMP15,MMP25,MMP3,PGF,PIK3CD,RAP2B,RASD1,RASD2,RRAS,SLC2A3,VEGFC,VEGFD
GDNF Family Ligand-Receptor Interactions	0.679	-1.41421	0.158	DOK3,GDNF,GFRA1,ITPR2,MAPK10,PDLIM7,PIK3CD,RAP2B,RASD1,RASD2,RET,RRAS
p53 Signaling	0.681	-1	0.153	CCNG1,DRAM1,FAS,GADD45B,GADD45G,HIF1A,KAT2B,PIK3CD,PLAGL1,PML,PPP1R13B,SNAI2,TNFRSF10A,TNFRSF10B,WT1
Stearate Biosynthesis I (Animals)	0.684	-2.82843	0.17	ACOT4,ACSL4,ACSL5,ACSL6,LPCAT4,PPT1,SLC27A1,SLC27A6
Triacylglycerol Degradation	0.684	-1.41421	0.17	AARSD1,ABHD12,FAAH,LIPE,LIPG,MGLL,NOTUM,PNLIP
Circadian Rhythm Signaling	0.685		0.182	CREB3,CREB3L3,GRIN2D,NR1D1,VIP,VIPR2
Purine Ribonucleosides Degradation to Ribose-1-phosphate	0.687		0.286	ADA,ADA2
Superpathway of Serine and Glycine Biosynthesis I	0.687		0.286	PHGDH,PSAT1
Human Embryonic Stem Cell Pluripotency	0.687		0.148	FGFR3,FGFR4,FZD2,FZD3,FZD6,FZD7,PDGFRA,PDGFRB,PIK3CD,S1PR1,S1PR2,SALL4,SMAD3,SMAD7,SPHK1,TCF7L1,TGFB3,WNT5A,WNT6,WNT9A
Transcriptional Regulatory Network in Embryonic Stem Cells	0.688		0.167	CDYL,GATA6,GBX2,H4C11,H4C12,H4C8,HAND1,L1CAM,TCF7L1
NAD Phosphorylation and Dephosphorylation	0.69		0.231	ACPP,NNT,PXYLP1
Oleate Biosynthesis II (Animals)	0.69		0.231	ALDH6A1,FADS2,SCD5
Pregnenolone Biosynthesis	0.69		0.231	CYP26B1,CYP27A1,CYP4F11
Urate Biosynthesis/Inosine 5'-phosphate Degradation	0.69		0.231	ACPP,IMPDH2,NT5M
NAD Salvage Pathway II	0.693	-2.23607	0.192	ACPP,NMRK1,NT5M,NUDT12,PXYLP1
Necroptosis Signaling Pathway	0.698	-3.54475	0.146	BIRC3,CAMK2B,CAPN5,CASP10,FAS,IRF9,JMJD7-PLA2G4B,NGFR,PLA2G3,PLA2G4A,PYCARD,PYGL,RBL2,SLC25A10,SLC25A6,TAB2,TIMM17B,TNFRSF10A,TNFRSF10B,TNFRSF11B,TNFRSF1B,TNFSF10,TNIP1
Rac Signaling	0.7	-2.32379	0.152	CD44,CDK5R1,ITGA2,ITGA5,NFKB1,NFKB2,NOX3,PAK4,PIK3CD,PIP4K2B,PLD1,RAP2B,RASD1,RASD2,RRAS,SH3RF1,TIAM1
Apelin Adipocyte Signaling Pathway	0.713	-0.27735	0.159	CAT,GNA11,GPX4,GPX7,GSTM2,HIF1A,LIPE,MAPK10,NOX3,PPARGC1A,PRKACA,PRKAR1B,PRKAR2B
LPS-stimulated MAPK Signaling	0.713	-1	0.159	CD14,LBP,MAP3K5,MAPK10,NFKB1,NFKB2,NFKBIA,PIK3CD,PRKCH,RAP2B,RASD1,RASD2,RRAS
PEDF Signaling	0.713	-2.52982	0.159	FAS,GDNF,NFKB1,NFKB2,NFKBIA,PIK3CD,RAP2B,RASD1,RASD2,RRAS,SERPINF1,SOD2,TCF7L1
IGF-1 Signaling	0.713	-0.707107	0.154	CCN2,IGFBP2,IGFBP5,IGFBP6,IGFBP7,PIK3CD,PRKACA,PRKAR1B,PRKAR2B,RAP2B,RASD1,RASD2,RRAS,SOCS1,SOCS3,YWHAH
Germ Cell-Sertoli Cell Junction Signaling	0.719		0.146	ACTN3,EPN2,ITGA2,JUP,MAP3K15,MAP3K5,MAP3K6,MAPK10,PAK4,PIK3CD,PLS1,RAC2,RAP2B,RASD1,RASD2,RHOBTB1,RHOBTB2,RHOF,RHOH,RND3,RRAS,SORBS1,TGFB3,TUBB3,TUBB8
Antigen Presentation Pathway	0.721		0.179	CD74,HLA-B,HLA-C,HLA-DPB1,MR1,PSMB8,TAP1
tRNA Charging	0.721	1.13389	0.179	DARS1,DARS2,GARS1,MARS1,NARS1,SARS1,WARS1
HGF Signaling	0.722	-3.05085	0.153	ELF3,HGF,IL6,ITGA2,ITGA5,MAP3K15,MAP3K5,MAP3K6,MAPK10,MET,PIK3CD,PRKCH,PTGS2,RAP2B,RASD1,RASD2,RRAS
Neuregulin Signaling	0.729	-2.7136	0.156	CDK5R1,DCN,EGFR,ERBB3,ERBB4,ITGA2,ITGA5,NRG2,PRKCH,RAP2B,RASD1,RASD2,RPS6,RRAS,STAT5A
ERK/MAPK Signaling	0.731	-2.85774	0.145	CREB3,CREB3L3,ELF3,FYN,ITGA2,ITGA5,JMJD7-PLA2G4B,LAMTOR3,MYCN,PAK4,PIK3CD,PLA2G3,PLA2G4A,PPM1J,PPM1L,PPP2R3A,PRKACA,PRKAR1B,PRKAR2B,RAC2,RAP2B,RAPGEF4,RASD1,RASD2,RPS6KA1,RRAS,VRK2,YWHAH
Leptin Signaling in Obesity	0.734	-0.447214	0.162	AGRP,LEPR,NOTUM,PDE3B,PIK3CD,PLCD1,PLCL2,PLCZ1,PRKACA,PRKAR1B,PRKAR2B,SOCS3
Gαi Signaling	0.741	-1.29099	0.152	AGTR1,CAV1,GNG4,LPAR1,NPR3,OPRD1,OPRL1,PRKACA,PRKAR1B,PRKAR2B,PTGER3,RAP2B,RASD1,RASD2,RGS10,RGS14,RRAS,S1PR1,TBXA2R
Glioma Signaling	0.746	-2.33333	0.155	ABL1,CAMK2B,CDKN2D,E2F2,E2F8,EGFR,IDH2,IGF2,PDGFRA,PDGFRB,PIK3CD,PRKCH,RAP2B,RASD1,RASD2,RBL2,RRAS
Xenobiotic Metabolism PXR Signaling Pathway	0.748	-3.02372	0.146	ABCC2,ALDH16A1,ALDH1L1,ALDH6A1,CAMK2B,CAT,CHST1,CHST12,CHST2,CITED2,CYP3A5,ESD,GSTM2,GSTM3,HS6ST1,HS6ST3,IL4I1,MAOA,PPARGC1A,PRKACA,PRKAR1B,PRKAR2B,PRKCH,SRA1,SULT1B1,SULT1C4,SULT2B1,UGT8
Sphingosine-1-phosphate Signaling	0.754	-1.80739	0.154	CASP10,GNA12,NOTUM,PDGFRA,PDGFRB,PIK3CD,PLCD1,PLCL2,PLCZ1,RAC2,RHOBTB1,RHOBTB2,RHOF,RHOH,RND3,S1PR1,S1PR2,SPHK1
Glycogen Degradation II	0.765		0.25	PGM1,PYGB,PYGL
Hematopoiesis from Multipotent Stem Cells	0.765		0.25	CSF1,CSF2,CSF3
CCR5 Signaling in Macrophages	0.781		0.16	CACNA1B,CACNA1D,CACNA1G,CACNA2D2,CACNA2D4,CACNB2,CACNB4,CACNG1,CACNG4,CACNG6,CACNG8,FAS,GNG4,MAPK10,PRKCH
CD40 Signaling	0.792	-1.26491	0.169	ICAM1,JAK3,MAPK10,NFKB1,NFKB2,NFKBIA,PIK3CD,PTGS2,TNFAIP3,TRAF1,TRAF3
Melatonin Signaling	0.794	-1.73205	0.167	CAMK2B,GNAO1,GNRH2,NOTUM,PLCD1,PLCL2,PLCZ1,PRKACA,PRKAR1B,PRKAR2B,PRKCH,RORC
CXCR4 Signaling	0.795	-1.94145	0.15	CXCL12,CXCR4,ELMO1,GNA11,GNA12,GNA14,GNA15,GNAO1,GNG4,ITPR2,LYN,MAPK10,PAK4,PIK3CD,PRKCH,RAC2,RAP2B,RASD1,RASD2,RHOBTB1,RHOBTB2,RHOF,RHOH,RND3,RRAS
Role of JAK1, JAK2 and TYK2 in Interferon Signaling	0.797		0.208	IFNGR2,NFKB1,NFKB2,PTPN6,SOCS1
Adenine and Adenosine Salvage III	0.798		0.333	ADA,ADA2
Chondroitin and Dermatan Biosynthesis	0.798		0.333	CHPF,CHSY1
Phospholipase C Signaling	0.801	-2.74563	0.144	ARHGEF2,ARHGEF3,ARHGEF4,ARHGEF6,CREB3,CREB3L3,FCGR2A,FYN,GNG4,HMOX1,ITGA2,ITGA5,ITPR2,JMJD7-PLA2G4B,LAT,LYN,NFATC2,NFATC3,NFKB1,NFKB2,PLA2G3,PLA2G4A,PLCD1,PLD1,PLD5,PLD6,PRKCH,RAC2,RAP2B,RASD1,RASD2,RHOBTB1,RHOBTB2,RHOF,RHOH,RND3,RRAS
PDGF Signaling	0.802	-1.1547	0.163	ABL1,ABL2,CAV1,INPP5J,JAK3,PDGFRA,PDGFRB,PIK3CD,RAP2B,RASD1,RASD2,RRAS,SPHK1,SYNJ2
eNOS Signaling	0.806	-1.09109	0.151	AQP6,AQP9,BDKRB1,BDKRB2,CAV1,CHRM5,CHRNA1,CHRNA10,CHRNA3,CHRNB4,GUCY1A1,HSPA14,HSPA1A/HSPA1B,HSPA6,ITPR2,LPAR1,PGF,PIK3CD,PRKACA,PRKAR1B,PRKAR2B,PRKCH,VEGFC,VEGFD
Heparan Sulfate Biosynthesis (Late Stages)	0.826	-2.88675	0.169	AARSD1,CHST1,CHST12,CHST2,EXTL3,HS6ST1,HS6ST3,LIPE,NOTUM,SULT1B1,SULT1C4,SULT2B1
Heparan Sulfate Biosynthesis	0.828	-3.05085	0.167	AARSD1,CHST1,CHST12,CHST2,EXTL3,HS6ST1,HS6ST3,LIPE,NOTUM,SULT1B1,SULT1C4,SULT2B1,XYLT1
BMP signaling pathway	0.831	-0.301511	0.165	MAPK10,NFKB1,NFKB2,PRKACA,PRKAR1B,PRKAR2B,RAP2B,RASD1,RASD2,RRAS,SMAD7,SOSTDC1,TLX2,ZNF423
Cardiac Hypertrophy Signaling	0.832	-3.13786	0.146	ADRB2,CACNA1D,GNA11,GNA12,GNA14,GNA15,GNAO1,GNG4,HAND1,IL6,IL6R,MAP3K15,MAP3K5,MAP3K6,MAPK10,NOTUM,PIK3CD,PLCD1,PLCL2,PLCZ1,PRKACA,PRKAR1B,PRKAR2B,RAC2,RAP2B,RASD1,RASD2,RHOBTB1,RHOBTB2,RHOF,RHOH,RND3,RPS6KA1,RRAS,TGFB3
Role of Hypercytokinemia/hyperchemokinemia in the Pathogenesis of Influenza	0.838		0.186	CCL2,CXCL10,CXCL8,IL1A,IL1B,IL33,IL36RN,IL6
tRNA Splicing	0.838	-1.41421	0.186	ENPP6,PDE3B,PDE4A,PDE6B,PDE6G,PDE8B,PLD6,SMPDL3A
Apoptosis Signaling	0.84	0.534522	0.162	ACIN1,BCL2A1,BIRC3,CAPN5,CASP10,FAS,MAP3K5,NFKB1,NFKB2,NFKBIA,RAP2B,RASD1,RASD2,RPS6KA1,RRAS,TNFRSF1B
Nitric Oxide Signaling in the Cardiovascular System	0.84	-1.29099	0.162	BDKRB2,CACNA1D,CAV1,GUCY1A1,ITPR2,PDE3B,PGF,PIK3CD,PLN,PRKACA,PRKAR1B,PRKAR2B,PRKCH,RYR2,VEGFC,VEGFD
RAR Activation	0.85		0.149	AKR1B1,CITED2,CRABP1,CRABP2,DHRS4,HLTF,IL3RA,KAT2B,MAP3K5,MAPK10,MMP1,NFKB1,NFKB2,PIK3CD,PML,PNRC1,PPARGC1A,PRKACA,PRKAR1B,PRKAR2B,PRKCH,RARG,SMAD3,SMAD7,SMARCD3,SRA1,STAT5A,TGFB3,TNIP1
GM-CSF Signaling	0.858	-1.66667	0.171	BCL2A1,CAMK2B,CISH,CSF2,LYN,PIK3CD,PIM1,RACK1,RAP2B,RASD1,RASD2,RRAS
P2Y Purigenic Receptor Signaling Pathway	0.864	-2.5	0.157	CREB3,CREB3L3,GNG4,ITGA2B,NFKB1,NFKB2,NOTUM,P2RY6,PIK3CD,PLCD1,PLCL2,PLCZ1,PRKACA,PRKAR1B,PRKAR2B,PRKCH,RAP2B,RASD1,RASD2,RRAS
Estrogen Receptor Signaling	0.878	-3.53861	0.143	CACNA1D,CAV1,CREB3,CREB3L3,EGFR,FBXO32,FOXO6,GNA11,GNA12,GNA14,GNA15,GNAO1,GPS2,HIF1A,IGF2,JAK3,LEPR,MED30,MMP1,MMP13,MMP15,MMP25,MMP3,MT-CYB,NFKB1,NFKB2,NOTUM,PGF,PIK3CD,PLCD1,PLCL2,PLCZ1,PPARGC1A,PRKACA,PRKAR1B,PRKAR2B,PRKCH,RAP2B,RASD1,RASD2,RRAS,SHC2,SOD2,SRA1,TRIM63,VEGFC,VEGFD
Macropinocytosis Signaling	0.891	-2.82843	0.171	CD14,CSF1,HGF,ITGA5,ITGB4,ITGB8,MET,PIK3CD,PRKCH,RAP2B,RASD1,RASD2,RRAS
AMPK Signaling	0.895	-0.688247	0.15	ADRB2,AK4,AK5,AK7,CHRM5,CHRNA1,CHRNA10,CHRNA3,CHRNB4,CREB3,CREB3L3,EEF2,FOXO6,HLTF,INSR,KAT2B,LIPE,ORAI1,PFKFB2,PFKFB3,PFKL,PHLPP1,PIK3CD,PPARGC1A,PPM1J,PPM1L,PPP2R3A,PRKACA,PRKAR1B,PRKAR2B,RAB27A,SMARCD3
Renin-Angiotensin Signaling	0.909	-2.18282	0.161	ACE,AGTR1,CCL2,ITPR2,MAPK10,NFKB1,NFKB2,PAK4,PIK3CD,PRKACA,PRKAR1B,PRKAR2B,PRKCH,PTPN6,RAP2B,RASD1,RASD2,RRAS,SHC2
Graft-versus-Host Disease Signaling	0.911		0.188	CD80,FAS,HLA-B,HLA-C,IL1A,IL1B,IL33,IL36RN,IL6
Asparagine Biosynthesis I	0.915		1	ASNS
D-mannose Degradation	0.915		1	MPI
Glutamate Removal from Folates	0.915		1	GGH
Lanosterol Biosynthesis	0.915		1	LSS
Pyrimidine Deoxyribonucleotides De Novo Biosynthesis I	0.919	-0.447214	0.227	AK4,AK5,AK7,NME2,NME5
NF-κB Activation by Viruses	0.923	-3.4641	0.171	ITGA1,ITGA2,ITGA5,ITGAL,ITGAV,NFKB1,NFKB2,NFKBIA,PIK3CD,PRKCH,RAP2B,RASD1,RASD2,RRAS
Regulation of IL-2 Expression in Activated and Anergic T Lymphocytes	0.924		0.169	CD80,FYN,LAT,MAPK10,NFATC2,NFATC3,NFKB1,NFKB2,NFKBIA,RAP2B,RASD1,RASD2,RRAS,SMAD3,TGFB3
Angiopoietin Signaling	0.924	-1	0.173	ANGPTL1,GRB14,NFKB1,NFKB2,NFKBIA,PAK4,PIK3CD,RAP2B,RASD1,RASD2,RRAS,STAT5A,TNIP1
IL-15 Signaling	0.924	-3.05085	0.173	CSF2,CXCL8,IL15RA,JAK3,NFKB1,NFKB2,PIK3CD,RAP2B,RASD1,RASD2,RRAS,STAT5A,STAT6
B Cell Activating Factor Signaling	0.927	-1.13389	0.195	MAPK10,NFATC2,NFATC3,NFKB1,NFKB2,NFKBIA,TRAF1,TRAF3
ILK Signaling	0.93	-1.96116	0.153	ACTN3,ARHGEF6,CREB3,CREB3L3,FLNB,FN1,HIF1A,ITGB4,ITGB8,KRT18,MAPK10,MUC1,NFKB1,NFKB2,PGF,PIK3CD,PPM1J,PPM1L,PPP2R3A,PTGS2,RAC2,RHOBTB1,RHOBTB2,RHOF,RHOH,RND3,SNAI2,VEGFC,VEGFD
Serine Biosynthesis	0.938		0.4	PHGDH,PSAT1
Role of Cytokines in Mediating Communication between Immune Cells	0.941		0.185	CSF2,CSF3,CXCL8,IL1A,IL1B,IL24,IL32,IL33,IL36RN,IL6
Glycine Betaine Degradation	0.95		0.3	BHMT,SARDH,SDSL
RhoA Signaling	0.966	-3.29983	0.163	ABL2,ARHGAP6,ARHGAP9,CDC42EP2,CDC42EP4,CDC42EP5,GNA12,LPAR1,MSN,MYLK2,NGEF,NRP2,PIP4K2B,PLD1,PLEKHG5,RHPN2,RND3,SEPTIN3,SEPTIN4,SEPTIN9
mTOR Signaling	0.974	-1.69775	0.152	EIF3L,HIF1A,HMOX1,INSR,PGF,PIK3CD,PLD1,PLD5,PLD6,PPM1J,PPM1L,PPP2R3A,PRKCH,PRR5L,RAC2,RAP2B,RASD1,RASD2,RHOBTB1,RHOBTB2,RHOF,RHOH,RND3,RPS3,RPS4X,RPS6,RPS6KA1,RPS8,RPSA,RRAS,VEGFC,VEGFD
Sirtuin Signaling Pathway	0.988	-1.47959	0.148	ABCA1,ACADL,ATG16L2,ATG4A,CPS1,CXCL8,DOT1L,EPAS1,GABARAPL1,GABPB2,GADD45B,GADD45G,GTF3C2,H1-10,H1-2,H4C11,HIF1A,IDH2,MAP1LC3A,MAP1LC3B,MAP1LC3B2,MT-CYB,MT-ND1,MT-ND2,MT-ND5,MYCN,NAMPT,NDUFA4L2,NDUFAF1,NDUFB2,NFKB1,NFKB2,NR1H3,PFKFB3,POLR1C,PPARA,PPARGC1A,SIRT7,SLC25A6,SOD2,SOD3,TIMM17B,UCP2
Role of MAPK Signaling in the Pathogenesis of Influenza	0.99		0.175	CCL2,CXCL10,MAP3K5,MAPK10,PLA2G3,PLA2G4A,PLAAT3,PLAAT4,PLAAT5,PTGS2,RAP2B,RASD1,RASD2,RRAS
Synaptic Long Term Potentiation	0.997	-2.52357	0.163	CAMK2B,CREB3,CREB3L3,GNA11,GNA14,GNA15,GRIN2D,ITPR2,NOTUM,PLCD1,PLCL2,PLCZ1,PRKACA,PRKAR1B,PRKAR2B,PRKCH,RAP2B,RASD1,RASD2,RPS6KA1,RRAS
Adenosine Nucleotides Degradation II	1	-2	0.267	ACPP,ADA,ADA2,NT5M
Synaptogenesis Signaling Pathway	1.01	-1.71791	0.147	CACNA1B,CACNB4,CACNG1,CAMK2B,CDH10,CDH11,CDH13,CDH5,CNTNAP1,CREB3,CREB3L3,EFNA1,EFNB1,EFNB2,EPHA4,EPHA6,EPHB2,FYN,GRIN2D,ITSN1,KALRN,LRP1,LYN,MAP1B,NECTIN1,NLGN3,PIK3CD,PRKACA,PRKAR1B,PRKAR2B,RAP2B,RASD1,RASD2,RASGRF1,RRAS,SHC2,SNCG,SYNGAP1,SYT11,SYT12,SYT17,SYT2,SYT4,SYT5,SYT6,TIAM1
April Mediated Signaling	1.03	-0.707107	0.205	MAPK10,NFATC2,NFATC3,NFKB1,NFKB2,NFKBIA,TRAF1,TRAF3
ERK5 Signaling	1.03	-2.11058	0.181	CREB3,CREB3L3,EGFR,FOSL1,GNA12,IL6ST,RAP2B,RASD1,RASD2,RPS6KA1,RRAS,SGK1,YWHAH
Role of NFAT in Cardiac Hypertrophy	1.04	-2.78543	0.154	CACNA1B,CACNA1D,CACNA1G,CACNA2D2,CACNA2D4,CACNB2,CACNB4,CACNG1,CACNG4,CACNG6,CACNG8,CAMK2B,GNG4,HAND1,IL11,IL6,IL6ST,ITPR2,MAPK10,NOTUM,PIK3CD,PLCD1,PLCL2,PLCZ1,PRKACA,PRKAR1B,PRKAR2B,PRKCH,RAP2B,RASD1,RASD2,RRAS,TGFB3
iNOS Signaling	1.05	-2.12132	0.2	CD14,IFNGR2,IRAK2,IRAK3,JAK3,LBP,NFKB1,NFKB2,NFKBIA
PD-1, PD-L1 cancer immunotherapy pathway	1.05	1.06904	0.17	CD80,HLA-B,HLA-C,HLA-DPB1,IFNGR2,JAK3,LAT,LATS2,MR1,NGFR,PDCD1LG2,PIK3CD,SKP2,SMAD3,STAT5A,TGFB3,TNFRSF11B,TNFRSF1B
IL-4 Signaling	1.05		0.176	HLA-B,IL4R,INPP5J,JAK3,NFATC2,NFATC3,PIK3CD,PTPN6,RAP2B,RASD1,RASD2,RRAS,SOCS1,STAT6,SYNJ2
Apelin Liver Signaling Pathway	1.06	-0.816497	0.231	COL1A1,COL3A1,EDN1,FAS,MAPK10,PDGFRB
Cardiac β-adrenergic Signaling	1.06	-0.229416	0.163	AKAP6,CACNA1D,ENPP6,GNG4,GRK2,PDE3B,PDE4A,PDE6B,PDE6G,PDE8B,PKIA,PKIB,PKIG,PLD6,PLN,PPM1J,PPM1L,PPP2R3A,PRKACA,PRKAR1B,PRKAR2B,RYR2,SMPDL3A
4-1BB Signaling in T Lymphocytes	1.06	-1.63299	0.219	MAP3K5,MAPK10,NFKB1,NFKB2,NFKBIA,TNFRSF9,TRAF1
FGF Signaling	1.09	-1.80739	0.179	CREB3,CREB3L3,FGF1,FGF14,FGF18,FGF19,FGF5,FGF7,FGFR3,FGFR4,HGF,MAP3K5,MET,PIK3CD,PTPN6
TR/RXR Activation	1.09		0.179	AKR1C1/AKR1C2,BCL3,COL6A3,GPS2,HIF1A,PDE3B,PIK3CD,PPARGC1A,SLC16A2,SREBF2,SYT12,SYT2,THRB,UCP2,UCP3
Role of Pattern Recognition Receptors in Recognition of Bacteria and Viruses	1.09	-2.32379	0.162	C3,C3AR1,C5,C5AR1,CSF2,CXCL8,IL11,IL1A,IL1B,IL33,IL6,MAPK10,NFKB1,NFKB2,NOD2,PIK3CD,PRKCH,PTX3,RNASEL,TGFB3,TLR1,TLR2,TLR5,TLR7,TNFSF10
Colanic Acid Building Blocks Biosynthesis	1.09	-1	0.286	GALK1,GMDS,MPI,TSTA3
Tight Junction Signaling	1.1		0.161	ARHGEF2,CGN,CLDN10,CLDN11,CLDN15,CLDN23,CLDN4,CPSF4,F2RL2,JAM2,NECTIN1,NFKB1,NFKB2,NGFR,PATJ,PPM1J,PPM1L,PPP2R3A,PRKACA,PRKAR1B,PRKAR2B,RAB13,TGFB3,TIAM1,TJP2,TNFRSF11B,TNFRSF1B
Glucocorticoid Receptor Signaling	1.11		0.149	ADRB2,BAG1,CCL11,CCL2,CSF2,CXCL2,CXCL8,GTF2B,HLTF,HSPA14,HSPA1A/HSPA1B,HSPA6,ICAM1,IL1B,IL1R2,IL6,JAK3,KAT2B,KRT16,KRT17,KRT18,KRT79,MAPK10,MMP1,NFATC2,NFATC3,NFKB1,NFKBIA,PIK3CD,PRKACA,PTGS2,RAP2B,RASD1,RASD2,RRAS,SELE,SERPINE1,SGK1,SLPI,SMAD3,SMARCD3,SRA1,STAT5A,TAF13,TAF1L,TAF7L,TGFB3,VCAM1,VIPR1,YWHAH
Myc Mediated Apoptosis Signaling	1.12	-0.632456	0.2	ADRB2,FAS,NFKB1,NFKB2,NGFR,PRKACA,PRKAR1B,PRKAR2B,TNFRSF11B,TNFRSF1B
Heme Degradation	1.12		0.5	BLVRB,HMOX1
Melatonin Degradation II	1.12		0.5	IL4I1,MAOA
Phenylalanine Degradation I (Aerobic)	1.12		0.5	PAH,PCBD2
Erythropoietin Signaling	1.13		0.184	EPOR,NFKB1,NFKB2,NFKBIA,PIK3CD,PRKCH,PTPN6,RAP2B,RASD1,RASD2,RRAS,SOCS1,SOCS3,STAT5A
Role of PKR in Interferon Induction and Antiviral Response	1.14	-1.69775	0.171	ATF3,COLEC12,FAS,HSPA14,HSPA1A/HSPA1B,HSPA6,IFNGR2,IL1B,IL24,IRF9,MAPK10,NFKB1,NFKB2,NFKBIA,PDGFRB,PYCARD,SCARA3,TAB2,TARBP2,TRAF3
PI3K Signaling in B Lymphocytes	1.14	-2.4004	0.167	ABL1,ATF3,ATF5,C3,CAMK2B,FYN,IL4R,ITPR2,LYN,NFATC2,NFATC3,NFKB1,NFKB2,NFKBIA,NOTUM,PIK3CD,PLCD1,PLCL2,PLCZ1,RAP2B,RASD1,RASD2,RRAS
Chondroitin Sulfate Biosynthesis	1.14	-3.31662	0.196	CHPF,CHST1,CHST12,CHST2,CHSY1,HS6ST1,HS6ST3,SULT1B1,SULT1C4,SULT2B1,XYLT1
Communication between Innate and Adaptive Immune Cells	1.15		0.177	CD80,CD83,CSF2,CXCL10,CXCL8,HLA-B,HLA-C,IL1A,IL1B,IL33,IL36RN,IL6,TLR1,TLR10,TLR2,TLR5,TLR7
Crosstalk between Dendritic Cells and Natural Killer Cells	1.15	-3.05085	0.18	CAMK2B,CD80,CD83,CSF2,FAS,HLA-B,HLA-C,IL15RA,IL3RA,IL6,ITGAL,NFKB1,NFKB2,TLR7,TNFRSF1B,TNFSF10
RhoGDI Signaling	1.16	2.23607	0.161	ARHGAP6,ARHGAP9,ARHGEF2,ARHGEF3,ARHGEF4,ARHGEF6,CD44,CDH10,CDH11,CDH13,CDH5,GNA11,GNA12,GNA14,GNA15,GNAO1,GNG4,ITGA2,ITGA5,MSN,PAK4,PIP4K2B,PPP1R12C,RAC2,RHOBTB1,RHOBTB2,RHOF,RHOH,RND3
TNFR2 Signaling	1.19	-1.63299	0.233	BIRC3,NFKB1,NFKB2,NFKBIA,TNFAIP3,TNFRSF1B,TRAF1
Relaxin Signaling	1.2	-0.333333	0.167	ENPP6,GAD1,GNA11,GNA12,GNA14,GNA15,GNAO1,GNG4,GUCY1A1,NFKB1,NFKB2,NFKBIA,NPR3,PDE3B,PDE4A,PDE6B,PDE6G,PDE8B,PIK3CD,PLD6,PRKACA,PRKAR1B,PRKAR2B,SLC39A7,SMPDL3A
Airway Pathology in Chronic Obstructive Pulmonary Disease	1.2		0.375	CXCL2,CXCL8,MMP1
Estrogen-Dependent Breast Cancer Signaling	1.21	-2.33333	0.189	AKR1B15,CREB3,CREB3L3,EGFR,HSD17B12,HSD17B2,NFKB1,NFKB2,PIK3CD,RAP2B,RASD1,RASD2,RRAS,STAT5A
Chondroitin Sulfate Biosynthesis (Late Stages)	1.22	-3.16228	0.208	CHPF,CHST1,CHST12,CHST2,CHSY1,HS6ST1,HS6ST3,SULT1B1,SULT1C4,SULT2B1
Calcium Signaling	1.22	-0.377964	0.16	ASPH,CACNA1B,CACNA1D,CACNA1G,CACNA2D2,CACNA2D4,CACNB2,CACNB4,CACNG1,CACNG4,CACNG6,CACNG8,CAMK2B,CHRNA1,CHRNA10,CHRNA3,CHRNB4,CREB3,CREB3L3,GRIN2D,ITPR2,NFATC2,NFATC3,PRKACA,PRKAR1B,PRKAR2B,RAP2B,RYR2,SLC8B1,TNNC2,TNNI3,TNNT1,TPM1
Purine Nucleotides Degradation II (Aerobic)	1.23	-2.23607	0.278	ACPP,ADA,ADA2,IMPDH2,NT5M
Coagulation System	1.26	0.707107	0.229	BDKRB1,BDKRB2,F3,F8,PLAT,PLAUR,SERPINA1,SERPINE1
Apelin Cardiac Fibroblast Signaling Pathway	1.28	1.63299	0.261	AGTR1,CCN2,IL6,SERPINE1,SPHK1,TGFB3
Cholecystokinin/Gastrin-mediated Signaling	1.3	-2	0.176	EGFR,EPHA4,GNA12,IL1A,IL1B,IL33,IL36RN,ITPR2,MAPK10,PRKCH,PTGS2,RAC2,RAP2B,RASD1,RASD2,RHOBTB1,RHOBTB2,RHOF,RHOH,RND3,RRAS
Senescence Pathway	1.3	-3.16228	0.156	ANAPC4,ANAPC7,ATF3,CACNA1D,CAPN5,CAT,CDC26,CXCL8,E2F2,E2F8,ELF3,GADD45B,GADD45G,IL1A,IL6,ITPR2,KAT2B,NFATC2,NFATC3,NFKB1,NFKB2,PDK3,PIK3CD,PML,PPM1J,PPM1L,PPP2R3A,RAP2B,RASD1,RASD2,RASSF5,RBL2,RRAS,SAA1,SAA2,SAA4,SERPINE1,SMAD3,SMAD7,SOD2,TGFB3,TGFBR3,TLR2
Ephrin B Signaling	1.3	-1.94145	0.194	CXCL12,CXCR4,EFNB1,EFNB2,EPHB2,GNA11,GNA12,GNA14,GNA15,GNAO1,GNG4,ITSN1,KALRN,RAC2
Role of JAK2 in Hormone-like Cytokine Signaling	1.32		0.235	EPOR,HLTF,PTPN6,SH2B3,SIRPA,SOCS1,SOCS3,STAT5A
VDR/RXR Activation	1.32	0.707107	0.192	CD14,COL13A1,CSF2,CXCL10,CYP27B1,GTF2B,HR,HSD17B2,IGFBP5,IGFBP6,KLF4,MXD1,PRKCH,SPP1,WT1
IL-17A Signaling in Airway Cells	1.32	-1.89737	0.2	CCL11,CCL20,CXCL1,CXCL2,CXCL5,IL6,JAK3,MAPK10,NFKB1,NFKB2,NFKBIA,PIK3CD,TRAF3IP2
Dermatan Sulfate Biosynthesis (Late Stages)	1.33	-3.16228	0.217	CHST1,CHST12,CHST14,CHST2,DSE,HS6ST1,HS6ST3,SULT1B1,SULT1C4,SULT2B1
Mitochondrial L-carnitine Shuttle Pathway	1.33	-2.23607	0.294	ACSL4,ACSL5,ACSL6,SLC27A1,SLC27A6
Type I Diabetes Mellitus Signaling	1.34	-1.80739	0.18	CD80,CPE,FAS,GAD1,HLA-B,HLA-C,IFNGR2,IL1B,IL1R1,IL1RAP,MAP3K5,MAPK10,NFKB1,NFKB2,NFKBIA,NGFR,SOCS1,SOCS3,TNFRSF11B,TNFRSF1B
Corticotropin Releasing Hormone Signaling	1.34	1.09109	0.172	CACNA1B,CACNA1D,CACNA1G,CACNA2D2,CACNA2D4,CACNB2,CACNB4,CACNG1,CACNG4,CACNG6,CACNG8,CREB3,CREB3L3,GAD1,GNAO1,GUCY1A1,ITPR2,IVL,NPR3,PRKACA,PRKAR1B,PRKAR2B,PRKCH,PTGS2,SLC39A7
Thrombin Signaling	1.35	-2.44949	0.163	ARHGEF2,ARHGEF3,ARHGEF4,ARHGEF6,CAMK2B,EGFR,F2RL2,GATA2,GATA6,GNA11,GNA12,GNA14,GNA15,GNAO1,GNG4,ITPR2,NFKB1,NFKB2,NOTUM,PIK3CD,PLCD1,PLCL2,PLCZ1,PRKCH,RAC2,RAP2B,RASD1,RASD2,RHOBTB1,RHOBTB2,RHOF,RHOH,RND3,RRAS
Phosphatidylcholine Biosynthesis I	1.36		0.429	CHPT1,PCYT1A,PHKA1
cAMP-mediated signaling	1.38	-1.18322	0.162	ADRB2,AGTR1,AKAP6,CAMK2B,CHRM5,CREB3,CREB3L3,ENPP6,GNAO1,GRK2,LAMTOR3,LPAR1,NPR3,OPRD1,OPRL1,PDE3B,PDE4A,PDE6B,PDE6G,PDE8B,PKIA,PKIB,PKIG,PLD6,PRKACA,PRKAR1B,PRKAR2B,PTGER3,RAPGEF4,RGS10,RGS14,RPS6KA1,S1PR1,SMPDL3A,TBXA2R,VIPR1,VIPR2
Inhibition of Matrix Metalloproteases	1.38	0.816497	0.231	HSPG2,LRP1,MMP1,MMP13,MMP15,MMP25,MMP3,RECK,SDC1
Diphthamide Biosynthesis	1.39		0.667	DPH6,EEF2
Glycerol-3-phosphate Shuttle	1.39		0.667	GPD1,GPD2
Thymine Degradation	1.39		0.667	DPYD,UPB1
Tyrosine Biosynthesis IV	1.39		0.667	PAH,PCBD2
Uracil Degradation II (Reductive)	1.39		0.667	DPYD,UPB1
Integrin Signaling	1.4	-3.52821	0.164	ABL1,ACTN3,BCAR3,CAPN5,CAV1,FYN,ITGA1,ITGA10,ITGA2,ITGA2B,ITGA5,ITGA7,ITGA8,ITGA9,ITGAL,ITGAV,ITGAX,ITGB4,ITGB8,MYLK2,NEDD9,PAK4,PIK3CD,RAC2,RAP2B,RASD1,RASD2,RHOBTB1,RHOBTB2,RHOF,RHOH,RND3,RRAS,TSPAN2,WIPF1
Pancreatic Adenocarcinoma Signaling	1.41	-1.94145	0.183	ABL1,E2F2,E2F8,EGFR,HMOX1,JAK3,MAPK10,NFKB1,NFKB2,PGF,PIK3CD,PLD1,PLD5,PLD6,PTGS2,RAD51,SMAD3,TGFB3,VEGFC,VEGFD
p70S6K Signaling	1.42	-2.68328	0.178	AGTR1,EEF2,EGFR,F2RL1,F2RL2,IL4R,LYN,NOTUM,PIK3CD,PLCD1,PLCL2,PLCZ1,PLD1,PPM1J,PPM1L,PPP2R3A,PRKCH,RAP2B,RASD1,RASD2,RPS6,RRAS,YWHAH
GABA Receptor Signaling	1.44		0.189	CACNA1B,CACNA1D,CACNA1G,CACNA2D2,CACNA2D4,CACNB2,CACNB4,CACNG1,CACNG4,CACNG6,CACNG8,GABRA3,GABRB3,GABRE,GABRP,GAD1,GPHN,GPR37
Role of JAK1 and JAK3 in γc Cytokine Signaling	1.44		0.203	IL15RA,IL21R,IL4R,IL9R,JAK3,PIK3CD,RAP2B,RASD1,RASD2,RRAS,SOCS1,SOCS3,STAT5A,STAT6
Apelin Pancreas Signaling Pathway	1.45	0	0.227	DDIT3,ERN1,MAPK10,NFKB1,NFKB2,PDE3B,PIK3CD,PRKACA,PRKAR1B,PRKAR2B
IL-23 Signaling Pathway	1.45	-1.89737	0.227	CSF2,HIF1A,IL1B,NFKB1,NFKB2,NFKBIA,PIK3CD,RORC,SOCS3,STAT4
γ-glutamyl Cycle	1.45	-1	0.364	ANPEP,GGCT,GGT1,OPLAH
Natural Killer Cell Signaling	1.45	-2.61116	0.168	COL1A1,COL3A1,FCGR2A,FYN,HLA-B,HLA-C,HSPA14,HSPA1A/HSPA1B,HSPA6,IL18R1,ITGAL,JAK3,LAT,MAP3K15,MAP3K5,MAP3K6,NFATC2,NFATC3,NFKB1,NFKB2,PAK4,PIK3CD,PTPN6,RAC2,RAP2B,RASD1,RASD2,RASSF5,RRAS,STAT4,TNFSF10,ULBP1,WIPF1
Ceramide Signaling	1.45	-1.80739	0.193	CERK,NFKB1,NFKB2,NGFR,PIK3CD,PPM1J,PPM1L,PPP2R3A,RAP2B,RASD1,RASD2,RRAS,S1PR1,S1PR2,SPHK1,TNFRSF11B,TNFRSF1B
Th1 Pathway	1.46	-3.29983	0.182	APH1B,CD80,DLL4,HLA-B,HLA-DPB1,ICAM1,ICOSLG/LOC102723996,IFNGR2,IL18R1,IL27RA,IL6,IL6R,JAK3,NFATC2,NFATC3,NFKB1,NOTCH2,NOTCH3,PIK3CD,SOCS1,SOCS3,STAT4
Breast Cancer Regulation by Stathmin1	1.47		0.147	ADGRA2,ADGRB2,ADGRB3,ADGRE1,ADGRL3,ADGRV1,ADRB2,AGTR1,ARHGEF2,ARHGEF3,ARHGEF4,ARHGEF6,AURKC,AVPR1A,BDKRB1,BDKRB2,C3AR1,C5AR1,CALCR,CAMK2B,CHRM5,CMKLR1,CREB3,CREB3L3,E2F2,E2F8,EDNRB,F2RL1,F2RL2,FFAR2,FZD2,FZD3,FZD6,FZD7,GCGR,GNG4,GPR1,GPR135,GPR153,GPR157,GPR161,GPR176,GPR183,GPR19,GPR37,GPR39,GPR55,GPR63,GPRC5A,GPRC5B,HGF,HIF1A,HTR2B,LGR4,LPAR1,NFKB1,NFKB2,NPFFR2,NTSR1,OPRD1,OPRL1,P2RY6,PGF,PIK3C…
Glioma Invasiveness Signaling	1.5	-1.89737	0.203	CD44,ITGAV,PIK3CD,PLAUR,RAC2,RAP2B,RASD1,RASD2,RHOBTB1,RHOBTB2,RHOF,RHOH,RND3,RRAS,VTN
Xenobiotic Metabolism Signaling	1.51		0.16	ABCC2,AHR,AIP,ALDH16A1,ALDH1L1,ALDH6A1,CAMK2B,CAT,CHST1,CHST12,CHST2,CITED2,CYP3A5,ESD,FTL,GSTM2,GSTM3,HMOX1,HS6ST1,HS6ST3,IL1A,IL1B,IL4I1,IL6,MAOA,MAP3K15,MAP3K5,MAP3K6,NFKB1,NFKB2,PIK3CD,PPARGC1A,PPM1J,PPM1L,PPP2R3A,PRKCH,RAP2B,RASD1,RASD2,RRAS,SOD3,SRA1,SULT1B1,SULT1C4,SULT2B1,UGT8
JAK/Stat Signaling	1.52	-1.60357	0.2	CISH,IL6,JAK3,NFKB1,NFKB2,PIK3CD,PTPN6,RAP2B,RASD1,RASD2,RRAS,SOCS1,SOCS3,STAT4,STAT5A,STAT6
PTEN Signaling	1.52	2.83683	0.183	EGFR,FGFR3,FGFR4,FOXO6,INPP5J,INSR,ITGA2,ITGA5,NFKB1,NFKB2,NGFR,PDGFRA,PDGFRB,PIK3CD,RAC2,RAP2B,RASD1,RASD2,RRAS,SYNJ2,TGFBR3,TNFRSF11A,YWHAH
Inflammasome pathway	1.56	-2.44949	0.3	IL1B,NFKB1,NFKB2,NOD2,P2RX7,PYCARD
IL-8 Signaling	1.56	-3.27165	0.17	CXCL1,CXCL8,EGFR,GNA12,GNG4,HMOX1,ICAM1,IRAK2,IRAK3,ITGAV,ITGAX,MAPK10,NFKB1,NOX3,PGF,PIK3CD,PLD1,PLD5,PLD6,PRKCH,PTGS2,RAC2,RAP2B,RASD1,RASD2,RHOBTB1,RHOBTB2,RHOF,RHOH,RND3,RRAS,VCAM1,VEGFC,VEGFD
p38 MAPK Signaling	1.57	-3.27327	0.186	CREB3,CREB3L3,DDIT3,FAS,IL1A,IL1B,IL1R1,IL1R2,IL1RAP,IL33,IL36RN,IRAK2,IRAK3,JMJD7-PLA2G4B,MAP3K5,PLA2G3,PLA2G4A,RPS6KA1,TAB2,TGFB3,TIFA,TNFRSF1B
MIF Regulation of Innate Immunity	1.58	-1.89737	0.238	CD14,CD74,JMJD7-PLA2G4B,MAPK10,NFKB1,NFKB2,NFKBIA,PLA2G3,PLA2G4A,PTGS2
Triacylglycerol Biosynthesis	1.58	-1.89737	0.238	AGPAT3,DGAT2,GPAT3,LPCAT4,LPIN3,MOGAT1,PLPP3,PLPP4,PLPPR2,PLPPR3
Semaphorin Signaling in Neurons	1.58		0.217	CRMP1,DPYSL3,FYN,MET,PAK4,RAC2,RHOBTB1,RHOBTB2,RHOF,RHOH,RND3,SEMA4D,SEMA7A
Glioblastoma Multiforme Signaling	1.58	-2.98481	0.176	E2F2,E2F8,EGFR,FZD2,FZD3,FZD6,FZD7,IGF2,ITPR2,NOTUM,PDGFRA,PDGFRB,PIK3CD,PLCD1,PLCL2,PLCZ1,RAC2,RAP2B,RASD1,RASD2,RHOBTB1,RHOBTB2,RHOF,RHOH,RND3,RRAS,WNT5A,WNT6,WNT9A
Actin Nucleation by ARP-WASP Complex	1.6	-2.33333	0.208	GNA12,ITGA2,ITGA5,PPP1R12C,RAC2,RAP2B,RASD1,RASD2,RHOBTB1,RHOBTB2,RHOF,RHOH,RND3,RRAS,WIPF1
Dermatan Sulfate Biosynthesis	1.64	-3.60555	0.22	CHPF,CHST1,CHST12,CHST14,CHST2,CHSY1,DSE,HS6ST1,HS6ST3,SULT1B1,SULT1C4,SULT2B1,XYLT1
Th2 Pathway	1.64	-1.14708	0.184	APH1B,CD80,CXCR4,HLA-B,HLA-DPB1,ICAM1,ICOSLG/LOC102723996,IKZF1,IL24,IL33,IL4R,JAG2,JAK3,NFATC2,NFKB1,NOTCH2,NOTCH3,PIK3CD,S1PR1,SOCS3,STAT4,STAT5A,STAT6,TGFBR3,TNFRSF4
Dendritic Cell Maturation	1.66	-3.53553	0.175	CD80,CD83,COL1A1,COL3A1,CREB3,CREB3L3,CSF2,FCGR2A,HLA-B,HLA-C,ICAM1,IL1A,IL1B,IL32,IL33,IL36RN,IL6,LEPR,MAPK10,NFKB1,NFKB2,NFKBIA,NGFR,NOTUM,PIK3CD,PLCD1,PLCL2,PLCZ1,STAT4,TLR2,TNFRSF11B,TNFRSF1B
Antioxidant Action of Vitamin C	1.67	2.18282	0.193	CSF2,HMOX1,MAPK10,NFKB1,NFKB2,NFKBIA,NOTUM,PLA2G3,PLA2G4A,PLAAT3,PLAAT4,PLAAT5,PLCD1,PLCL2,PLCZ1,PLD1,PLD5,PLD6,SLC23A3,SLC2A3,STAT5A
Signaling by Rho Family GTPases	1.7	-3.53553	0.168	ARHGEF2,ARHGEF3,ARHGEF4,ARHGEF6,CDC42EP2,CDC42EP4,CDC42EP5,CDH10,CDH11,CDH13,CDH5,GNA11,GNA12,GNA14,GNA15,GNAO1,GNG4,ITGA2,ITGA5,MAP3K20,MAP3K21,MAPK10,MSN,NFKB1,NFKB2,NOX3,PAK4,PIK3CD,PIP4K2B,PLD1,PPP1R12C,RAC2,RHOBTB1,RHOBTB2,RHOF,RHOH,RND3,SEPTIN3,SEPTIN4,SEPTIN9,WIPF1
FAT10 Cancer Signaling Pathway	1.7	-2.11058	0.239	CXCR4,IL6,NFKB1,NFKB2,NFKBIA,NGFR,SMAD3,TGFB3,TGFBR3,TNFRSF11B,TNFRSF1B
Endothelin-1 Signaling	1.72	-3.40168	0.176	CASP10,ECE1,EDN1,EDNRB,GNA11,GNA12,GNA14,GNA15,GNAO1,GUCY1A1,HMOX1,ITPR2,MAPK10,NOTUM,PIK3CD,PLA2G3,PLA2G4A,PLAAT3,PLAAT4,PLAAT5,PLCD1,PLCL2,PLCZ1,PLD1,PLD5,PLD6,PRKCH,PTGS2,RAP2B,RASD1,RASD2,RRAS,SHC2
Production of Nitric Oxide and Reactive Oxygen Species in Macrophages	1.72	-3.15682	0.176	APOL1,CAT,IFNGR2,JAK3,MAP3K15,MAP3K5,MAP3K6,MAPK10,NFKB1,NFKB2,NFKBIA,NGFR,ORM1,ORM2,PIK3CD,PPARA,PPM1J,PPM1L,PPP2R3A,PRKCH,PTPN6,RAC2,RHOBTB1,RHOBTB2,RHOF,RHOH,RND3,SAA4,SERPINA1,SIRPA,TLR2,TNFRSF11B,TNFRSF1B
Virus Entry via Endocytic Pathways	1.75		0.196	ABL1,CAV1,CD55,FLNB,FYN,HLA-B,HLA-C,ITGA1,ITGA2,ITGA5,ITGAL,ITGB4,ITGB8,ITSN1,PIK3CD,PRKCH,RAC2,RAP2B,RASD1,RASD2,RRAS
MIF-mediated Glucocorticoid Regulation	1.75	-2.33333	0.265	CD14,CD74,JMJD7-PLA2G4B,NFKB1,NFKB2,NFKBIA,PLA2G3,PLA2G4A,PTGS2
Phospholipases	1.75	-1.73205	0.222	HMOX1,LIPG,NOTUM,PLA2G3,PLA2G4A,PLAAT3,PLAAT4,PLAAT5,PLCD1,PLCL2,PLCZ1,PLD1,PLD5,PLD6
Molecular Mechanisms of Cancer	1.76		0.159	ABL1,APH1B,ARHGEF2,ARHGEF3,ARHGEF4,ARHGEF6,BIRC3,CAMK2B,CASP10,CDK19,CDKN2D,E2F2,E2F8,FAS,FYN,FZD2,FZD3,FZD6,FZD7,GNA11,GNA12,GNA14,GNA15,GNAO1,HHAT,HIF1A,ITGA2,ITGA5,JAK3,LAMTOR3,LRP1,MAP3K5,MAPK10,NFKB1,NFKB2,NFKBIA,PAK4,PIK3CD,PRKACA,PRKAR1B,PRKAR2B,PRKCH,RAC2,RAP2B,RASD1,RASD2,RASGRF1,RBPJ,RHOBTB1,RHOBTB2,RHOF,RHOH,RND3,RRAS,SMAD3,SMAD7,SYNGAP1,TAB2,TGFB3,WNT5A,WNT6,WNT9A
Differential Regulation of Cytokine Production in Intestinal Epithelial Cells by IL-17A and IL-17F	1.78		0.304	CCL2,CSF2,CSF3,CXCL1,IL1A,IL1B,LCN2
Differential Regulation of Cytokine Production in Macrophages and T Helper Cells by IL-17A and IL-17F	1.79		0.333	CCL2,CSF2,CSF3,CXCL1,IL1B,IL6
Sertoli Cell-Sertoli Cell Junction Signaling	1.81		0.178	ACTN3,CGN,CLDN10,CLDN11,CLDN15,CLDN23,CLDN4,EPN2,GUCY1A1,ITGA2,ITGA5,JAM2,JUP,MAP3K15,MAP3K20,MAP3K5,MAP3K6,MAPK10,NECTIN1,PLS1,PRKACA,PRKAR1B,PRKAR2B,RAP2B,RASD1,RASD2,RRAS,SORBS1,TGFB3,TGFBR3,TJP2,TUBB3,TUBB8
Gαq Signaling	1.81	-1.4596	0.184	AGTR1,AVPR1A,CALCR,CHRM5,GNA11,GNA14,GNA15,GNG4,GRK2,HMOX1,HTR2B,ITPR2,NFATC2,NFATC3,NFKB1,NFKB2,NFKBIA,PIK3CD,PLD1,PLD5,PLD6,PRKCH,RAC2,RGS16,RHOBTB1,RHOBTB2,RHOF,RHOH,RND3
Protein Citrullination	1.83		0.6	PADI1,PADI2,PADI3
GDP-L-fucose Biosynthesis I (from GDP-D-mannose)	1.83		1	GMDS,TSTA3
Fatty Acid Activation	1.83	-2.23607	0.385	ACSL4,ACSL5,ACSL6,SLC27A1,SLC27A6
Role of IL-17A in Psoriasis	1.83		0.385	CCL20,CXCL1,CXCL5,CXCL8,S100A9
IL-9 Signaling	1.84	-0.707107	0.273	BCL3,CISH,IL9R,JAK3,NFKB1,NFKB2,PIK3CD,SOCS3,STAT5A
Induction of Apoptosis by HIV1	1.87	-0.534522	0.23	BIRC3,CXCR4,FAS,MAP3K5,MAPK10,NFKB1,NFKB2,NFKBIA,NGFR,SLC25A10,SLC25A6,TNFRSF11B,TNFRSF1B,TRAF1
GPCR-Mediated Integration of Enteroendocrine Signaling Exemplified by an L Cell	1.88	0.5	0.219	ADRB2,CALCA,GAL,GNA11,GNA14,GNA15,ITPR2,NOTUM,PLCD1,PLCL2,PLCZ1,PRKACA,PRKAR1B,PRKAR2B,VIP,VIPR1
T Helper Cell Differentiation	1.88		0.219	CD80,HLA-B,ICOSLG/LOC102723996,IFNGR2,IL18R1,IL21R,IL4R,IL6,IL6R,IL6ST,NGFR,RORC,STAT4,STAT6,TNFRSF11B,TNFRSF1B
BEX2 Signaling Pathway	1.88	-0.242536	0.215	BEX2,HIF1A,KLK1,LDB1,MAPK10,NFKB1,NFKB2,NFKBIA,NGFR,PGF,PPM1J,PPM1L,PPP2R3A,SPP1,TCF7L1,VEGFC,VEGFD
Androgen Signaling	1.9	-2.06474	0.191	CACNA1B,CACNA1D,CACNA1G,CACNA2D2,CACNA2D4,CACNB2,CACNB4,CACNG1,CACNG4,CACNG6,CACNG8,GNA11,GNA12,GNA14,GNA15,GNAO1,GNG4,GTF2B,KAT2B,NFKB1,NFKB2,PRKACA,PRKAR1B,PRKAR2B,PRKCH,SMAD3
IL-1 Signaling	1.9	-2.49615	0.209	GNA11,GNA12,GNA14,GNA15,GNAO1,GNG4,IL1A,IL1R1,IL1RAP,IRAK2,IRAK3,MAPK10,NFKB1,NFKB2,NFKBIA,PRKACA,PRKAR1B,PRKAR2B,TAB2
Th17 Activation Pathway	1.9	-3.90007	0.209	AHR,CCL20,CSF2,HIF1A,IL1B,IL1R1,IL21R,IL6,IL6R,IRAK2,IRAK3,JAK3,NFATC2,NFATC3,NFKB1,NFKB2,RORC,SOCS3,STAT4
Protein Kinase A Signaling	1.92	-0.686803	0.161	ADD3,AKAP6,ANAPC4,ANAPC7,CAMK2B,CDC14B,CDC26,CDKN3,CREB3,CREB3L3,DCC,EBI3,ENPP6,FLNB,GNG4,H1-10,H1-2,HHAT,ITPR2,KDELR2,LIPE,MYLK2,NFATC2,NFATC3,NFKB1,NFKB2,NFKBIA,NGFR,NOTUM,PDE3B,PDE4A,PDE6B,PDE6G,PDE8B,PHKG1,PLCD1,PLCL2,PLCZ1,PLD6,PLN,PRKACA,PRKAR1B,PRKAR2B,PRKCH,PTGS2,PTPN5,PTPN6,PTPRB,PTPRD,PTPRE,PTPRO,PTPRQ,PTPRU,PTPRZ1,PYGB,PYGL,RYR2,SIRPA,SMAD3,SMPDL3A,TCF7L1,TGFB3,TNNI3,YWHAH
PCP pathway	1.94	-1.94145	0.233	CTHRC1,EFNB1,FZD2,FZD3,FZD6,FZD7,LGR4,MAPK10,PRICKLE1,ROR2,VANGL1,WNT5A,WNT6,WNT9A
Altered T Cell and B Cell Signaling in Rheumatoid Arthritis	1.95		0.211	CD80,CSF1,CSF2,FAS,HLA-B,IL1A,IL1B,IL33,IL36RN,IL6,NFKB1,NFKB2,SPP1,TLR1,TLR10,TLR2,TLR5,TLR7,TRAF3
Gustation Pathway	1.96		0.188	ASIC1,ASIC2,ASIC3,CACNA1B,CACNA1D,CACNA1G,CACNA2D2,CACNA2D4,CACNB2,CACNB4,CACNG1,CACNG4,CACNG6,CACNG8,ENPP6,ITPR2,P2RX7,P2RY6,PDE3B,PDE4A,PDE6B,PDE6G,PDE8B,PLD6,PRKACA,PRKAR1B,PRKAR2B,SMPDL3A,TAS2R4
Paxillin Signaling	1.99	-1.66667	0.204	ACTN3,ARHGEF6,ITGA1,ITGA10,ITGA2,ITGA2B,ITGA5,ITGA7,ITGA8,ITGA9,ITGAL,ITGAV,ITGAX,ITGB4,ITGB8,MAPK10,PAK4,PIK3CD,RAP2B,RASD1,RASD2,RRAS
Ovarian Cancer Signaling	2.04	-2.49615	0.194	ABL1,ARRB1,CD44,EDN1,EGFR,FZD2,FZD3,FZD6,FZD7,GJA1,PGF,PIK3CD,PRKACA,PRKAR1B,PRKAR2B,PTGS2,RAD51,RAP2B,RASD1,RASD2,RRAS,TCF7L1,VEGFC,VEGFD,WNT5A,WNT6,WNT9A
Tec Kinase Signaling	2.08	-3.27327	0.189	FAS,FYN,GNA11,GNA12,GNA14,GNA15,GNAO1,GNG4,ITGA2,ITGA5,JAK3,LYN,MAPK10,NFKB1,NFKB2,PAK4,PIK3CD,PRKCH,RAC2,RHOBTB1,RHOBTB2,RHOF,RHOH,RND3,STAT4,STAT5A,STAT6,TNFRSF10A,TNFRSF10B,TNFRSF21,TNFSF10
Adrenomedullin signaling pathway	2.09	-2.33487	0.183	C3,CRCP,GAD1,GNA11,GNA14,GNA15,GPR37,GUCY1A1,HIF1A,IL1A,IL1B,IL33,IL36RN,ITPR2,MAPK10,MYLK2,NFKB1,NFKB2,NOTUM,NPR3,PIK3CD,PLCD1,PLCL2,PLCZ1,PRKACA,PRKAR1B,PRKAR2B,RAMP2,RAP2B,RASD1,RASD2,RRAS,SHC2,SLC39A7,TFAP2B,TFAP2C
IL-17A Signaling in Gastric Cells	2.12	-1	0.32	CCL20,CXCL1,CXCL10,CXCL11,CXCL8,EGFR,MAPK10,NFKB1
Role of JAK family kinases in IL-6-type Cytokine Signaling	2.12		0.32	IL6,IL6R,IL6ST,MAPK10,OSMR,SOCS1,SOCS3,STAT5A
IL-17 Signaling	2.17		0.225	CCL11,CCL2,CXCL1,CXCL10,CXCL11,CXCL5,CXCL8,IL6,MAPK10,MMP3,NFKB1,PIK3CD,PTGS2,RAP2B,RASD1,RASD2,RRAS,TRAF3IP2
PKCθ Signaling in T Lymphocytes	2.18	-2.66789	0.194	CACNA1B,CACNA1D,CACNA1G,CACNA2D2,CACNA2D4,CACNB2,CACNB4,CACNG1,CACNG4,CACNG6,CACNG8,CAMK2B,CD80,FYN,HLA-B,LAT,MAP3K15,MAP3K5,MAP3K6,NFATC2,NFATC3,NFKB1,NFKB2,NFKBIA,PIK3CD,RAC2,RAP2B,RASD1,RASD2,RRAS
CREB Signaling in Neurons	2.21	-1.88562	0.184	CACNA1B,CACNA1D,CACNA1G,CACNA2D2,CACNA2D4,CACNB2,CACNB4,CACNG1,CACNG4,CACNG6,CACNG8,CAMK2B,CREB3,CREB3L3,GNA11,GNA12,GNA14,GNA15,GNAO1,GNG4,GRIK5,GRIN2D,GTF2B,ITPR2,NOTUM,PIK3CD,PLCD1,PLCL2,PLCZ1,PRKACA,PRKAR1B,PRKAR2B,PRKCH,RAP2B,RASD1,RASD2,RPS6KA1,RRAS
Th1 and Th2 Activation Pathway	2.32		0.193	APH1B,CD80,CXCR4,DLL4,HLA-B,HLA-DPB1,ICAM1,ICOSLG/LOC102723996,IFNGR2,IKZF1,IL18R1,IL24,IL27RA,IL33,IL4R,IL6,IL6R,JAG2,JAK3,NFATC2,NFATC3,NFKB1,NOTCH2,NOTCH3,PIK3CD,S1PR1,SOCS1,SOCS3,STAT4,STAT5A,STAT6,TGFBR3,TNFRSF4
Phagosome Formation	2.38		0.208	C3AR1,C5AR1,FCGR2A,FN1,ITGA2,ITGA5,ITGAX,NOTUM,PIK3CD,PLCD1,PLCL2,PLCZ1,PRKCH,RAC2,RHOBTB1,RHOBTB2,RHOF,RHOH,RND3,SCARA3,TLR1,TLR10,TLR2,TLR5,TLR7,VTN
Notch Signaling	2.45	-1.41421	0.297	APH1B,DLL3,DLL4,FURIN,HES7,JAG2,MAML2,MFNG,NOTCH2,NOTCH3,RBPJ
FcγRIIB Signaling in B Lymphocytes	2.48	-1.34164	0.24	CACNA1B,CACNA1D,CACNA1G,CACNA2D2,CACNA2D4,CACNB2,CACNB4,CACNG1,CACNG4,CACNG6,CACNG8,LYN,MAPK10,PIK3CD,RAP2B,RASD1,RASD2,RRAS
Glycerol Degradation I	2.57	-1	0.667	GK,GK5,GPD1,GPD2
Bladder Cancer Signaling	2.57	-1	0.227	ABL1,CXCL8,EGFR,FGF1,FGF14,FGF18,FGF19,FGF5,FGF7,FGFR3,MMP1,MMP13,MMP15,MMP25,MMP3,PGF,RAP2B,RASD1,RASD2,RRAS,VEGFC,VEGFD
Leukocyte Extravasation Signaling	2.58	-2.92119	0.193	ABL1,ACTN3,ARHGAP6,ARHGAP9,CD44,CDH5,CLDN10,CLDN11,CLDN15,CLDN23,CLDN4,CXCL12,CXCR4,EDIL3,ICAM1,ITGA1,ITGA2,ITGA5,ITGAL,JAM2,MAPK10,MMP1,MMP13,MMP15,MMP25,MMP3,MSN,NOX3,PECAM1,PIK3CD,PRKCH,RAC2,RAPGEF4,RASSF5,RHOH,SIPA1,VCAM1,WIPF1
Agrin Interactions at Neuromuscular Junction	2.6	-3.20713	0.241	ARHGEF6,CHRNA1,DAG1,EGFR,ERBB3,ERBB4,ITGA1,ITGA2,ITGA5,ITGAL,MAPK10,NRG2,PAK4,RAC2,RAP2B,RASD1,RASD2,RRAS,UTRN
γ-linolenate Biosynthesis II (Animals)	2.6	-2.64575	0.412	ACSL4,ACSL5,ACSL6,CYB5R3,FADS2,SLC27A1,SLC27A6
PPARα/RXRα Activation	2.6	2.11695	0.195	ABCA1,ACADL,ACOX1,AIP,BCL3,GK,GNA11,GNA14,GNA15,GPD1,GPD2,IL1B,IL1R1,IL1R2,IL1RAP,IL6,INSR,NFKB1,NFKB2,NFKBIA,NOTUM,PLCD1,PLCL2,PLCZ1,PPARA,PPARGC1A,PRKACA,PRKAR1B,PRKAR2B,RAP2B,RASD1,RASD2,RRAS,SLC27A1,SMAD3,TGFB3,TGFBR3
Unfolded protein response	2.64	0.83205	0.268	CD82,CEBPD,CEBPG,DDIT3,DNAJB9,ERN1,HSPA14,HSPA1A/HSPA1B,HSPA6,HSPH1,MAP3K5,MBTPS1,PDIA2,PPP1R15A,SREBF2
PI3K/AKT Signaling	2.69	-1.69775	0.2	GDF15,IL15RA,IL17RD,IL18R1,IL1R1,IL1R2,IL20RB,IL21R,IL22RA1,IL27RA,IL31RA,IL3RA,IL4R,IL6R,IL6ST,IL9R,INPP5J,ITGA2,ITGA5,JAK3,MAP3K5,NFKB1,NFKB2,NFKBIA,PIK3CD,PPM1J,PPM1L,PPP2R3A,PTGS2,RAP2B,RASD1,RASD2,RRAS,SYNJ2,YWHAH
G-Protein Coupled Receptor Signaling	2.73		0.184	ADRB2,AGTR1,AVPR1A,CALCR,CAMK2B,CHRM5,CREB3,CREB3L3,ENPP6,FYN,GNA11,GNA14,GNA15,GNAO1,GRK2,HTR2B,LAMTOR3,LPAR1,NFKB1,NFKB2,NFKBIA,NPR3,OPRD1,OPRL1,PDE3B,PDE4A,PDE6B,PDE6G,PDE8B,PIK3CD,PLD6,PRKACA,PRKAR1B,PRKAR2B,PTGER3,RAP2B,RAPGEF4,RASD1,RASD2,RGS10,RGS14,RGS16,RPS6KA1,RRAS,S1PR1,SMPDL3A,SYNGAP1,TBXA2R,VIPR1,VIPR2
Ephrin Receptor Signaling	2.75	-3.67423	0.2	ABL1,CREB3,CREB3L3,CXCL12,CXCR4,EFNA1,EFNB1,EFNB2,EPHA4,EPHA6,EPHB2,FGF1,FYN,GNA11,GNA12,GNA14,GNA15,GNAO1,GNG4,GRIN2D,ITGA2,ITGA5,ITSN1,KALRN,NGEF,PAK4,PGF,RAC2,RAP2B,RASD1,RASD2,RRAS,SORBS1,VEGFC,VEGFD,WIPF1
GNRH Signaling	2.78	-1.70561	0.202	CACNA1B,CACNA1D,CACNA1G,CACNA2D2,CACNA2D4,CACNB2,CACNB4,CACNG1,CACNG4,CACNG6,CACNG8,CAMK2B,CREB3,CREB3L3,EGFR,GNA11,GNA14,GNA15,GNRH2,ITPR2,MAP3K15,MAP3K5,MAP3K6,MAPK10,NFKB1,NFKB2,PAK4,PRKACA,PRKAR1B,PRKAR2B,PRKCH,RAP2B,RASD1,RASD2,RRAS
NF-κB Signaling	2.8	-2.74398	0.201	EGFR,FGFR3,FGFR4,IL1A,IL1B,IL1R1,IL1R2,IL33,IL36RN,INSR,IRAK3,NFKB1,NFKB2,NFKBIA,NGFR,PDGFRA,PDGFRB,PIK3CD,PRKACA,RAP2B,RASD1,RASD2,RRAS,TAB2,TGFBR3,TLR1,TLR10,TLR2,TLR5,TLR7,TNFAIP3,TNFRSF11A,TNFRSF11B,TNFRSF1B,TNIP1,TRAF3
Sperm Motility	2.84	-2.35702	0.193	ABL1,ABL2,CACNA1G,DDR1,EGFR,EPHA4,EPHA6,EPHB2,ERBB3,ERBB4,FGFR3,FGFR4,FYN,GUCY1A1,INSR,ITPR2,JAK3,LMTK3,LYN,MET,NOTUM,NPPB,PDE4A,PDGFRA,PDGFRB,PLA2G3,PLA2G4A,PLAAT3,PLAAT4,PLAAT5,PLCD1,PLCL2,PLCZ1,PRKACA,PRKAR1B,PRKAR2B,PRKCH,PTK7,RET,ROR1,ROR2,ROS1,ZP3
Endocannabinoid Neuronal Synapse Pathway	2.86	-1.96116	0.219	CACNA1B,CACNA1D,CACNA1G,CACNA2D2,CACNA2D4,CACNB2,CACNB4,CACNG1,CACNG4,CACNG6,CACNG8,FAAH,GNA11,GNA14,GNA15,GNAO1,GRIN2D,KCNJ6,MAPK10,MGLL,NOTUM,PLCD1,PLCL2,PLCZ1,PRKACA,PRKAR1B,PRKAR2B,PTGS2
Oncostatin M Signaling	2.88	-3.16228	0.302	CHI3L1,EPAS1,IL6ST,JAK3,MMP1,MMP13,MMP3,OSMR,RAP2B,RASD1,RASD2,RRAS,STAT5A
IL-15 Production	2.91	-4.04145	0.223	ABL1,ABL2,DDR1,EGFR,EPHA4,EPHA6,EPHB2,ERBB3,ERBB4,FGFR3,FGFR4,FYN,IL6,INSR,JAK3,LMTK3,LYN,MET,NFKB1,NFKB2,PDGFRA,PDGFRB,PTK7,RET,ROR1,ROR2,ROS1
IL-10 Signaling	2.92		0.261	BLVRB,CD14,FCGR2A,HMOX1,IL1A,IL1B,IL1R1,IL1R2,IL1RAP,IL33,IL36RN,IL4R,IL6,LBP,NFKB1,NFKB2,NFKBIA,SOCS3
Opioid Signaling Pathway	2.92	-1.06749	0.19	ARRB1,CACNA1B,CACNA1D,CACNA1G,CACNA2D2,CACNA2D4,CACNB2,CACNB4,CACNG1,CACNG4,CACNG6,CACNG8,CAMK2B,CREB3,CREB3L3,EGR4,FYN,GNAO1,GRIN2D,GRK2,ITPR2,KCNJ6,LYN,NFKB1,NFKB2,NFKBIA,OPRD1,OPRL1,PRKACA,PRKAR1B,PRKAR2B,PRKCH,RAC2,RAP2B,RASD1,RASD2,RGS1,RGS10,RGS11,RGS14,RGS16,RGS17,RGS5,RPS6KA1,RRAS,RYR2,SLC12A5
Superoxide Radicals Degradation	2.97	-2.23607	0.625	CAT,CYGB,GPX7,SOD2,SOD3
Choline Biosynthesis III	2.98	0	0.467	CHPT1,HMOX1,PCYT1A,PHKA1,PLD1,PLD5,PLD6
LPS/IL-1 Mediated Inhibition of RXR Function	3.06	0.447214	0.196	ABCA1,ABCC2,ABCC4,ACOX1,ACOX2,ACSL4,ACSL5,ACSL6,ALDH16A1,ALDH1L1,ALDH6A1,CAT,CD14,CETP,CHST1,CHST12,CHST2,CYP3A5,GSTM2,GSTM3,HS6ST1,HS6ST3,IL1A,IL1B,IL1R1,IL1R2,IL1RAP,IL33,IL36RN,IL4I1,LBP,MAOA,NGFR,NR1H3,PPARA,PPARGC1A,SLC27A1,SLC27A6,SOD3,SULT1B1,SULT1C4,SULT2B1,TNFRSF11B,TNFRSF1B
Type II Diabetes Mellitus Signaling	3.09	-1.89737	0.218	ABCC8,ACSL4,ACSL5,ACSL6,CACNA1B,CACNA1D,CACNA1G,CACNA2D2,CACNA2D4,CACNB2,CACNB4,CACNG1,CACNG4,CACNG6,CACNG8,INSR,KCNJ11,MAP3K5,MAPK10,NFKB1,NFKB2,NFKBIA,NGFR,PIK3CD,PRKCH,SLC27A1,SLC27A6,SOCS1,SOCS3,TNFRSF11B,TNFRSF1B
GPCR-Mediated Nutrient Sensing in Enteroendocrine Cells	3.09	-3.13786	0.232	CACNA1B,CACNA1D,CACNA1G,CACNA2D2,CACNA2D4,CACNB2,CACNB4,CACNG1,CACNG4,CACNG6,CACNG8,FFAR2,GNA11,GNA14,GNA15,GNG4,ITPR2,NOTUM,PLCD1,PLCL2,PLCZ1,PRKACA,PRKAR1B,PRKAR2B,PRKCH,RAPGEF4
HMGB1 Signaling	3.16	-3.65655	0.212	CCL2,CSF2,CXCL8,ICAM1,IFNGR2,IL11,IL1A,IL1B,IL1R1,IL33,IL6,KAT2B,MAPK10,NFKB1,NFKB2,NGFR,PIK3CD,PLAT,RAC2,RAP2B,RASD1,RASD2,RHOBTB1,RHOBTB2,RHOF,RHOH,RND3,RRAS,SELE,SERPINE1,TGFB3,TNFRSF11B,TNFRSF1B,TNFSF10,VCAM1
Role of IL-17A in Arthritis	3.21		0.291	CCL2,CCL20,CCL7,CXCL1,CXCL2,CXCL5,CXCL8,MAPK10,MMP1,MMP13,NFKB1,NFKB2,NFKBIA,PIK3CD,PTGS2,RPS6KA1
Toll-like Receptor Signaling	3.23	-1.73205	0.263	CD14,IL1A,IL1B,IL33,IL36RN,IRAK2,IRAK3,LBP,NFKB1,NFKB2,NFKBIA,PPARA,TAB2,TLR1,TLR10,TLR2,TLR5,TLR7,TNFAIP3,TRAF1
IL-17A Signaling in Fibroblasts	3.24		0.343	CCL2,CCL7,CEBPD,CXCL5,IL6,LCN2,MMP1,NFKB1,NFKB2,NFKBIA,NFKBIZ,TRAF3IP2
TREM1 Signaling	3.31	-2.9824	0.267	CCL2,CCL7,CD83,CSF2,CXCL2,CXCL8,ICAM1,IL1B,IL6,ITGA5,ITGAX,NFKB1,NFKB2,NOD2,STAT5A,TLR1,TLR10,TLR2,TLR5,TLR7
FXR/RXR Activation	3.32		0.23	ABCB4,ABCC2,APOL1,C3,C4A/C4B,CETP,CYP27A1,FBP1,FGF19,FGFR4,HPX,IL1A,IL1B,IL33,IL36RN,MAPK10,NR1H3,ORM1,ORM2,PPARA,PPARGC1A,SAA1,SAA2,SAA4,SDC1,SERPINA1,SERPINF1,SLC4A2,VTN
IL-6 Signaling	3.38	-2.6	0.232	CD14,COL1A1,CXCL8,IL1A,IL1B,IL1R1,IL1R2,IL1RAP,IL33,IL36RN,IL6,IL6R,IL6ST,LBP,MAPK10,NFKB1,NFKB2,NFKBIA,NGFR,PIK3CD,RAP2B,RASD1,RASD2,RRAS,SOCS1,SOCS3,TNFAIP6,TNFRSF11B,TNFRSF1B
White Adipose Tissue Browning Pathway	3.49	-1.46059	0.233	CACNA1B,CACNA1D,CACNA1G,CACNA2D2,CACNA2D4,CACNB2,CACNB4,CACNG1,CACNG4,CACNG6,CACNG8,CREB3,CREB3L3,FGFR3,FGFR4,FNDC5,FOXC2,GUCY1A1,LIPE,mir-196,NDN,NPPB,PPARA,PPARGC1A,PRKACA,PRKAR1B,PRKAR2B,RARG,THRB,VGF
Synaptic Long Term Depression	3.5	-2.87352	0.212	CACNA1B,CACNA1D,CACNA1G,CACNA2D2,CACNA2D4,CACNB2,CACNB4,CACNG1,CACNG4,CACNG6,CACNG8,GAD1,GNA11,GNA12,GNA14,GNA15,GNAO1,GUCY1A1,ITPR2,LYN,NOTUM,NPR3,PLA2G3,PLA2G4A,PLAAT3,PLAAT4,PLAAT5,PLCD1,PLCL2,PLCZ1,PPM1J,PPM1L,PPP2R3A,PRKCH,RAP2B,RASD1,RASD2,RRAS,RYR2,SLC39A7
Wnt/Ca+ pathway	3.52	-1.88562	0.29	CREB3,CREB3L3,FZD2,FZD3,FZD6,FZD7,NFATC2,NFATC3,NFKB1,NFKB2,NOTUM,PDE6B,PDE6G,PLCD1,PLCL2,PLCZ1,ROR1,WNT5A
G Beta Gamma Signaling	3.95	-3.40168	0.246	ARHGEF6,CACNA1B,CACNA1D,CACNA1G,CACNA2D2,CACNA2D4,CACNB2,CACNB4,CACNG1,CACNG4,CACNG6,CACNG8,CAV1,CAV2,EGFR,GNA11,GNA12,GNA14,GNA15,GNAO1,GNG4,KCNJ6,PRKACA,PRKAR1B,PRKAR2B,PRKCH,RAP2B,RASD1,RASD2,RRAS
Regulation of the Epithelial-Mesenchymal Transition Pathway	3.98		0.219	APH1B,EGFR,FGF1,FGF14,FGF18,FGF19,FGF5,FGF7,FGFR3,FGFR4,FOXC2,FZD2,FZD3,FZD6,FZD7,HGF,HIF1A,JAG2,JAK3,LOX,MET,NFKB1,NFKB2,NOTCH2,NOTCH3,PDGFRB,PIK3CD,PYGO1,RAP2B,RASD1,RASD2,RBPJ,RRAS,SMAD3,SNAI2,TCF7L1,TGFB3,TWIST1,TWIST2,WNT5A,WNT6,WNT9A
Colorectal Cancer Metastasis Signaling	4.01	-3.70328	0.206	ARRB1,DCC,EGFR,FZD2,FZD3,FZD6,FZD7,GNG4,GRK2,IL6,IL6R,IL6ST,JAK3,LRP1,MAPK10,MMP1,MMP13,MMP15,MMP25,MMP3,NFKB1,NFKB2,PGF,PIK3CD,PRKACA,PRKAR1B,PRKAR2B,PTGER3,PTGS2,RAC2,RAP2B,RASD1,RASD2,RHOBTB1,RHOBTB2,RHOF,RHOH,RND3,RRAS,SMAD3,TCF7L1,TGFB3,TLR1,TLR10,TLR2,TLR5,TLR7,VEGFC,VEGFD,WNT5A,WNT6,WNT9A
GP6 Signaling Pathway	4.16	-2.55604	0.252	COL13A1,COL15A1,COL16A1,COL1A1,COL22A1,COL24A1,COL25A1,COL26A1,COL27A1,COL3A1,COL4A1,COL4A2,COL4A4,COL6A1,COL6A2,COL6A3,COL6A6,COL8A1,COL8A2,COL9A2,COL9A3,FYN,ITGA2B,LAMA4,LAMA5,LAMB3,LAT,LYN,PIK3CD,PRKCH
Neuroinflammation Signaling Pathway	4.17	-4.18004	0.2	APH1B,BACE1,BIRC3,CCL2,CD200,CD200R1,CD80,CREB3,CREB3L3,CX3CL1,CXCL10,CXCL12,CXCL8,FAS,GABRA3,GABRB3,GABRE,GABRP,GAD1,GDNF,GRIN2D,HLA-B,HLA-C,HMOX1,ICAM1,IFNGR2,IL1B,IL1R1,IL34,IL6,IL6R,IRAK2,IRAK3,JAK3,JMJD7-PLA2G4B,KCNJ6,KLK1,MAPK10,MMP3,NFATC2,NFATC3,NFKB1,NFKB2,NOX3,P2RX7,PIK3CD,PLA2G3,PLA2G4A,PTGS2,PYCARD,SOD2,TGFB3,TGFBR3,TLR1,TLR10,TLR2,TLR5,TLR7,TRAF3,VCAM1
Complement System	4.22	0	0.378	C1R,C1S,C3,C3AR1,C4A/C4B,C5,C5AR1,C6,C7,CD46,CD55,ITGAX,MASP2,SERPING1
Role of Tissue Factor in Cancer	4.31		0.256	ARRB1,CCN2,CSF1,CSF2,CXCL1,CXCL8,EGFR,F2RL1,F3,FGF5,FYN,GNA11,GNA12,GNA14,GNA15,IL1B,ITGAV,LYN,MMP1,MMP13,PDIA2,PIK3CD,PLAUR,RAP2B,RASD1,RASD2,RPS6KA1,RRAS,STAT5A,VEGFC
Role of Osteoblasts, Osteoclasts and Chondrocytes in Rheumatoid Arthritis	4.42		0.218	ADAMTS4,ALPL,APC2,BIRC3,CALCR,COL1A1,CSF1,CSF2,DKK2,DLX5,FZD2,FZD3,FZD6,FZD7,IL11,IL18R1,IL1A,IL1B,IL1R1,IL1R2,IL1RAP,IL33,IL36RN,IL6,ITGA2,ITGA5,LRP1,MAP3K5,MAPK10,MMP1,MMP13,MMP3,NFATC2,NFATC3,NFKB1,NFKBIA,NGFR,PIK3CD,SFRP1,SPP1,TAB2,TCF7L1,TNFRSF11A,TNFRSF11B,TNFRSF1B,WNT5A,WNT6,WNT9A
Atherosclerosis Signaling	4.46		0.254	APOL1,CCL11,CCL2,COL1A1,COL3A1,CSF1,CXCL12,CXCL8,CXCR4,F3,ICAM1,IL1A,IL1B,IL33,IL36RN,IL6,MMP1,MMP13,MMP3,NFKB1,NFKB2,ORM1,ORM2,PLA2G3,PLA2G4A,PLAAT3,PLAAT4,PLAAT5,SAA4,SELE,SERPINA1,VCAM1
PPAR Signaling	4.47	3.92232	0.269	AIP,CITED2,IL1A,IL1B,IL1R1,IL1R2,IL1RAP,IL33,IL36RN,INSR,NFKB1,NFKB2,NFKBIA,NGFR,NR1H3,PDGFRA,PDGFRB,PPARA,PPARGC1A,PTGS2,RAP2B,RASD1,RASD2,RRAS,SRA1,STAT5A,TNFRSF11B,TNFRSF1B
Iron homeostasis signaling pathway	4.48		0.248	ACO1,ATP6V0B,ATP6V0C,ATP6V0D1,ATP6V1C1,ATP6V1D,ATP6V1E2,CP,CREB3L3,CYBRD1,EGFR,EPAS1,FTL,GDF15,HIF1A,HMOX1,HPX,IL6,IL6R,ISCU,JAK3,LRP1,MCOLN1,PDGFRA,PDGFRB,SKP2,SLC11A2,SLC25A37,SLC39A14,SLC40A1,SLC46A1,SMAD3,STAT5A,STEAP3
Netrin Signaling	4.78	-1.96396	0.323	ABLIM1,CACNA1B,CACNA1D,CACNA1G,CACNA2D2,CACNA2D4,CACNB2,CACNB4,CACNG1,CACNG4,CACNG6,CACNG8,DCC,NFATC2,NFATC3,PRKACA,PRKAR1B,PRKAR2B,RAC2,RYR2,UNC5A
Hepatic Fibrosis Signaling Pathway	5.07	-4.06378	0.201	AGTR1,BAMBI,CACNA1D,CCL2,CCN2,COL1A1,COL3A1,CREB3,CREB3L3,CXCL8,EDN1,FTL,FZD2,FZD3,FZD6,FZD7,GLIS2,HIF1A,ICAM1,IL1A,IL1B,IL1R1,IL1R2,IL1RAP,IL33,IL36RN,IRAK2,IRAK3,ITGA2,ITGA5,LEPR,MAPK10,MMP1,MMP13,MYLK2,NFKB1,NFKB2,NFKBIA,NGFR,NOX3,PDGFRA,PDGFRB,PGF,PIK3CD,PRKACA,PRKAR1B,PRKAR2B,PRKCH,RAC2,RAP2B,RASD1,RASD2,RHOBTB1,RHOBTB2,RHOF,RHOH,RND3,RRAS,SERPINE1,SMAD3,SMAD7,SOD2,SPP1,TCF7L1,TGFB3,TGFBR3,T…
Hepatic Cholestasis	5.08		0.238	ABCB4,ABCC2,ATP8B1,CD14,CETP,CSF2,CXCL8,CYP27A1,CYP3A5,FGF19,FGFR4,GCGR,IL11,IL1A,IL1B,IL1R1,IL1R2,IL1RAP,IL33,IL36RN,IL6,INSR,IRAK2,IRAK3,LBP,MAPK10,NFKB1,NFKB2,NFKBIA,NGFR,NR1H3,PPARA,PRKACA,PRKAR1B,PRKAR2B,PRKCH,SLC4A2,SLCO1C1,SLCO3A1,TGFB3,TJP2,TNFRSF11B,TNFRSF1B,TNFSF10
LXR/RXR Activation	5.28	0.174078	0.273	ABCA1,APOL1,C3,C4A/C4B,CCL2,CCL7,CD14,CETP,HPX,IL1A,IL1B,IL1R1,IL1R2,IL1RAP,IL33,IL36RN,IL6,LBP,NFKB1,NFKB2,NGFR,NR1H3,ORM1,ORM2,PTGS2,SAA1,SAA2,SAA4,SERPINA1,SERPINF1,TNFRSF11B,TNFRSF1B,VTN
Agranulocyte Adhesion and Diapedesis	5.31		0.238	AOC3,C5,C5AR1,CCL11,CCL2,CCL20,CCL7,CCL8,CD34,CDH5,CLDN10,CLDN11,CLDN15,CLDN23,CLDN4,CX3CL1,CXCL1,CXCL10,CXCL11,CXCL12,CXCL14,CXCL2,CXCL5,CXCL8,CXCR4,FN1,ICAM1,IL1A,IL1B,IL1R1,IL33,IL36RN,ITGA1,ITGA2,ITGA5,MMP1,MMP13,MMP15,MMP25,MMP3,MSN,PECAM1,PODXL2,SDC4,SELE,VCAM1
Role of IL-17F in Allergic Inflammatory Airway Diseases	5.47	-3.35659	0.405	CCL2,CCL7,CREB3,CREB3L3,CSF2,CXCL1,CXCL10,CXCL5,CXCL8,IL11,IL1B,IL6,MMP13,NFKB1,NFKB2,RPS6KA1,TRAF3IP2
Caveolar-mediated Endocytosis Signaling	5.53		0.329	ABL1,CAV1,CD55,EGFR,FLNB,FLOT2,FYN,HLA-B,HLA-C,INSR,ITGA1,ITGA10,ITGA2,ITGA2B,ITGA5,ITGA7,ITGA8,ITGA9,ITGAL,ITGAV,ITGAX,ITGB4,ITGB8,ITSN1
nNOS Signaling in Skeletal Muscle Cells	5.65		0.415	CACNA1B,CACNA1D,CACNA1G,CACNA2D2,CACNA2D4,CACNB2,CACNB4,CACNG1,CACNG4,CACNG6,CACNG8,CHRNA1,DAG1,DMD,RYR2,SNTA1,SNTB1
Cardiac Hypertrophy Signaling (Enhanced)	5.72	-5.55591	0.195	ACE,ADRB2,AGTR1,CACNA1D,CAMK2B,CSF2,CXCL8,DIAPH2,EDN1,EDNRB,ENPP6,FGF1,FGF14,FGF18,FGF19,FGF5,FGF7,FGFR3,FGFR4,FZD2,FZD3,FZD6,FZD7,GNA11,GNA12,GNA14,GNA15,HAND1,IL11,IL15RA,IL17RD,IL18R1,IL1A,IL1B,IL1R1,IL1R2,IL20RB,IL21R,IL22RA1,IL27RA,IL31RA,IL33,IL3RA,IL4R,IL6,IL6R,IL6ST,IL9R,ITGA2,ITGA5,ITPR2,MAP3K15,MAP3K20,MAP3K5,MAP3K6,MAPK10,NFATC2,NFATC3,NFKB1,NFKB2,NGFR,NOTUM,NPPB,PDE3B,PDE4A,PDE6B,PDE6…
Osteoarthritis Pathway	6.39	-4.42326	0.246	ADAMTS4,ALPL,CASP10,CREB3,CREB3L3,CXCL8,DCN,DLX5,ELF3,EPAS1,FGF18,FGFR3,FN1,FZD2,FZD3,FZD6,FZD7,GLIS2,HIF1A,IL1B,IL1R1,IL1R2,IL1RAP,ITGA2,ITGA5,LRP1,MMP1,MMP13,MMP3,MTF1,NAMPT,NFKB1,NFKB2,P2RX7,PGF,PPARGC1A,PTGS2,RARRES2,RBPJ,S100A9,S1PR2,SDC4,SLC39A8,SMAD3,SMAD7,SPHK1,SPP1,TCF7L1,TLR2,TNFRSF1B,VEGFC,VEGFD
STAT3 Pathway	6.83	-2.6	0.289	CISH,EGFR,FGFR3,FGFR4,HGF,IL15RA,IL17RD,IL18R1,IL1A,IL1B,IL1R1,IL1R2,IL20RB,IL21R,IL22RA1,IL27RA,IL31RA,IL3RA,IL4R,IL6R,IL6ST,IL9R,INSR,MAP3K20,MAP3K21,MAPK10,NGFR,PDGFRA,PDGFRB,PIM1,PTPN6,RAP2B,RASD1,RASD2,RRAS,SOCS1,SOCS3,TGFBR3,TNFRSF11A
Axonal Guidance Signaling	6.93		0.205	ABL1,ABLIM1,ACE,ADAM19,ADAM23,ADAM28,ADAM32,ADAM33,ADAMTS10,ADAMTS12,ADAMTS14,ADAMTS15,ADAMTS3,ADAMTS4,ADAMTS6,ADAMTS7,ADAMTS9,ARHGEF6,CXCL12,CXCR4,DCC,EFNA1,EFNB1,EFNB2,EPHA4,EPHA6,EPHB2,FYN,FZD2,FZD3,FZD6,FZD7,GLIS2,GNA11,GNA12,GNA14,GNA15,GNAO1,GNG4,HERC2,ITGA2,ITGA5,ITSN1,KALRN,L1CAM,LRRC4C,MET,MME,MMP1,MMP13,MMP15,MMP25,MMP3,NFATC2,NFATC3,NGEF,NGFR,NOTUM,NRP2,NTNG2,PAK4,PAPPA2,PGF,PIK3CD,PLC…
Acute Phase Response Signaling	7.13	-3.53553	0.268	C1R,C1S,C3,C4A/C4B,C5,CP,CRABP1,CRABP2,F8,FN1,FTL,HMOX1,HPX,IL1A,IL1B,IL1R1,IL1RAP,IL33,IL36RN,IL6,IL6R,IL6ST,LBP,MAP3K5,NFKB1,NFKB2,NFKBIA,NGFR,ORM1,ORM2,OSMR,PIK3CD,RAP2B,RASD1,RASD2,RRAS,SAA1,SAA2,SAA4,SERPINA1,SERPINE1,SERPINF1,SERPING1,SOCS1,SOCS3,SOD2,TNFRSF11B,TNFRSF1B
Granulocyte Adhesion and Diapedesis	8.4		0.283	C5,C5AR1,CCL11,CCL2,CCL20,CCL7,CCL8,CDH5,CLDN10,CLDN11,CLDN15,CLDN23,CLDN4,CSF3,CX3CL1,CXCL1,CXCL10,CXCL11,CXCL12,CXCL14,CXCL2,CXCL5,CXCL8,CXCR4,ICAM1,IL1A,IL1B,IL1R1,IL1R2,IL1RAP,IL33,IL36RN,ITGA1,ITGA2,ITGA5,ITGAL,MMP1,MMP13,MMP15,MMP25,MMP3,MSN,NGFR,PECAM1,SDC1,SDC3,SDC4,SELE,TNFRSF11B,TNFRSF1B,VCAM1
Role of Macrophages, Fibroblasts and Endothelial Cells in Rheumatoid Arthritis	10.3		0.256	ADAMTS4,APC2,C5,C5AR1,CAMK2B,CCL2,CEBPD,CEBPG,CREB3,CREB3L3,CSF1,CSF2,CXCL12,CXCL8,DKK2,F2RL1,FN1,FZD2,FZD3,FZD6,FZD7,GNAO1,ICAM1,IL16,IL18R1,IL1A,IL1B,IL1R1,IL1R2,IL1RAP,IL32,IL33,IL36RN,IL6,IL6R,IL6ST,IRAK2,IRAK3,LRP1,MMP1,MMP13,MMP3,NFATC2,NFATC3,NFKB1,NFKBIA,NGFR,NOTUM,PGF,PIK3CD,PLCD1,PLCL2,PLCZ1,PRKCH,RAP2B,RASD1,RASD2,ROR2,RRAS,SELE,SFRP1,SOCS1,SOCS3,TCF7L1,TLR1,TLR10,TLR2,TLR5,TLR7,TNFRSF…
Hepatic Fibrosis / Hepatic Stellate Cell Activation	17.7		0.371	AGTR1,BAMBI,CCL2,CCN2,CD14,COL13A1,COL15A1,COL16A1,COL1A1,COL22A1,COL24A1,COL25A1,COL26A1,COL27A1,COL3A1,COL4A1,COL4A2,COL4A4,COL6A1,COL6A2,COL6A3,COL6A6,COL8A1,COL8A2,COL9A2,COL9A3,CSF1,CXCL2,CXCL8,ECE1,EDN1,EDNRB,EGFR,FAS,FGF1,FN1,HGF,ICAM1,IFNGR2,IGF2,IGFBP5,IL1A,IL1B,IL1R1,IL1R2,IL1RAP,IL4R,IL6,IL6R,LBP,LEPR,MET,MMP1,MMP13,NFKB1,NFKB2,NGFR,PDGFRA,PDGFRB,PGF,SERPINE1,SMAD3,SMAD7,TGFB3,TNFRSF11…
Upstream Regulators for My Projects->G532->1-3_vs_4-6_human - q001logFC1
Analysis	ID	Upstream Regulator	Expr Log Ratio	Molecule Type	Predicted Activation State	Activation z-score	Notes	Bias Term	Bias-corrected z-score	p-value of overlap	Target molecules in dataset	Mechanistic Network
1-3_vs_4-6_human - q001logFC1		TNF		cytokine	Inhibited	-8.941		-0.129	-6.522	2.22e-34	A4GALT,ABCA1,ABCC2,ACADS,ACE,ACOX1,ADAMTS4,ADAMTS7,ADRB2,AGTR1,AKR1B1,AMPD3,ANGPTL4,ANKRD55,ANPEP,AOC3,APOL1,AQP9,ARC,ARID5B,ARRDC3,ASGR1,ATF3,AURKC,AVPR1A,B4GALT1,BACE1,BAMBI,BCL2A1,BCL3,BDKRB1,BDKRB2,BDNF-AS,BGN,BIRC3,BMPER,BST2,BTN3A3,C1QTNF1,C3,C3AR1,C4A/C4B,C5,C5AR1,CA12,CALCA,CARD6,CASP10,CAT,CAV1,CAVIN3,CBR3,CCL11,CCL2,CCL20,CCL7,CCN2,CD14,CD200,CD44,CD55,CD80,CD82,CD83,CDC42EP4,CDC42EP5,C…	IFNG,IKBKB,IL1B,JUN,NFKB1,NFKBIA,NFkB (complex),RELA,STAT1,STAT3,TNF,TP53
1-3_vs_4-6_human - q001logFC1		dexamethasone		chemical drug	Inhibited	-3.196		-0.049	-2.269	8.99e-27	A4GALT,ABCA1,ABCB4,ABCC2,ABCC8,ACADL,ACADS,ACE,ACOX1,ACSL4,ADAM28,ADAMTS15,ADRB2,AGAP5 (includes others),AGPAT3,AGRP,AKAP6,AKR1C1/AKR1C2,ALDH1L1,ALDH6A1,ALPL,AMIGO2,AMPD3,AMY2B,ANGPTL4,ANKRD1,ANPEP,ANXA3,AOC3,ARHGEF2,ARRB1,ASF1B,ASNS,ASPH,ATF3,ATP13A3,ATP1A3,ATP1B1,ATP6V1C1,B3GALNT1,BACE1,BAG1,BCKDK,BCL2A1,BCL3,BCL9L,BDKRB2,BEST2,BGN,BHMT,BIRC3,BLVRB,BNIPL,BSCL2,BTN3A2,BZW2,C3,C3AR1,C5,C5AR1,CALC…	EP300,IFNG,IL6,JUN,NFKB1,NFKBIA,NFkB (complex),NR3C1,NR3C2,RELA,SMAD4,STAT1,STAT3,TGFB1,TNF,dexamethasone
1-3_vs_4-6_human - q001logFC1		IL1B	-2.479	cytokine	Inhibited	-8.527		-0.142	-6.546	2.32e-25	A4GALT,ABCC2,ACPP,ADAMTS3,ADAMTS4,ADRB2,AGTR1,AKR1B1,ALPL,AMPD3,ANGPTL4,ANTXR1,ARC,ASIC3,ATF3,ATF5,AVPR1A,BACE1,BAMBI,BCL2A1,BCL3,BDKRB1,BDNF-AS,BGN,BIRC3,C1R,C3,CALCA,CASP10,CAT,CAV2,CCL11,CCL2,CCL20,CCL7,CCL8,CCN2,CD14,CD44,CD55,CD74,CD80,CD82,CD83,CDX1,CEBPD,CEBPG,CHI3L1,CISH,COL1A1,CP,CSF1,CSF2,CSF3,CTSF,CTSS,CX3CL1,CXCL1,CXCL10,CXCL11,CXCL12,CXCL2,CXCL5,CXCL8,CXCR4,CYP27B1,CYP3A5,DANCR,DCN,D…	IFNG,IL1A,IL1B,JUN,NFKB1,NFKBIA,NFkB (complex),RELA,STAT1,STAT3,TNF,TP53
1-3_vs_4-6_human - q001logFC1		TGFB1	-0.682	growth factor	Inhibited	-3.007		-0.116	-1.084	4.66e-25	AASS,ABCA1,ABCC2,ABL1,ACE,ACPP,ACSM3,ADAM19,ADAMTS12,ADAMTS3,ADAMTS4,AHR,AKR1C1/AKR1C2,AMY2B,ANGPTL4,ANKRD1,ANPEP,ANXA8/ANXA8L1,AQP9,ARHGEF2,ARID5B,ARNT2,ASNS,ATP13A3,B4GAT1,BACE1,BAMBI,BCL3,BDKRB2,BGN,C1R,C1S,C3,C3AR1,C5,C5AR1,CALCA,CALCOCO2,CALCR,CAMK2N1,CAND2,CAT,CAV1,CAV2,CAVIN2,CBR3,CCDC28A,CCL11,CCL2,CCL20,CCL8,CCN2,CCN6,CD14,CD200R1,CD34,CD44,CD46,CD55,CD80,CD83,CDC42EP4,CDC7,CDH11,CDH5,CD…	CTNNB1,ERBB2,ESR1,ESR2,FOS,IFNG,IL1B,JUN,NFKB1,NFKBIA,NFkB (complex),RELA,STAT1,STAT3,TGFB1,TNF,TP53,beta-estradiol,estrogen receptor
1-3_vs_4-6_human - q001logFC1		lipopolysaccharide		chemical drug	Inhibited	-8.191		-0.179	-4.971	1.07e-22	ABCA1,ABCB4,ABCC2,ABCC4,ACE,ACO1,ADA,ADGRE1,ADRB2,AFF3,AGTR1,AHR,AK4,AMPD3,ANGPTL2,ANGPTL4,ANXA3,ARC,ARHGEF3,ARVCF,ATF3,ATP6V0D1,ATRX,AVPR1A,BACE1,BAMBI,BATF3,BCL2A1,BCL3,BDKRB1,BGN,BIRC3,C1R,C3,C3AR1,C5,C5AR1,CACNA1D,CALCA,CALCR,CARD6,CAV1,CCL11,CCL2,CCL20,CCL7,CCL8,CCN2,CD14,CD200,CD44,CD46,CD55,CD74,CD80,CD83,CD9,CDC42EP2,CDC42EP4,CDH11,CDH5,CDK5R1,CEACAM1,CEBPD,CEMIP,CETP,CFP,CHAF1B,CHI3L1,CI…	IFNG,IL1B,IL6,JUN,NFKB1,NFKBIA,NFkB (complex),RELA,STAT1,STAT3,TNF,lipopolysaccharide
1-3_vs_4-6_human - q001logFC1		NFKBIA	-1.934	transcription regulator	Inhibited	-2.963		-0.104	-1.892	1.03e-21	AGTR1,AMPD3,ANKRD1,BCKDK,BCL2A1,BCL3,BIRC3,BOK,C3,CCL11,CCL2,CCL20,CD80,CD82,CDH13,CDKN2D,CEBPD,CHI3L1,CHI3L2,CKS1B,COL3A1,CP,CREB3L3,CSF1,CSF2,CSF3,CTSF,CX3CL1,CXCL1,CXCL10,CXCL11,CXCL12,CXCL2,CXCL8,CXCR4,DAG1,DCN,DDIT3,ENPP2,ERAP1,ERO1A,F3,FAS,FCGRT,FGFR4,FN1,FOXC2,FZD7,GADD45B,GADD45G,GBP2,GBP3,GM2A,GPR176,HIF1A,HMOX1,HOXD3,ICAM1,IER3,IFI16,IFIT1B,IGF2,IGFBP6,IL11,IL15RA,IL1A,IL1B,IL33,IL6,ITG…	CHUK,ESR1,IKBKB,IL1B,JUN,NFKB1,NFKBIA,NFkB (complex),RELA,RELB,SP1,STAT3,TNF,TP53
1-3_vs_4-6_human - q001logFC1		beta-estradiol		chemical - endogenous mammalian		-1.78		-0.106	0.122	3.25e-19	A4GALT,ABCA1,ABLIM1,ACE,ACOX1,ACOX2,ACPP,ACSM3,ADA,ADAMTS4,ADM2,ADRB2,AGTR1,AHR,ALDH6A1,ANAPC4,ANKS1B,ANPEP,ANXA3,APBA1,ARC,ARHGEF2,ARID5B,ARNT2,ASB1,ATF3,ATF5,ATP1B1,ATRX,B3GNT7,BAG1,BAMBI,BCL2A1,BEX2,BIRC3,C15orf48,C3,C4A/C4B,CA12,CACNA1D,CACNA1G,CACNB4,CACNG4,CACNG8,CALCA,CALCR,CAPN12,CAV1,CAV2,CCL2,CCL20,CCN2,CCNG1,CCNT2,CD14,CD44,CD55,CD74,CDC42EP4,CDCA7,CDH11,CDK5R1,CDKN3,CEBPD,CEBPG,CENPM,…	Ap1,ESR1,ESR2,FOS,JUN,NFKB1,NFKBIA,NFkB (complex),PGR,RARA,RELA,SMAD4,STAT3,TGFB1,TNF,beta-estradiol,estrogen receptor,progesterone
1-3_vs_4-6_human - q001logFC1		5-O-mycolyl-beta-araf-(1->2)-5-O-mycolyl-alpha-araf-(1->1')-glycerol		chemical - endogenous non-mammalian	Inhibited	-5.217	bias	-0.307	-3.167	4.37e-19	AQP9,ATF3,BCL2A1,BCL3,CCL2,CCL20,CCL7,CCL8,CD44,CD83,CHST2,CMKLR1,CXCL1,CXCL10,CXCL11,CXCL2,CXCL8,EBI3,GPAT3,ICAM1,IER3,IL1A,IL1B,ITGB8,KYNU,MGLL,MMP1,NAMPT,NFKB1,NFKB2,NFKBIZ,PCSK5,PTGS2,RGS1,RGS16,RND3,SDC4,SLC7A11,SOCS3,SOD2,SPHK1,STAT4,TNFAIP3,TRAF1,VCAM1	5-O-mycolyl-beta-araf-(1->2)-5-O-mycolyl-alpha-araf-(1->1')-glycerol,CREBBP,CXCL8,IL1B,JUN,NFKB1,NFKBIA,NFkB (complex),RELA,STAT3,TNF
1-3_vs_4-6_human - q001logFC1		OSM	0.56	cytokine	Inhibited	-6.195		-0.134	-4.636	7.52e-19	ABCA1,ABCC4,ABCC8,ACE,ACSL5,ADAMTS3,ADAMTS4,AHR,AKR1C1/AKR1C2,AMPD3,ANXA3,AQP9,ARHGEF2,ASNS,ATF3,ATP13A3,BAMBI,BCL3,C1R,C1S,CAT,CCL11,CCL2,CCL20,CDC42EP4,CEBPD,CHI3L1,CHI3L2,CISH,CLDN4,COL1A1,COL3A1,COL6A1,COL8A1,CPM,CSF2,CSF3,CXCL1,CXCL10,CXCL12,CXCL2,CXCL5,CXCL8,CYP3A5,DENND5A,EPHB2,ERBB3,F3,FN1,FOSL1,GADD45G,GBP1,GBP2,GPNMB,HGF,HIF1A,HLA-B,HLA-C,HMOX1,ICAM1,IER3,IGFBP6,IL15RA,IL1B,IL1R2,IL32,I…	FOS,IL6,IL6R,JUN,JUNB,NFKB1,NFKBIA,NFkB (complex),OSM,RELA,SMAD4,STAT1,STAT3,TGFB1
1-3_vs_4-6_human - q001logFC1		IFNG		cytokine	Inhibited	-6.092		-0.143	-3.856	1.41e-18	ABCA1,ABCA6,ACE,ACO1,ADA2,ADAMTS9,AGTR1,AHR,ALDH1L1,ALPL,ANGPTL4,APOL1,AQP9,ARC,ARNT2,ASNS,ATF3,ATP1B1,AVPR1A,BACE1,BATF2,BCL2A1,BCL3,BDNF-AS,BIRC3,BST2,BTN3A2,C1R,C3,C4A/C4B,C5AR1,CALCA,CALCOCO2,CARD6,CASP10,CAT,CAV1,CCL11,CCL2,CCL20,CCL7,CCL8,CCN2,CD14,CD200,CD44,CD55,CD5L,CD74,CD80,CD83,CDH13,CDH5,CDK5R1,CDX1,CEACAM1,CEBPD,CFP,CHAC1,CHI3L2,CISH,CKMT1A/CKMT1B,COL1A1,CP,CRABP1,CSF1,CSF2,CSF3,CTS…	IFNG,IL1B,JUN,JUNB,NFKB1,NFKBIA,NFkB (complex),RELA,STAT1,STAT3,STAT6,TNF,TP53
1-3_vs_4-6_human - q001logFC1		STAT3	-0.757	transcription regulator	Inhibited	-5.015		-0.182	-3.1	4.29e-18	AGRP,AHR,AMER1,ANGPTL4,ARNTL2,BCL3,BCL9L,BEX2,BOC,BST2,C5,C5AR1,CA9,CAT,CCL11,CCL2,CCL20,CCN2,CD44,CD46,CD74,CD80,CD83,CD9,CDH5,CDKN2D,CDON,CEACAM1,CEBPD,CHI3L1,COL1A1,COL3A1,CSF2,CSF3,CX3CL1,CXCL10,CXCL2,CXCL8,CXCR4,DDIT3,DMBT1,DNMT3B,DPP4,EDN1,EGR3,ENPP2,EPAS1,F3,FAS,FFAR2,FN1,FUT4,GADD45G,GBP2,GBP3,GBP5,GBX2,GIGYF1,GJA1,HGF,HIF1A,HMOX1,ICAM1,ICAM4,IFI16,IFI30,IFIT1B,IFITM2,IGFBP5,IKZF2,IL11,IL…	IFNG,IL1B,IL6,JUN,NFKB1,NFKBIA,NFkB (complex),RELA,STAT1,STAT3,STAT6,TNF,TP53
1-3_vs_4-6_human - q001logFC1		IL1A	-4.832	cytokine	Inhibited	-7.094	bias	-0.258	-4.827	5.34e-18	ABCC2,ADAMTS4,ASIC1,ASIC2,ASIC3,ATF3,BCL3,BIRC3,BTN3A3,C3,C4A/C4B,CCL11,CCL2,CCL20,CCL8,CD44,CD80,CD83,CSF1,CSF2,CSF3,CXCL1,CXCL10,CXCL12,CXCL2,CXCL5,CXCL8,CYP3A5,DPP4,F2RL1,FAS,FGF7,FOSL1,GBP1,HMOX1,HSPG2,ICAM1,IER3,IFNGR2,IGFBP5,IL11,IL1A,IL1B,IL1R2,IL32,IL6,ITGA5,ITGAV,JAM2,LCN2,LOX,MMP1,MMP13,MMP3,NFKB1,NFKBIA,NFKBIZ,ORM1,P2RY6,PDCD1LG2,PDZK1IP1,PI3,PLA2G4A,PTGES,PTGS2,PTX3,RBL2,S100A9,SAA1,S…	IFNG,IL1A,IL6,JUN,NFKB1,NFKBIA,NFkB (complex),P38 MAPK,RELA,STAT1,STAT3,TNF
1-3_vs_4-6_human - q001logFC1		tretinoin		chemical - endogenous mammalian	Inhibited	-5.004		-0.123	-3.022	9.72e-18	ABCA1,ABI3BP,ABLIM1,ACOX1,ADA,ADD3,ADGRE1,AGTR1,AHR,ALPL,ANGPTL4,ANPEP,ANXA6,ANXA8/ANXA8L1,AQP9,ASNS,ATOH8,BACE1,BAMBI,BCL2A1,BCL3,BHMT,BIRC3,C1S,C3,C3AR1,C5AR1,CALCR,CAVIN3,CCL2,CCL20,CCL7,CCN2,CCN6,CCNG1,CD14,CD34,CD44,CD74,CD80,CD82,CD9,CDCA7,CDH5,CDK5R1,CDKN2D,CDKN3,CDX1,CEACAM1,CEBPG,CFP,CHGB,CHN2,CITED2,CLDN10,CLDN11,COL1A1,COL3A1,COL4A1,COL4A2,COL6A3,COL9A2,COTL1,CP,CPE,CRABP1,CRABP2,CRAT,…	HIF1A,IFNG,IL6,JUN,NFKB1,NFKBIA,NFkB (complex),RELA,SMAD4,STAT1,STAT3,TGFB1,TGM2,TNF,tretinoin
1-3_vs_4-6_human - q001logFC1		IKBKB	-0.217	kinase	Inhibited	-5.661		-0.225	-3.634	2.59e-17	ABCA1,AMPD3,ANKRD1,ATF3,BIRC3,C3,CALCR,CCL11,CCL2,CCL20,CCN2,CD44,CDH13,CEBPD,CKS1B,CP,CSF1,CSF2,CTSF,CX3CL1,CXCL1,CXCL10,CXCL12,CXCL2,CXCL5,CXCL8,CXCR4,DCN,EDN1,ENPP2,F3,FAS,FYN,GBP2,GBP3,GM2A,HGF,HIF1A,HMOX1,ICAM1,IFI16,IFIT1B,IGFBP2,IGFBP6,IGFBP7,IL11,IL1A,IL1B,IL6,KRT18,LCN2,LIPE,MMP1,MMP13,MMP3,MUC2,MYO1D,NFKB1,NFKB2,NFKBIA,NID1,PCDH7,PLA2G4A,POSTN,PTGS2,PTX3,RABEP2,RGS16,S100A4,SELE,SFRP1,S…	CHUK,ESR1,IKBKB,IKBKG,IL1B,NFKB1,NFKBIA,NFkB (complex),RELA,STAT1,STAT3,TNF,TP53
1-3_vs_4-6_human - q001logFC1		SB203580		chemical - kinase inhibitor	Activated	6.369	bias	0.305	3.079	3.57e-17	ACOX1,ADAMTS4,ADAMTS9,ADRB2,AK7,ALPL,ANKRD55,ANXA3,APOL1,AQP9,ATF3,BDKRB1,BST2,C3,C3AR1,C4A/C4B,CASP10,CCL11,CCL2,CCL20,CCL7,CCL8,CCN2,CD109,CD200,CD55,CD80,CD83,CDK5R1,CDX1,CEACAM1,CEBPD,COL1A1,COL3A1,CSF2,CX3CL1,CXCL1,CXCL10,CXCL11,CXCL2,CXCL5,CXCL8,CYP26B1,DCHS1,DDIT3,EBI3,EDNRB,EFEMP1,EFNA1,EHF,ELOVL7,EMP2,F3,FAS,FN1,GBP2,GBP4,GJA1,GK,HAND1,HAS3,HIF1A,HMOX1,HSD17B6,ICAM1,IER3,IL11,IL1A,IL1B,I…	IFNG,IL1B,JUN,NFKB1,NFKBIA,NFkB (complex),P38 MAPK,RELA,SB203580,STAT1,STAT3,TNF
1-3_vs_4-6_human - q001logFC1		Alpha catenin		group	Activated	6.185	bias	0.355	3.689	9.42e-17	ADAM33,ADAMTS12,ADAMTS4,BCL3,BGN,BIRC3,CDH11,COL15A1,COL1A1,COL3A1,COL6A1,COL6A2,COL6A3,CXCL10,CXCL12,CXCL2,EGFL6,ELN,FMNL2,FSTL1,IGF2,IGFBP2,IGFBP6,IGFBP7,IL1B,IL6,IL6ST,ITGA5,LAMA4,LYN,MMP13,NFKBIA,NFKBIZ,PDGFRA,PTGS2,PTX3,S100A9,SAA1,SELE,SGK1,SOCS3,SP5,STEAP2,TNC,TNFAIP2,TNFAIP3,TNFAIP6,TSPAN8,TWIST1,TWIST2,VCAM1,WIPF1	Alpha catenin,Ap1,CTNNB1,FOS,JUN,MYC,Mapk,NFKB1,NFKBIA,NFkB (complex),PPARG,RELA,SP1,STAT3,TCF
1-3_vs_4-6_human - q001logFC1		NFkB (complex)		complex	Inhibited	-8.872	bias	-0.312	-5.447	1.42e-15	ADAMTS9,ADGRE1,AHR,ANKRD1,ATF3,B4GALT1,BACE1,BAMBI,BCL2A1,BCL3,BEX2,BIRC3,C1R,C3,CBR3,CCL11,CCL2,CCL20,CCL7,CCL8,CCN2,CD44,CD7,CD74,CD80,CD82,CD83,CDX1,CEBPD,CETP,CGREF1,CREB3,CSF1,CSF2,CSF3,CX3CL1,CXCL1,CXCL10,CXCL11,CXCL12,CXCL2,CXCL5,CXCL8,CXCR4,CYP3A5,DDIT3,DMBT1,EDN1,EDNRB,EFNA1,EGFR,EHF,ELF3,EPAS1,ERAP1,F2RL1,F3,FAS,FGF1,FGF5,FN1,G0S2,GAD1,GADD45B,GBP2,GDF15,GDNF,GFPT2,HDGF,HIF1A,HMOX1,ICAM…	IKBKB,IL1B,JUN,NFKB1,NFKBIA,NFkB (complex),REL,RELA,STAT3,TNF,TP53
1-3_vs_4-6_human - q001logFC1		FAS	-1.252	transmembrane receptor		-1.032		0.026	-1.204	3.03e-15	BCL2A1,BGN,BIRC3,BTN3A3,CAMK2B,CCL2,CCL20,CCL7,CCN2,CD200,CD44,CD80,CD83,CDC42EP2,CDIPT,CDK5R1,CEBPD,COL15A1,COL1A1,COL3A1,COL4A1,COL4A2,COL6A1,COL6A3,COL8A1,CRYBG1,CSF1,CXCL1,CXCL10,CXCL11,CXCL2,CXCL8,CYTH2,DGCR2,EFNA1,EPOR,F2RL1,F3,FAIM2,FAS,FBN1,FLOT2,GADD45G,GBP1,GBP2,GPNMB,ICAM1,IER3,IL15RA,IL16,IL18R1,IL1A,IL1B,IL1RAP,IL6,IL9R,IMPA2,ITGA7,ITGAV,ITGB8,LAMP3,LAT,LGALS3,MET,MME,MMP1,MMP13,MPZL…	FAS,IFNG,IL1B,JUN,NFKB1,NFKBIA,NFkB (complex),P38 MAPK,RELA,STAT1,STAT3,TP53
1-3_vs_4-6_human - q001logFC1		HRAS		enzyme		0.966		-0.111	1.876	4.54e-15	AFAP1L1,ANKRD1,ANTXR1,ANXA3,ANXA6,ANXA8/ANXA8L1,ASNS,ATP1A3,BIRC3,BOK,BTBD11,CACNG4,CACNG8,CAV1,CCN2,CCNG1,CD44,CDKN2D,CDON,CEBPD,CGREF1,CHST12,CISH,COL1A1,COL3A1,COL4A1,COL6A2,CRABP2,CREB3,CSF1,CSF2,CSRP1,CTSS,CXCL1,CXCL10,CXCL12,CXCL8,DDIT3,DIXDC1,DNER,DNMT3B,DPP4,EFEMP1,EGFR,ELN,F2RL2,FAM167A,FAS,FAT1,FBLN2,FN1,FOSL1,FOSL2,FOXD1,FSTL1,FURIN,FUT7,FZD2,GADD45G,GJA1,GNA14,GTF3C2,HGF,HIF1A,HLA-B,H…	Ap1,CTNNB1,ERK1/2,HDAC1,HRAS,JUN,MAP2K1,NFKBIA,NFkB (complex),P38 MAPK,RB1,RELA,RNA polymerase II,SP1,STAT3,TERT,TP53
1-3_vs_4-6_human - q001logFC1		KRAS	0.201	enzyme		0.245		-0.01	0.337	4.88e-15	ABCA1,ABCC4,ACY1,AHR,ALDOC,AMPD3,ANPEP,ANXA8/ANXA8L1,APLP2,ATF3,ATP1B1,BAG1,BCL2A1,BGN,BIRC3,BZW2,CAV1,CAVIN2,CCL2,CCN2,CCP110,CD44,CD74,CD80,CEACAM1,CHI3L1,CHSY1,COL1A1,COL3A1,COL4A1,CSF3,CX3CL1,CXCL10,CXCL14,CXCL8,DCLK1,DDIT3,EFEMP1,EFNA1,EGFL6,EGFR,EIF5,ELN,EMP2,ERO1A,EXOSC5,F2RL1,F3,FAS,FBLN2,FBN1,FCGR2A,FGF7,FLOT2,FN1,FOSL1,FSTL1,GAS1,GGT1,GJA1,GPC3,GSTM3,H1-2,H2AC6,H2BC4,HEXIM1,HIF1A,HMOX1,…	Ap1,EGFR,FOS,JUN,KRAS,NFKB1,NFKBIA,NFkB (complex),PI3K (complex),RELA,SP1,STAT3,TP53
1-3_vs_4-6_human - q001logFC1		FOS	-0.474	transcription regulator		-1.599		-0.113	-0.637	1.69e-14	ACOX1,AGTR1,APLP2,ARNTL2,ATF3,B4GALT1,BCAR3,C3,C3AR1,C5,CAT,CCL2,CCL20,CCN2,CCNG1,CD14,CD44,CDON,CFP,CHI3L1,COL16A1,COL1A1,COL6A1,COL8A2,CRABP1,CRABP2,CSF3,CXCL10,CXCL8,DAPK2,DBH,EDN1,ELOVL3,EMB,EPAS1,ERCC5,F3,FBN1,FN1,FOSL1,FSTL1,FZD3,FZD6,GAS1,GJA1,GM2A,HLA-B,HMOX1,HOOK1,HPGD,ICAM1,IFI16,IGDCC3,IGFBP5,IGFBP6,IL11,IL1A,IL1B,IL6,IRAK3,ITGB4,IVL,LAMB3,LARGE1,LETMD1,LGALS3,LGALS4,LOX,LPCAT3,LTBP1,L…	Ap1,ESR1,ESR2,FOS,FOSL2,HIF1A,JUN,JUNB,JUND,NFATC2,NFKB1,NFKBIA,NFkB (complex),Nfat (family),RELA,SP1,STAT3
1-3_vs_4-6_human - q001logFC1		CHUK	0.721	kinase	Inhibited	-6.103	bias	-0.298	-3.801	3.82e-14	AMPD3,ATF3,C3,CCL11,CCL2,CDH13,CEBPD,CLDN23,CP,CSF1,CSF2,CTSF,CX3CL1,CXCL10,CXCL12,CXCL2,CXCL8,DCN,ENPP2,F3,FAS,FOXC2,GADD45B,GBP2,GBP3,GBP4,GM2A,HMOX1,ICAM1,IFI16,IFIT1B,IGFBP6,IL11,IL1A,IL1B,IL6,LCN2,MMP13,MMP3,MXD1,NFKB2,NFKBIA,NID1,PCDH7,PLA2G4A,PLSCR1,PTGS2,PTX3,RABEP2,RGS16,SELE,SFRP1,SGK1,SLC16A2,SNX10,SOCS3,SOD3,SPP1,TK1,TMEM176B,TNFAIP2,TNFAIP3,TNFRSF11B,TNFRSF1B,TNIP1,TWIST1,VCAM1,VEGFC…	CHUK,IKBKB,IKBKG,JUN,NFKB1,NFKBIA,NFkB (complex),RELA,STAT1,STAT3,TNF,TP53
1-3_vs_4-6_human - q001logFC1		JUN	-0.41	transcription regulator	Inhibited	-3.699		-0.204	-1.87	3.94e-14	ANGPTL2,ARNTL2,ASNS,ATF3,BCL2A1,BCL3,BEX2,BIRC3,C3,C3AR1,C5,C5AR1,CAV1,CCL2,CCL20,CCL8,CCN2,CD14,CD44,CDK5R1,CFP,COL1A1,COL24A1,CSF1,CSF2,CSF3,CX3CL1,CXCL1,CXCL10,CXCL5,CXCL8,CYGB,DARS1,DBH,EDN1,EEF2,EGFR,EPAS1,F3,FAS,FN1,FOSL1,GDNF,GJA1,GTF2B,HLA-B,HMOX1,HPGD,ICAM1,IFI16,IGFBP2,IGFBP6,IGFBP7,IL1A,IL1B,IL24,IL6,IRAK3,ITGAV,ITGB4,ITGB8,IVL,KRT16,LAMB3,LBP,LGALS3,LPAR1,LTBP1,MET,MMP1,MMP13,MMP3,MPZ…	Ap1,ESR2,FOS,HIF1A,JUN,JUND,NFKB1,NFKBIA,NFkB (complex),REL,RELA,SMAD4,SP1,STAT3,TGFB1,TNF
1-3_vs_4-6_human - q001logFC1		IKBKG	-0.232	kinase	Inhibited	-4.852	bias	-0.263	-3.019	6.25e-14	AMPD3,BIRC3,C3,CDH13,CEBPD,CLDN23,CP,CSF1,CSF2,CTSF,CX3CL1,CXCL10,CXCL12,CXCL2,CXCL8,DCN,ENPP2,EPAS1,FOXC2,GBP2,GBP3,GM2A,HIF1A,ICAM1,IFI16,IFIT1B,IGFBP6,IL11,IL1A,IL1B,IL6,LCN2,NFKB2,NFKBIA,NID1,PCDH7,PPARA,PTX3,RABEP2,RGS16,RYR2,SFRP1,SGK1,SLC16A2,SOCS3,SOD3,TG,TMEM176B,TNFAIP2,TNFAIP3,TNFRSF1B,TNFSF10	CHUK,ESR1,IKBKB,IKBKG,JUN,NFKB1,NFKBIA,NFkB (complex),RELA,STAT3,TNF,TP53
1-3_vs_4-6_human - q001logFC1		ATF4	0.766	transcription regulator		0.504	bias	-0.309	2.563	8.54e-14	ABCA1,ANKRD1,ASNS,ATF3,ATF5,CA9,CCL2,CD55,CEBPG,CHAC1,COL4A2,CYP27A1,DDIT3,DENND1B,EDN1,ERO1A,FAM102A,FN1,FUT7,FYN,GARS1,GDF15,HERPUD1,IGFBP2,IGFBP5,IGFBP7,IL6,KLF4,LGALS3,MAP1LC3B,MARS1,MITF,MTHFD2,NARS1,NID2,NR1H3,NUPR1,OSMR,PHGDH,PPP1R15A,PRKN,PRRX2,PSAT1,PTGS2,PTX3,RBPJ,SARS1,SERPINF1,SH3RF3,SLC39A14,SLC3A2,SLC43A1,SLC7A11,SNAI2,SNTB1,SOD2,STC2,STK40,TNFRSF10B,TNFRSF11A,TNFRSF11B,TNIP1,WARS1	ARNT,ATF4,CEBPA,CEBPB,DDIT3,HIF1A,Ikb,JUN,JUNB,NFAT (complex),NFE2L2,NFKB1,NFkB (complex),RELA,SMAD3,STAT1,STAT3,TRIB3,VHL
1-3_vs_4-6_human - q001logFC1		ESR2		ligand-dependent nuclear receptor		-0.968		-0.065	-0.475	9.39e-14	A4GALT,ABCA1,ABLIM1,AK7,ANGPTL2,ANPEP,AP4M1,ARID5B,ARNT2,ATF3,ATF5,BAG1,BAMBI,C3,CA12,CACNA1D,CAV1,CCL2,CCN2,CD34,CDH13,CDK5R1,CEBPD,CHST2,CLDN11,CLDN4,CNNM1,COL13A1,COL16A1,COL1A1,CPM,CSF2,CST1,CXCL12,CXCL2,CXCL8,CYP26B1,CYTH4,DDB2,EDN1,EGFR,EGR3,EMB,ENPP2,ERN1,F2RL1,FBLN1,FGF19,FN1,FZD2,GADD45B,GGCT,GM2A,HAND1,HEBP1,HPGD,IL1A,IL1B,IL6,IMPDH2,IP6K3,ITGA2,IVL,KAZALD1,KCNK15,KCNQ5,KLF4,KRT16,KRT17…	4-hydroxytamoxifen,Ap1,CREB1,ESR1,ESR2,FOS,HDAC1,JUN,NFKB1,NFKBIA,NFkB (complex),RARA,RELA,SP1,STAT3,TNF,TP53,beta-estradiol,estrogen receptor
1-3_vs_4-6_human - q001logFC1		tetradecanoylphorbol acetate		chemical drug	Inhibited	-5.659		-0.191	-3.013	1.18e-13	ABCA1,ACE,ACO1,ACSL4,ADAM28,ADAMTS4,AGTR1,AIRE,AMIGO2,ANGPTL4,ATF3,ATP1A3,BCL2A1,BCL3,BIRC3,C10orf90,C3,C3AR1,C5,C5AR1,CA11,CACNA1B,CALCR,CAT,CAV1,CAV2,CCL11,CCL2,CCL20,CCN2,CD14,CD44,CD55,CDK5R1,CDKN2D,CEMIP,CERK,CFAP46,CPE,CSF1,CSF2,CSF3,CXCL10,CXCL2,CXCL8,CXCR4,CYP27B1,CYTH4,DENND3,DMBT1,DYNC1I1,EBI3,ECE1,EFNB2,EGFR,EGR3,EGR4,EPHA4,EPOR,ERBB4,ETNPPL,F3,FAAH,FAHD1,FAS,FBN1,FCGBP,FDX1,FFAR2,FGF7…	IFNG,IL1B,JUN,NFKB1,NFKBIA,NFkB (complex),PRKCD,RELA,SMAD4,STAT1,STAT3,TGFB1,TNF,tetradecanoylphorbol acetate
1-3_vs_4-6_human - q001logFC1		trans-hydroxytamoxifen		chemical drug		1.101		0.06	0.639	1.58e-13	ADGRA2,ANXA3,ARNT2,CALCR,CAV1,CHI3L1,CITED2,COL15A1,COL1A1,CXCL12,CXCL8,DCN,EFNA1,EGR3,ENC1,EPB41L3,EPOR,ERBB3,FMN2,FN1,GNE,GPRC5A,H2BC21,HIF1A,IER3,IFI30,IL1R1,INPP5J,ITGA2,KYNU,L1CAM,LHFPL2,LOX,LOXL2,LOXL3,LOXL4,MATN2,MMD,MUC1,NELL2,PDZK1,PLOD1,PLOD2,PRSS23,PTGER3,PXDN,RAB31,RBPJ,RND3,S1PR1,SELENBP1,SERPINF1,SFRP1,SMAD3,SNCG,TGFB3,TOP2A,TPM1,TTC9,VEGFC,WARS1	Ap1,ESR1,ESR2,FOS,JUN,NFkB (complex),PGR,RARA,RELA,SP1,estrogen receptor,trans-hydroxytamoxifen
1-3_vs_4-6_human - q001logFC1		IL1		group	Inhibited	-6.581		-0.237	-4.386	2e-13	ABL1,ADAMTS4,ADRB2,AHR,AKR1C1/AKR1C2,C3,CBR3,CCL2,CCL20,CD34,CD55,CEACAM1,CEBPD,CHI3L1,COL1A1,CP,CSF1,CSF2,CSF3,CXCL1,CXCL10,CXCL11,CXCL2,CXCL5,CXCL8,CYP27A1,DCN,EDN1,EGFR,ELF3,F3,FAS,FGF7,FN1,GDF15,GDNF,GGT1,GJA1,HGF,HIF1A,HMOX1,ICAM1,IL11,IL17RD,IL1B,IL1R1,IL1R2,IL33,IL4R,IL6,KYNU,LOX,LRP1,MMP1,MMP13,MMP3,NFATC2,NGFR,NR1H3,NRP2,ORM1,PDGFRA,PDGFRB,PLA2G4A,PLD1,PPARA,PPARGC1A,PTGS2,RORC,S100A3,S1…	IL1,IL6,JUN,NFKB1,NFKBIA,NFkB (complex),RELA,SMAD4,STAT3,TGFB1,TNF
1-3_vs_4-6_human - q001logFC1		ECSIT	-0.728	transcription regulator	Inhibited	-3.125	bias	-0.367	-1.52	3.69e-13	BCL3,CD44,CD83,CXCL8,HMOX1,IER3,IL1B,IL6,NFKB1,NFKB2,NFKBIA,NR4A2,PIM1,PLAUR,PTGS2,SOD2,STAT5A,TLX2,TNFAIP3,TRAF1	Ap1,ECSIT,JUN,Jnk,NFKB1,NFKBIA,NFkB (complex),P38 MAPK,RELA,RELB,STAT3
1-3_vs_4-6_human - q001logFC1		TP53	-0.298	transcription regulator	Inhibited	-3.898		-0.044	-3.188	3.84e-13	ABCB4,ABCB6,ABCB8,ABCC2,ACADL,ACADS,ACE,ACO1,ACSL6,ADA,ADAMTSL4,ADD3,ADGRB3,ADRB2,AGTR1,AIRE,AK4,AKR1B1,ANAPC4,ANKRD1,ANTXR1,ANXA3,ANXA6,ANXA8/ANXA8L1,APOL1,ARHGEF2,ARHGEF4,ARRB1,ASF1B,ASNS,ATF3,ATG4A,BAG1,BCL2A1,BCL3,BCL6B,BDKRB2,BICD2,BIRC3,BOK,CA9,CAMK2B,CAMK2N1,CARHSP1,CAT,CAV1,CAV2,CCL2,CCN2,CCNG1,CD44,CD82,CDC7,CDH10,CDKN2D,CDKN3,CEBPD,CEP170B,CGREF1,CHST12,CITED2,CKMT1A/CKMT1B,CKS1B,CMBL,C…	IFNG,IKBKB,IL1B,NFKB1,NFKBIA,NFkB (complex),REL,RELA,STAT1,STAT3,TNF,TP53
1-3_vs_4-6_human - q001logFC1		PD98059		chemical - kinase inhibitor	Activated	4.861		0.231	2.279	4.06e-13	ABCA1,ABCC2,ACE,AGTR1,ANKRD1,ANPEP,ARRB1,ATF3,BATF2,BGN,C3,CAV1,CCL11,CCL2,CCL20,CCN2,CD14,CD44,CD55,CD74,CD83,CDK5R1,CEBPD,CHRNB4,COL1A1,COL3A1,COL4A1,CSF2,CXCL1,CXCL10,CXCL2,CXCL5,CXCL8,CXCR4,DBH,DDIT3,E2F2,ECE1,EDN1,EDNRB,EGFR,EGR3,EIF5,ELN,EPAS1,F3,FAS,FN1,FOSL1,FOXC2,FURIN,GDNF,GJA1,HGF,HIF1A,HMOX1,HPGD,ICAM1,IER3,IGF2,IL1A,IL1B,IL24,IL27RA,IL6,INSR,ITGA2,ITGA2B,ITGAV,ITGAX,LAMA5,LAT,LIPG,ME…	Ap1,EGF,ERK1/2,FOS,IL1B,JUN,NFKB1,NFKBIA,NFkB (complex),P38 MAPK,PD98059,RELA,SP1,STAT3,TNF
1-3_vs_4-6_human - q001logFC1		IL6	-4.558	cytokine	Inhibited	-5.869		-0.192	-3.709	4.14e-13	ABCA1,ABCC2,ACOX1,ADAMTS4,ADGRE1,AGRP,AHR,ANG,ANPEP,ATF3,BAMBI,BCL3,BGN,BST2,C1QL1,C3,C5AR1,CALCA,CALCR,CCL11,CCL2,CCL20,CCL7,CCN2,CD14,CD44,CD46,CD74,CD80,CD82,CD83,CDKN2D,CDKN3,CEACAM1,CEBPD,CFP,CHRNB4,CIB2,CISH,COL1A1,COL3A1,CP,CSF1,CSF2,CXCL1,CXCL10,CXCL2,CXCL5,CXCL8,CXCR4,CYP3A5,DCN,DLX5,E2F2,EGFR,ELAVL4,ENPP2,EPHA4,ERN1,F3,FAS,FCGRT,FFAR2,FN1,FOSL1,GADD45B,GADD45G,GAL,GBP2,GBP3,GRK2,HGF,HIF…	IFNG,IL1B,IL6,JUN,JUNB,NFKB1,NFKBIA,NFkB (complex),RELA,STAT1,STAT3,TNF,TP53
1-3_vs_4-6_human - q001logFC1		forskolin		chemical toxicant		-1.783		-0.176	0.165	5.14e-13	ABCA1,ACE,ACOX1,ACPP,ADAMTS4,AGTR1,AIP,ALDOC,ALPL,ARC,ATF3,ATP1B1,ATP6V0B,ATP6V0C,ATP6V0D1,ATP6V1C1,B4GALT1,BAG1,BAMBI,BCL3,C1QL1,CALCA,CALCR,CCL11,CCL2,CCN2,CD14,CD200,CD44,CD55,CD80,CD9,CDKN3,CEBPD,CERK,CGREF1,CHGB,CHRNA1,CHRNB4,COL15A1,COL1A1,CRISPLD2,CSF1,CXCL1,CXCL10,CXCL2,CXCL5,CXCR4,CYP27B1,CYP3A5,DBH,DDIT3,EBI3,EDN1,EFNB2,ELAVL4,EPHA4,ESD,FAS,FDX1,FN1,FOSL1,FOSL2,GADD45B,GADD45G,GAL,GALNT…	Ap1,CEBPB,CREB1,CTNNB1,Creb,FSH,IL1B,IL6,JUN,NFKB1,NFKBIA,NFkB (complex),RELA,RNA polymerase II,SMAD2,SMAD3,STAT3,TNF,forskolin
1-3_vs_4-6_human - q001logFC1		SMARCA4	0.068	transcription regulator	Inhibited	-3.678	bias	-0.306	-0.566	6.95e-13	ABCA1,ACE,ACSL5,AHR,ANGPTL2,ARHGAP30,ASNS,BAMBI,BCL2A1,C6orf141,CCL2,CCN2,CD44,CD74,CDH11,CDKN2D,CFP,COL1A1,CORO6,COTL1,CP,CPM,CPS1,CRYBG1,CSF1,CTSS,CXCR4,DLX2,DYSF,EFNB1,EGR4,EHF,EPHA4,EPHB2,F3,FAM167A,FAS,FBP1,FCGR2A,FCHSD2,FFAR2,FLNB,FN1,FOSL2,FUT1,GADD45B,GADD45G,GBP1,GPR183,H1-10,HCN1,HKDC1,HLA-B,HLA-C,HNMT,HPGD,HYI,ICAM1,IER3,IFI16,IFI30,IFITM2,IGFBP5,IGFBP7,IL11,IL15RA,IL1B,IL20RB,IL6,ITGA…	Ap1,CD44,CDKN1A,CEBPB,CTNNB1,EGR1,JUN,JUNB,NFKBIA,NFkB (complex),RB1,RELA,SMAD4,SMARCA4,SP1,STAT1,STAT3,TP53
1-3_vs_4-6_human - q001logFC1		IL13	2.041	cytokine	Inhibited	-3.074		-0.176	-1.358	2.32e-12	ABCA1,ACOX1,ADA,ADAM28,ARNTL2,ATF3,BCL2A1,BCL3,BZW2,C3,C3AR1,CALCR,CCL11,CCL2,CCL20,CCL7,CCN2,CD14,CD44,CD80,CHCHD7,CHI3L1,CHN2,CHST2,CISH,COL1A1,COL3A1,COL6A2,CP,CTSS,CX3CL1,CXCL1,CXCL10,CXCL2,CXCL5,CXCL8,CXCR4,DMBT1,DMXL2,DNASE2,EGFR,ENPP2,EPAS1,ERBB4,F3,FADS2,FAS,FCGR2A,FEZ1,FGFR3,G0S2,GPNMB,GPX4,HMOX1,ICAM1,IFFO1,IFNGR2,IL11,IL1B,IL1R1,IL1R2,IL31RA,IL3RA,IL6,IRAK3,IVL,KRT16,LIPA,LTBP1,MAOA,MM…	Ap1,ERK1/2,FOS,IL13,IL1B,IL4,IL6,JUN,NFKB1,NFKBIA,NFkB (complex),RELA,SP1,STAT3,STAT6
1-3_vs_4-6_human - q001logFC1		PDGF BB		complex	Inhibited	-4.959		-0.222	-3.024	2.46e-12	ADD3,ADRB2,AKR7A2,ATF3,AVPR1A,BCL3,BDKRB1,BDKRB2,C3,CAV2,CCL2,CCL20,CCL7,CCL8,CCN2,CD44,CEBPD,COL3A1,CP,CSF1,CSF2,CSF3,CXCL2,CXCL8,DCN,DDIT3,EDN1,EDNRB,EGFR,EGR3,F3,FGF7,FN1,FOSL1,FOXC2,FZD2,GBP2,GDF15,GDNF,GEM,GFPT2,GJA1,GPR183,HMOX1,IER3,IGF2,IL1B,IL6,ITGA5,LBP,LGALS3,MICOS10-NBL1/NBL1,MMP1,MMP3,MYBL2,NAMPT,NEXN,NPR3,NR4A2,NXF1,PDGFRA,PDGFRB,PDLIM1,PIM1,PLAT,POSTN,PPP1R15A,PRRX2,PTGS2,RACK1,RGS…	Ap1,ERK1/2,JUN,LDL,NFKB1,NFKBIA,NFkB (complex),P38 MAPK,PDGF BB,RELA,SMAD4,STAT3,TGFB1
1-3_vs_4-6_human - q001logFC1		progesterone		chemical - endogenous mammalian		-1.036		-0.087	-0.122	2.69e-12	ABCB4,ACE,ACOX1,ACPP,ADRB2,AGTR1,ALPL,AMPD3,ASGR1,ATF3,ATP1B1,B3GALNT1,BIRC3,C3,C5AR1,CA12,CAV1,CCL2,CCNG1,CD82,CDH11,CEBPD,CHAF1B,CITED2,CKMT1A/CKMT1B,CLDN4,COL15A1,CP,CRCP,CREB3L2,CSF1,CTSF,CXCL10,CXCL11,CXCL12,CXCL8,CXCR4,CYP3A5,DDIT3,DPP4,EFNA1,EGFR,ENC1,ENPP2,EPAS1,ERBB3,F2RL1,F3,FAAH,FN1,GABARAPL1,GAD1,GAL,GARS1,GATA2,GGCT,GJA1,HGF,HIF1A,HSD17B2,ICAM1,IDH2,IGFBP2,IGFBP5,IL1A,IL6,IL6R,INSR,I…	Akt,EGR1,ESR1,ESR2,IL1B,JUN,NFKB1,NFKBIA,NFkB (complex),NR3C1,PGR,RARA,RELA,SMAD4,STAT3,TGFB1,estrogen receptor,progesterone
1-3_vs_4-6_human - q001logFC1		C5	-1.175	cytokine	Inhibited	-4.032		-0.184	-2.854	4.58e-12	ATF3,BCL6B,C3,C5,C5AR1,CCL11,CCL2,CCL7,CD46,CD55,CDH11,CSF1,CSF2,CSF3,CXCL1,CXCL10,CXCL2,CXCL8,DAG1,EFNB2,ERN1,F3,FCGR2A,FN1,GDF15,HGF,ICAM1,IFNGR2,IL18R1,IL1A,IL1B,IL6,MET,MMP1,MMP3,NFKB1,NFKBIA,PLAT,PPP1R15A,SELE,SERPINE1,SMAD7,TNFAIP2,TNFAIP3,VCAM1,VEGFC	C5,IL1A,IL1B,JUN,NFKB1,NFKBIA,NFkB (complex),P38 MAPK,RELA,STAT3,TNF
1-3_vs_4-6_human - q001logFC1		camptothecin		chemical drug		-0.585		-0.113	0.393	6.78e-12	ABCC2,AK4,ATF3,BAMBI,BCL2A1,BDKRB1,BIRC3,BTN3A3,CAMK2B,CCL2,CCL20,CCL7,CCNG1,CD200,CD46,CD83,CDC42EP2,CDIPT,CHAC1,CHCHD7,CRYBG1,CSF1,CSF2,CXCL1,CXCL2,CXCL8,CYTH2,DDB2,DDX39B,EDN1,EGFR,ENC1,EPOR,F2RL1,F3,FAS,FCHSD2,FLOT2,FNDC3B,FZD7,GADD45B,GADD45G,GBP2,GBX2,GPHN,GPNMB,HIF1A,HLA-B,HLA-C,HRK,ICAM1,IFI16,IL15RA,IL16,IL18R1,IL1A,IL1B,IL1RAP,IL6,IL9R,IMPA2,ITGA7,ITSN1,LAT,LDLRAD4,LGALS3,MBNL2,MEPCE,MM…	Ap1,FOS,JUN,NFKB1,NFKBIA,NFkB (complex),RELA,RELB,SP1,STAT3,TP53,camptothecin
1-3_vs_4-6_human - q001logFC1		prostaglandin E2		chemical - endogenous mammalian	Inhibited	-4		-0.123	-3.008	1.15e-11	AHR,ANGPTL4,ARC,ATF3,BIRC3,C5AR1,CALCR,CCL2,CCL20,CCL8,CCN2,CD14,CD300E,CD44,CD46,CD55,CD80,CD83,CEBPD,COL1A1,CSF1,CSF3,CXCL1,CXCL10,CXCL12,CXCL5,CXCL8,CXCR4,DCN,EGFR,F2RL1,FAS,FN1,FOSL1,FOSL2,GJA1,HIF1A,HMOX1,ICAM1,IER3,IGFBP5,IGFBP7,IL15RA,IL16,IL1A,IL1B,IL1R1,IL1R2,IL4I1,IL6,ITGA5,JAG2,JAK3,KLF4,MBTPS1,MITF,MMP1,MMP13,MMP3,MUC2,NEDD9,NFKBIA,NR1H3,NR4A2,PDE4A,PGF,PLA2G4A,PTGES,PTGS2,RORC,SCN9A,…	IFNG,IL1A,IL1B,JUN,NFKB1,NFKBIA,NFkB (complex),P38 MAPK,RELA,STAT1,STAT3,TNF,prostaglandin E2
1-3_vs_4-6_human - q001logFC1		HIF1A	-2.086	transcription regulator	Inhibited	-4.178	bias	-0.251	-1.876	1.38e-11	ABCC8,ACO1,ALDOC,ANGPTL4,AQP9,ASNS,BACE1,BGN,CA9,CAV1,CCN2,CD44,CDCP1,CEMIP,CITED2,CSF1,CXCL12,CXCL2,CXCL8,CXCR4,DLL4,EDN1,EDNRB,EGFR,EPAS1,EPOR,ERBB4,ERO1A,FHL3,FN1,FURIN,FUT7,FYN,FZD2,GADD45B,GATA6,GJA1,H1-2,H2AC6,H2BC12,HIF1A,HMOX1,HRK,IGF2,IGFBP2,IGFBP5,IL1A,IL1B,IL6,ITGA1,ITGA2B,ITGA5,ITGAV,JUP,KIAA1217,KRT18,L1CAM,LOX,LOXL2,MET,MITF,MMP1,MMP13,MT-ND1,MUC1,NEFL,NRN1,P4HA2,PFKFB3,PFKL,PGF,PHL…	AHR,ARNT,EP300,EPAS1,HIF1A,JUN,NFKB1,NFKBIA,NFkB (complex),RELA,SP1,STAT3,TNF,TP53,VHL
1-3_vs_4-6_human - q001logFC1		F2	0.928	peptidase	Inhibited	-6.771	bias	-0.331	-4.013	1.44e-11	ADAMTS9,AKR1B1,ANGPTL4,B4GALT1,BCL3,BIRC3,CBR3,CCL2,CCL20,CCL8,CCN2,CD44,CD55,COL1A1,COL4A1,COTL1,CX3CL1,CXCL1,CXCL10,CXCL8,CXCR4,DOCK10,ECE1,EDN1,EDNRB,F2RL1,F3,FN1,FOSL1,FOSL2,HIF1A,HMOX1,ICAM1,IER3,IGFBP5,IL15RA,IL1B,IL32,IL6,LOXL2,MAP3K5,MFHAS1,MGLL,MMP1,MTSS1,MYBL2,NCOA7,NFKBIA,NUAK2,PDCD1LG2,PDGFRA,PLA2G4A,PLAT,PLAUR,PROCR,PTGS2,RAC2,SDC4,SELE,SERPINE1,SKP2,SLC2A12,SLC2A3,SLC2A6,SOD2,SPOCD1…	Ap1,F2,JUN,NFKB1,NFKBIA,NFkB (complex),PI3K (complex),RELA,SMAD4,SP1,STAT3,TGFB1,TNF
1-3_vs_4-6_human - q001logFC1		resiquimod		chemical drug	Inhibited	-3.391		-0.244	-2.024	1.88e-11	ACADS,AOC3,ATF3,BCL2A1,BST2,C3,C3AR1,C4A/C4B,CALCA,CAT,CCL11,CCL2,CCL20,CD44,CD83,CHST2,CMTM8,CSF2,CSF3,CXCL1,CXCL10,CXCL11,CXCL12,CXCL2,CXCL8,CYP4F11,DDIT3,DLL4,DNAJB9,EBI3,ELF3,FAS,FCGR2A,GBP1,GDF15,GM2A,HERPUD1,ICAM1,IER3,IFI16,IL16,IL1A,IL1B,IL33,IL6,IRAK2,IRAK3,IRF9,ITGAX,KCNMA1,LYN,MGLL,MMP25,MSN,NAMPT,NFKB1,NFKB2,NFKBIA,NFKBIZ,PLAT,PLSCR1,PML,PTGS2,PTX3,PYCARD,SEMA7A,SOD2,SPP1,TLR2,TLR7,TN…	IFNG,IL1B,Ikb,JUN,NFKB1,NFKBIA,NFkB (complex),RELA,STAT1,STAT3,TLR7,TNF,resiquimod
1-3_vs_4-6_human - q001logFC1		U0126		chemical - kinase inhibitor	Activated	4.735		0.246	2.457	2.11e-11	ADAMTS4,ADGRE1,ALDH1L1,ALPL,ANGPTL4,APC2,AQP6,ARC,ARHGEF2,ASIC2,ATF3,BIRC3,C3,CA9,CAV1,CCL11,CCL2,CCN2,CD200,CD44,CDH5,CDK5R1,CEBPD,CHAF1B,CHGB,CLDN4,COL1A1,COL4A1,CSF2,CSF3,CXCL1,CXCL10,CXCL11,CXCL12,CXCL2,CXCL5,CXCL8,DBH,DCHS1,DDIT3,DUSP7,EDN1,EDNRB,EEF1E1,EEF2,EGFR,EGR3,EHF,EIF1AX,ENPP2,F3,FN1,FOSL1,FURIN,G0S2,GADD45B,GDF15,GDNF,GFPT2,GJA1,HERPUD1,HIF1A,HMOX1,HPGD,ICAM1,IER3,IL1A,IL1B,IL1R2,IL…	EGF,FOS,IL1B,JUN,NFKB1,NFKBIA,NFkB (complex),P38 MAPK,RELA,SP1,STAT3,TNF,U0126
1-3_vs_4-6_human - q001logFC1		P38 MAPK		group	Inhibited	-5.874	bias	-0.295	-3.258	3.58e-11	ABCA1,ATF3,BATF2,BCL2A1,BGN,CAV1,CCL11,CCL2,CCL7,CCL8,CCN2,CD44,CD46,CD55,CD80,CD82,CD83,CDH5,CEBPD,COL3A1,CSF2,CSF3,CXCL1,CXCL10,CXCL11,CXCL12,CXCL2,CXCL8,CXCR4,DDB2,DDIT3,EDN1,EDNRB,F3,FAS,FBXO32,FN1,GBP1,GJA1,HIF1A,HMOX1,ICAM1,IER3,IGFBP5,IL11,IL1A,IL1B,IL32,IL6,ITGAV,ITGB4,ITGB8,IVL,JAM2,KLF4,MITF,MMP1,MMP13,MMP3,MUC2,MYBPH,NFATC2,NFKB1,NGFR,NOTCH3,NPPB,PLA2G4A,PLAUR,PML,POSTN,PPARGC1A,PTGS2,…	Ap1,IFNG,IL1B,JUN,Jnk,NFKB1,NFKBIA,NFkB (complex),P38 MAPK,RELA,STAT1,STAT3,TNF
1-3_vs_4-6_human - q001logFC1		deferoxamine		chemical drug		-1.285		-0.186	0.108	5.04e-11	ACO1,ANGPTL4,CA9,CACNA1G,CACNB4,CCL20,CD14,CITED2,CP,CXCL8,CYP3A5,DDIT3,EGFR,ELN,EPAS1,F3,FGF18,FGF5,FIS1,GADD45B,GDF15,GEM,HIF1A,HMOX1,HSPA1A/HSPA1B,HTR2B,ICAM1,IFI16,IGFBP2,IGFBP5,IL32,IL6,JAG2,LCN2,MAP1LC3B,MMP1,MT-CYB,MT-ND5,MYCN,NFATC2,NFKB1,NFKB2,NR4A2,PFKFB3,PLA2G3,PLA2G4A,PLAT,PLAUR,RGS1,SELE,SERPINB8,SERPINE1,SLC2A3,SMAD7,SPP1,SULF2,TNFRSF10B,TNFSF10,UBE2D1,VCAM1,WT1	APP,ARNT,HIF1A,JUN,NFKB1,NFKBIA,NFkB (complex),P38 MAPK,RELA,STAT3,VHL,deferoxamine
1-3_vs_4-6_human - q001logFC1		FGF2	-0.519	growth factor	Inhibited	-2.961		-0.191	-1.285	5.08e-11	ACE,AKR1B1,ANG,ANGPTL4,ANPEP,ARC,BAMBI,BGN,C1QL1,CAV1,CCL2,CCL20,CDH11,COL1A1,COL3A1,CSF1,CSF3,CXCL12,CXCL2,CXCR4,CYGB,DCN,DDIT3,DKK2,DLL4,EDNRB,EFNB2,EGFR,ELAVL4,ELN,ENPP2,EPAS1,EPHA4,EPOR,F3,FAS,FBN1,FDX1,FGFR3,FGFR4,FN1,FOSL1,GBP1,GDNF,GJA1,GPNMB,GRIK5,HGF,HIF1A,ICAM1,IGF2,IGFBP2,IGFBP5,IL1B,IL6,ITGA1,ITGA5,LOX,MET,MITF,MMD,MMP1,MMP13,MMP3,MPZ,MSX1,MYCN,NFKB1,NGFR,NR4A2,PDGFRA,PDGFRB,PGF,PLAT,…	Ap1,FGF2,FOS,IGF1,IL6,JUN,NFKB1,NFKBIA,NFkB (complex),P38 MAPK,RELA,SMAD3,STAT3,TNF,Tgf beta
1-3_vs_4-6_human - q001logFC1		estrogen receptor		group		0.143		0.005	0.102	7.17e-11	ABCA1,C3,CA12,CAV1,CAV2,CCN2,CD44,CDH10,CDH11,CDH13,CDH5,CLDN23,CLDN4,CNNM1,COL13A1,COL4A1,COL4A2,COL6A1,COL6A2,COL9A2,CXCL1,CXCL12,CXCL8,CXCR4,DCHS1,EDN1,EGFR,ERBB3,ERBB4,FGF1,FGF5,FGFR3,FGFR4,FN1,GAL,HSPA1A/HSPA1B,ICAM1,IL1A,IL6,JUP,KRT18,LOXL2,LYN,MAN1A1,MAP1B,MMP1,MMP15,MSN,MUC1,NEDD9,NOTCH3,PCDH18,PCDH7,PCDHB14,PDZK1,PLAUR,PLEK2,SAT1,SERPINE1,SMAD3,SYNPO,TGFB3,TGFBR3,TNC,TRIP10,UGT8,VEGFC,WN…	EGF,ERK,ESR1,ESR2,FOS,JUN,NFkB (complex),PPARG,RELA,SMAD3,SP1,STAT3,TP53,beta-estradiol,estrogen,estrogen receptor,tamoxifen
1-3_vs_4-6_human - q001logFC1		Ni2+		chemical reagent	Inhibited	-2.672	bias	-0.367	-1.168	7.31e-11	ANGPTL4,ASNS,BIRC3,CCL2,CCL20,CSF1,CX3CL1,CXCL1,CXCL2,CXCL5,CXCL8,HIF1A,HRK,ICAM1,IL1A,IL6,VCAM1	APP,Ap1,CXCR4,FN1,HIF1A,JUN,NFKB1,NFKBIA,NFkB (complex),Ni2+,RELA,SP1,STAT3,TP53
1-3_vs_4-6_human - q001logFC1		SP600125		chemical - kinase inhibitor	Activated	4.463		0.107	3.552	7.62e-11	ABCA1,ADAMTS4,ADAMTS9,ATF3,CCL2,CCL20,CCN2,CD44,CD80,CD83,CDK5R1,CDX1,CHAC1,CHST12,CLDN4,COL1A1,COL4A1,COL4A2,COL8A1,CPM,CREB3L2,CSPG4,CXCL1,CXCL10,CXCL2,CXCL8,CYGB,CYP27B1,EIF1AX,EMB,F3,FAS,FGF1,FN1,GBP2,H2BC15,H2BC21,H2BC6,HMOX1,ICAM1,IL1A,IL1B,IL6,ITGA2,ITGB4,LAMA5,LAPTM5,MMP1,MMP13,MMP3,MTHFD2,NEDD9,NOL9,NUPR1,OSBPL6,P4HA2,PDGFRA,PDGFRB,PIK3CD,PLA2G4A,PLSCR1,POSTN,PTGES,PTGS2,PTX3,SELE,SERPIN…	Ap1,ERK1/2,FOS,JUN,Jnk,NFKBIA,NFkB (complex),P38 MAPK,RELA,SMAD4,SP1,SP600125,STAT3,TGFB1
1-3_vs_4-6_human - q001logFC1		Tgf beta		group	Inhibited	-2.086		-0.159	-0.739	8.09e-11	ABCA1,ANGPTL4,AOC3,BAMBI,BASP1,BGN,CALCR,CCL11,CCL2,CCN2,CDH11,COL1A1,COL4A1,COL4A2,COL6A2,CSF1,CSF2,CSF3,CXCL10,CXCL2,CXCL8,CXCR4,DCN,DLX2,EDN1,FBLN2,FN1,FSTL1,FURIN,GADD45B,HMOX1,HSPG2,IGFBP5,IL16,IL1A,IL1B,IL32,IL6,ITGA1,ITGA2,ITGA5,ITGAV,KRT16,LARP6,LOX,MET,MMP1,MMP13,MMP15,MMP3,MUC1,MXD1,MYCN,NEDD9,NR4A2,PLAT,PLPP3,POSTN,PPARGC1A,PPP1R13L,PTGS2,RORC,RYR2,SDC1,SELE,SERPINE1,SGK1,SLIT3,SMAD7,S…	Ap1,IL6,JUN,NFKB1,NFKBIA,NFkB (complex),NR3C1,P38 MAPK,RELA,SMAD4,STAT3,TGFB1,Tgf beta,VEGFA,glucocorticoid
1-3_vs_4-6_human - q001logFC1		GDF2		growth factor		-1.743	bias	-0.334	0.181	8.68e-11	ANXA3,CAV1,CDH11,COL1A1,COL9A3,CRABP1,CXCL12,CXCL8,CXCR4,DLX5,EDN1,EFNB2,EGFR,EMB,ENPP2,FGFR3,FOXC2,GADD45B,GATA2,HIF1A,ICAM1,MDFI,MSX1,NFKBIA,NGFR,NINJ1,POSTN,SELE,SERPINF1,SLC18A3,SLC3A2,SMAD7,SPP1,TUBB3,VCAM1,YWHAH	ACVRL1,AR,CTNNB1,EGR1,GATA4,GDF2,JUN,MMP9,NFKB1,NFkB (complex),NGF,NOTCH1,RELA,RUNX2,SKIL,SMAD1,SMAD2,SMAD3,SMAD4,SMAD5,SP1,SP3,STAT3,TP53
1-3_vs_4-6_human - q001logFC1		ESR1		ligand-dependent nuclear receptor		-1.322		-0.052	-0.621	9.17e-11	AASS,ABLIM1,ACE,ACOX1,ADA,ADD3,AGRP,ANGPTL2,ANO10,ANXA3,AP4M1,AQP9,ARHGEF2,ARRB1,ARRDC3,ATF3,ATF5,ATP1B1,ATP6V0D1,BAG1,BIRC3,C18orf25,C3,C5,CA12,CACNA1D,CAMK2B,CASP10,CAV1,CAV2,CCL2,CCL20,CCNG1,CCNT2,CCP110,CD55,CD74,CD83,CDC42EP2,CDK5R1,CDKN3,CEBPD,CEBPG,CENPM,CGN,CHFR,CHMP4A,CHST2,CLDN4,COL13A1,COL16A1,COL8A1,COTL1,CP,CPE,CPM,CRABP2,CSF2,CTSS,CXCL1,CXCL12,CXCL8,CYP26B1,DDB2,DLG5,EDN1,EFEMP1,EFN…	4-hydroxytamoxifen,AR,Ap1,CREB1,Creb,EP300,ESR1,ESR2,FOS,HDAC1,JUN,NFKBIA,NFkB (complex),RARA,RELA,RXRA,SP1,STAT1,STAT3,beta-estradiol,estrogen receptor,fulvestrant
1-3_vs_4-6_human - q001logFC1		CSF2	-4.713	cytokine	Inhibited	-6.268	bias	-0.289	-3.49	1.32e-10	ABCA1,ACE,ADA,ARRB1,BCL2A1,BCL3,BIRC3,C3,C4A/C4B,C5AR1,CARD6,CCL2,CD14,CD74,CD80,CD83,CDCA2,CEACAM1,CHAF1B,CISH,CKS1B,COL8A1,CSF1,CSF2,CSF3,CXCL1,CXCL10,CXCL2,CXCL8,CXCR4,DDIT3,E2F8,EDN1,EGR3,ELN,EPOR,F2RL1,F2RL2,F3,FANCA,FAS,FFAR2,FIGNL1,FOSL1,GDF15,GK,HGF,HIF1A,HMOX1,HRK,HSPH1,ICAM1,ICOSLG/LOC102723996,IER3,IL16,IL1A,IL1B,IL1R1,IL24,IL32,IL3RA,IL6,IRAK3,ITGAX,KIF11,LAMP3,MAEA,MAP3K20,MET,MMD,MM…	CSF2,IFNG,IL10,IL1B,IL6,JUN,NFKB1,NFKBIA,NFkB (complex),RELA,STAT1,STAT3,TNF
1-3_vs_4-6_human - q001logFC1		nelfinavir		chemical drug	Activated	3.029	bias	-0.274	4.564	1.41e-10	ACPP,ADM2,APOBR,ARHGEF2,ASNS,ATF3,CEBPG,CHAC1,DDIT3,DENND2D,FAM102A,GARS1,GPT2,HERPUD1,HMOX1,ISL2,KLF4,LIPE,MAATS1,MTHFD2,NUPR1,PPP1R15A,PSAT1,SESN2,SLC7A11,SSPO,STC2,STK40,SYBU,TECTA,TGM1,TNFRSF10B,TNFRSF11B	JUN,NFkB (complex),PPARG,SREBF1,fatty acid,nelfinavir
1-3_vs_4-6_human - q001logFC1		erlotinib		chemical drug		-1.732		-0.215	-0.53	1.8e-10	CCL2,CCL20,CD14,COL8A1,CSF2,CSF3,CXCL1,CXCL5,CXCL8,F3,FAS,FBN1,ICAM1,IGFBP6,IGFBP7,IL11,IL1A,IL1B,IL6,MME,MMP1,MMP13,MMP3,NFKB2,NFKBIA,PLAUR,PML,RAD51,SERPINE1,SLC2A3,TLR2,TLR5,TNFRSF10A,TNFRSF10B,TNFRSF11B,TNFRSF1B	EGFR,FOS,IL1A,IL6,JUN,NFKB1,NFKBIA,NFkB (complex),RELA,SP1,STAT3,TNF,erlotinib
1-3_vs_4-6_human - q001logFC1		SP1	-0.39	transcription regulator	Inhibited	-3.299	bias	-0.318	-0.716	1.82e-10	ABCA1,ABCC8,ADA,ADD3,AFAP1L1,AGTR1,ALPL,ASNS,ATF3,ATP6V0C,BACE1,CAT,CAV1,CCL2,CCL20,CCN2,CD55,CDKN2D,CEACAM1,CEBPD,CETP,CHI3L1,CHRNA3,CHRNB4,CITED2,COL1A1,COL8A1,CRABP2,CXCL10,CXCL12,CXCL5,CXCL8,CXCR4,CYBRD1,DBH,DIAPH2,DLX3,DMD,EGFR,EPOR,F3,FAS,FDX1,FGFR4,FN1,FOSL1,FYN,GDF15,GJA1,GPX4,HAS2-AS1,HGF,HIF1A,HMOX1,ICAM1,IGF2,IL1A,IL1B,IL21R,IL4R,INSR,IRAK3,ITGA2,ITGAV,ITGAX,JAM2,KLF4,KRT16,KRT18,LIPA,…	APP,AR,Ap1,EGR1,HIF1A,JUN,NFKBIA,NFkB (complex),RB1,RELA,SIRT1,SMAD2,SMAD3,SMAD4,SP1,STAT3,TP53,TP73,VEGFA
1-3_vs_4-6_human - q001logFC1		Ige		complex	Inhibited	-5.057	bias	-0.276	-2.753	2.07e-10	ACSL4,ADAMTSL4,ARRB1,BCL2A1,BCL3,C3,CARHSP1,CAV1,CCL11,CCL2,CD34,CD74,CD80,CDC42EP5,CDK19,CEACAM1,CISH,CSF2,CSF3,CX3CL1,CXCL2,CXCL8,EBI3,EDN1,ELMO1,EMILIN1,FAS,FFAR2,FXYD6,FYN,GADD45B,GDF15,HIVEP3,HMOX1,HSD17B12,ICAM1,IER3,IL1A,IL1B,IL33,IL6,ITGA5,ITGAV,ITGAX,KIAA2012,LAMA5,LRMP,MMD,NFKB1,NFKB2,NFKBIA,NGFR,PECAM1,PIK3CD,PIK3IP1,PILRA,PIP4K2B,PTGS2,PTPN6,PTX3,RAI14,RGS16,RPS6KA1,SDC3,SEMA7A,SLCO4A…	CSF2,IL2,Ige,JUN,NFKB1,NFKBIA,NFkB (complex),NR3C1,RELA,SP1,STAT3,TP53
1-3_vs_4-6_human - q001logFC1		EPAS1	-1.193	transcription regulator	Inhibited	-4.096	bias	-0.286	-2.299	2.12e-10	ALDOC,ANGPTL4,BIRC3,CA12,CA9,CAT,CAV1,CCN2,CDC42EP5,CDCP1,CEMIP,CITED2,CKMT1A/CKMT1B,CXCL12,CXCL2,CXCR4,CYBRD1,DDIT3,DGAT2,DUSP7,EDN1,EGFR,FBLN2,FN1,GADD45B,GAL3ST1,GJA1,H1-2,H2AC6,HIF1A,ICAM1,IGFBP5,IL6,ITGA2B,ITGAV,ITIH5,L1CAM,LOX,LOXL2,MMP13,NAMPT,NEFL,NRN1,PFKFB3,PGF,PKIB,PLOD2,PTPRZ1,RET,SERPINE1,SLC11A2,SLC2A3,SLC40A1,SLC6A8,SOD2,SPAG4,SPHK1,STC2,TGFB3,TMEM45A,TNFAIP3,TNFRSF11B,UNG,VCAM1,ZN…	Ap1,CTNNB1,EGFR,EPAS1,ERK1/2,FOS,JUN,MYC,NFE2L2,NFKBIA,NFkB (complex),PPARG,RELA,SMAD3,SP1,STAT3,TCF,VHL,iron,sphingosine-1-phosphate
1-3_vs_4-6_human - q001logFC1		RELA	-0.11	transcription regulator	Inhibited	-5.678	bias	-0.255	-3.437	2.24e-10	AHR,ANKRD1,BACE1,BCL2A1,BCL3,BEX2,BIRC3,C3,CAV1,CCL11,CCL2,CCL20,CCN2,CD14,CD44,CD80,CHI3L1,CITED2,COL1A1,CSF2,CX3CL1,CXCL1,CXCL10,CXCL11,CXCL2,CXCL5,CXCL8,CXCR4,DDIT3,DNMT3B,EDN1,EHF,ELF3,ELMO1,ELN,EPAS1,ERAP1,F3,FAS,FCGRT,FMN2,FN1,GBP1,GDF15,HIF1A,HLA-B,HMOX1,ICAM1,IER3,IFIT1B,IFNGR2,IGFBP2,IKZF2,IL15RA,IL1A,IL1B,IL32,IL6,KRT18,LYN,MMP1,MMP3,MT-CYB,MUC1,MYB,NAMPT,NEFH,NFATC2,NFKB1,NFKB2,NFKBIA,…	IL1B,JUN,NFKB1,NFKBIA,NFkB (complex),REL,RELA,RELB,SP1,STAT3,TNF,TP53
1-3_vs_4-6_human - q001logFC1		cycloheximide		chemical reagent		1.076		0.047	0.674	2.66e-10	ACOX1,AGTR1,AHR,BDKRB1,BIRC3,CAT,CAV1,CCL11,CCL2,CCL20,CCN2,CD44,CD55,CDKN2D,CEBPD,CITED2,COL1A1,CSF1,CSF2,CXCL1,CXCL10,CXCL2,CXCL8,CXCR4,CYP3A5,EDN1,EGFR,ERG,FAS,FDX1,FN1,FOSL2,GADD45B,GADD45G,GBP1,GJA1,HGF,HIF1A,HMOX1,ICAM1,IGF2,IGFBP2,IGFBP5,IGFBP6,IL1A,IL1B,IL1R2,IL24,IL4R,IL6,LARP6,LCN2,MME,MMP1,MMP13,MXD1,MYCN,NFKBIA,NR1H3,PDGFRA,PDGFRB,PDIA2,PFKFB3,PLAT,PLAUR,PRKAR2B,PTGS2,PTX3,RARG,RERG,R…	IL1B,IL6,JUN,NFKB1,NFKBIA,NFkB (complex),P38 MAPK,RELA,STAT3,TNF,cycloheximide
1-3_vs_4-6_human - q001logFC1		VCAN	-0.564	other		0.559		-0.039	0.832	3.19e-10	ADAMTS9,ANG,ANGPTL4,ANXA8/ANXA8L1,AOC3,C1R,C1S,C3,C4A/C4B,CCL2,CCL20,CD34,CDH13,CPE,CRISPLD2,CXCL12,CXCL2,CXCL8,DAG1,DCN,EBI3,EGFR,ELN,ENPP2,F3,FAS,FN1,GLIS3,HAS3,ICAM1,IL1B,IL6,ITGA5,LBP,LCN2,LGALS3,LOXL4,MAP1B,NFKB1,NFKBIA,NOTCH3,PCSK1N,PCSK5,RBPJ,SERPING1,SMAD3,SOD2,TGFB3,TRIM22,VCAM1,XAF1	Ap1,CTNNB1,ERBB2,ERK,FOS,JUN,NFKB1,NFKBIA,NFkB (complex),P38 MAPK,PPARG,RELA,SMAD4,STAT3,TP53,VCAN,estrogen receptor,hyaluronic acid
1-3_vs_4-6_human - q001logFC1		cytokine		group	Inhibited	-5.21	bias	-0.291	-3.34	3.7e-10	ADAMTS4,ANG,BCL3,C5AR1,CCL2,CD80,CISH,CSF1,CSF2,CX3CL1,CXCL1,CXCL2,CXCL8,DDIT3,EDN1,EFNA1,F3,FAS,HIF1A,HMOX1,ICAM1,IGFBP2,IL24,IL6,LIPG,MMP1,MMP13,MMP3,PDCD1LG2,PLAAT4,PLAT,PLAUR,PRPH,PTGS2,RPSA,S100A4,SAA1,SAA2,SELE,SERPINE1,SGK1,SOCS1,SOCS3,SOD2,STAT5A,TLR2,TNFAIP6,TNFRSF1B,VCAM1	IKBKB,IL1,JUN,NFKB1,NFKBIA,NFkB (complex),RELA,STAT3,TP53,cytokine
1-3_vs_4-6_human - q001logFC1		TNFSF11		cytokine	Inhibited	-5.362	bias	-0.291	-3.048	3.99e-10	ADGRE1,AHR,AQP9,BCL2A1,C3AR1,CALCR,CAV1,CCL2,CD14,CD44,CD83,CDC42EP4,CSF3,CSRP1,CXCL2,CXCL8,F3,FAS,FOSL1,GADD45B,HMOX1,ICAM1,IER3,IL11,IL15RA,IL1A,IL1B,IL6,IL9R,ITGA5,ITGAL,ITGAV,LAT,LDB2,LSR,MMP1,MT-CYB,NFATC2,NFATC3,NFKB1,NFKB2,NFKBIA,NFKBIZ,NR1H3,PCDH7,PHLDA3,PIM1,PLAUR,PLD1,PTGS2,PTPRE,RGS16,RRAS,SAA1,SAA2,SDC1,SDC4,SERPINE1,SH3PXD2A,SLC11A2,SOCS1,SOCS3,SOD2,SPP1,TLR2,TNFRSF11A,TNFRSF11B,TNFR…	IL1B,JUN,NFKB1,NFKBIA,NFkB (complex),RELA,STAT3,TNF,TNFSF11,TP53
1-3_vs_4-6_human - q001logFC1		rosiglitazone		chemical drug		-0.543		-0.117	0.587	4.88e-10	ABCA1,ABCC9,ACADL,ACADS,ACOX1,ACSL5,ADA,ADGRE1,AGTR1,ANGPTL4,AOC3,C1QL3,C3,C4A/C4B,CAT,CAV1,CAV2,CCL11,CCL2,CCN2,CD80,COL1A1,COL3A1,COL6A1,CSF1,CXCL10,CXCL11,CXCL8,DGAT2,DLX5,EBI3,EGFR,ELOVL3,F3,FDX1,FGF1,FN1,FOSL1,GBP1,GBP2,GK,GPD1,H6PD,HGF,HMOX1,HPGD,HTR2B,ICAM1,IGF2,IGFBP2,IGFBP5,IGFBP6,IL1A,IL1B,IL21R,IL6,INSR,ITGA1,ITGAL,KLF4,KRT18,LAMB3,LCN2,LIPE,LOX,LRG1,LRP1,MAN1C1,MET,MGLL,MR1,MUC1,NPPB,…	ADIPOQ,CTNNB1,D-glucose,FOXO1,HIF1A,Insulin,JUN,NFKB1,NFKBIA,NFkB (complex),PPARG,PPARGC1A,RELA,RXRA,SP1,STAT3,TNF,rosiglitazone
1-3_vs_4-6_human - q001logFC1		FUS-DDIT3		fusion gene/product		-0.892		0.13	-1.452	4.89e-10	AMIGO2,ASNS,CAMK2N1,CCN2,COL4A1,CXCL8,EFEMP1,FN1,IGFBP6,IL1B,IL24,IL6,LCN2,LOX,MMP1,MMP3,NAMPT,NPAS2,PTX3,SERPINE1	FUS-DDIT3,IL6,JUN,NFKBIA,NFkB (complex),RELA,STAT3
1-3_vs_4-6_human - q001logFC1		LY294002		chemical - kinase inhibitor	Activated	4.692	bias	0.281	1.773	5.6e-10	ABCA1,ACSM3,ADRB2,AKR1C1/AKR1C2,ANPEP,ATF3,BIRC3,CA9,CCL2,CCL7,CCL8,CCN2,CCNT2,CD14,CD44,CD74,CD83,CDK5R1,CDKN2D,CHRNB4,CLDN4,COL1A1,CP,CSF2,CSF3,CUBN,CXCL1,CXCL10,CXCL2,CXCL5,CXCL8,DDIT3,EDIL3,EFNB2,EGFR,EGR3,EIF1AX,EMILIN1,EPAS1,ERBB3,F3,FAS,FGF7,FN1,FOSL1,FOXC2,GBP1,GDF15,GEM,GJA1,GK,GPD1,GPD2,GPR183,GSTM3,HERPUD1,HEXIM1,HGF,HIF1A,HMOX1,HSD17B6,ICAM1,IER3,IGF2,IGFBP2,IGFBP5,IL1B,IL1R2,IL32,IL3…	Ap1,IGF1,IL1B,JUN,LY294002,NFKB1,NFKBIA,NFkB (complex),P38 MAPK,PI3K (complex),RELA,SP1,STAT3,TNF
1-3_vs_4-6_human - q001logFC1		ERBB2	-0.087	kinase	Inhibited	-3.426		-0.199	-1.486	6.09e-10	ABL1,ACSL4,ADAM19,ALDOC,ANG,ANGPTL2,ANGPTL4,APLP2,ATF3,BACE1,BCL3,BEX2,BIRC3,CAVIN2,CAVIN3,CCL11,CCL2,CCL20,CCN2,CD34,CD82,CD9,CDC14B,CDC42EP2,CDC7,CDCA2,CDCA7,CDCA7L,CDCP1,CDH11,CDKN3,CDON,CHDH,CHST2,CKS1B,CLDN4,CNTD1,COL1A1,COL3A1,COL4A1,COL6A1,COL6A2,COL6A3,CPS1,CRYBG1,CSF2,CXCL10,CXCL12,CXCL8,DAG1,DDIT3,DPT,E2F2,E2F8,EDN1,EGFR,EHF,ELF3,EPHB2,ERBB3,ERBB4,FBLN2,FGF7,FLOT2,FN1,FSTL1,GINS4,GJA1,G…	CTNNB1,EGF,EGFR,ERBB2,ERBB4,FOS,JUN,MYC,NFKBIA,NFkB (complex),P38 MAPK,PPARG,RELA,SP1,STAT3,TCF,TP53
1-3_vs_4-6_human - q001logFC1		poly rI:rC-RNA		biologic drug	Inhibited	-6.954		-0.245	-4.442	6.4e-10	ABCA1,AFAP1,APOL1,ASB13,ATF3,BIRC3,BST2,BTN3A3,C3,CCL11,CCL2,CCL20,CCL8,CCT7,CD14,CD200,CD44,CD74,CD80,CD83,CEACAM1,CEBPD,CSF1,CSF2,CSF3,CX3CL1,CXCL1,CXCL10,CXCL11,CXCL2,CXCL8,CXCR4,CYP27B1,DLL4,EBI3,EDN1,EHF,ELF3,FAS,FN1,FOSL1,GADD45B,GBP1,GBP2,GDF15,HIF1A,HLA-B,HLA-C,ICAM1,IFI16,IFIT1B,IGFBP6,IL11,IL15RA,IL1A,IL1B,IL32,IL33,IL4I1,IL4R,IL6,IRAK2,IRF9,ITGA5,ITGAX,KLF4,KYNU,LIPG,LYN,MMP1,MMP3,MYB,…	IFNG,IL1B,JUN,NFKB1,NFKBIA,NFkB (complex),RELA,STAT1,STAT3,TNF,poly rI:rC-RNA
1-3_vs_4-6_human - q001logFC1		HNRNPA2B1	0.243	other		-1.982		-0.198	-1.59	7e-10	ACSL5,ARSJ,ATRX,CA12,CACNB2,CEMIP,CP,CPS1,CPVL,DCLK1,DDR1,DNER,DSE,ELOVL7,ERBB3,FN1,GDF15,GJA1,GPRC5B,HNMT,HYAL1,IGFBP2,IL6,JUP,LEPR,LPAR1,MFHAS1,MMD,MUC13,NPR3,PEG10,PITPNC1,PKIB,PLOD2,PPARGC1A,ROR1,SCN9A,SERPINA1,SETBP1,SLC1A1,SNAI2,SPAG4,ST8SIA4,STOM,TNS3,TWIST1,UTRN	Akt,EGR1,HNRNPA2B1,JUN,NFKBIA,NFkB (complex),RELA
1-3_vs_4-6_human - q001logFC1		NFKB1	-1.058	transcription regulator	Inhibited	-4.428	bias	-0.264	-2.759	1.13e-09	AKR1B1,ANKRD1,BAMBI,BCL2A1,BCL3,BIRC3,CCL11,CCL2,CCL20,CCN2,CD80,CD82,CHI3L1,COL1A1,CREB3,CRMP1,CSF1,CSF2,CX3CL1,CXCL10,CXCL11,CXCL2,CXCL8,DLL4,EBI3,EGFR,EHF,ELF3,ENPP2,FAS,FCGRT,GBP1,GFRA1,GJA1,GNAO1,HMOX1,ICAM1,ICOSLG/LOC102723996,IER3,IFIT1B,IFNGR2,IL1B,IL6,MMP13,MMP3,MYB,NAMPT,NFKB1,NFKB2,NFKBIA,NOD2,NPPB,NR4A2,ORAI1,PI3,PRKACA,PTGS2,PTPN6,PTX3,RACK1,RGS1,SDC4,SELE,SOD2,TK1,TLR2,TNFAIP3,TNFRS…	IFNG,JUN,NFKB1,NFKBIA,NFkB (complex),REL,RELA,SP1,STAT1,STAT3,TNF,TP53
1-3_vs_4-6_human - q001logFC1		LDL		complex	Inhibited	-4.354		-0.208	-2.971	1.29e-09	ABCA1,ATF3,BCL2A1,C3,CAMK2B,CASP10,CCL2,CCL20,CCL8,CCN2,CD80,CDH5,CETP,CSF2,CXCL10,CXCL11,CXCL2,CXCL8,DDIT3,DLL4,ECE1,EDNRB,EGR3,EMB,F3,FAS,G0S2,GPR183,HAS3,HIF1A,HMOX1,HSPA6,ICAM1,IGFBP2,IL1A,IL1B,IL6,IRAK3,ITGAV,ITPR2,LAMB3,LRP1,MMP1,MMP3,MSC,NAMPT,NFKB1,NR1H3,NR4A2,OSBPL6,PECAM1,PLAT,PTGS2,RND3,RYR2,SELE,SERPINE1,SIPA1,SMAD3,SOCS1,SOCS3,SOD2,SPHK1,SREBF2,TGFBR3,TLR2,TNFAIP3,TNFAIP6,TNFSF10,VCA…	IL1B,JUN,LDL,NFATC2,NFKB1,NFKBIA,NFkB (complex),P38 MAPK,RELA,STAT3,TLR4,TNF
1-3_vs_4-6_human - q001logFC1		C11orf95-RELA		fusion gene/product	Inhibited	-4.379	bias	-0.367	-2.617	1.51e-09	BCL3,BIRC3,CD44,CSF1,CX3CL1,CXCL10,CXCL2,FN1,ICAM1,IL15RA,IL4R,IL6,L1CAM,NFKB1,NFKB2,NFKBIA,PTGS2,SDC4,SMAD7,STAT5A,TAP1,TNFAIP3,TNIP1
1-3_vs_4-6_human - q001logFC1		thioacetamide		chemical toxicant	Inhibited	-3.202	bias	-0.314	-1.424	1.85e-09	ABCC2,ABCC4,ADD3,ASNS,BGN,BIRC3,C4A/C4B,CCN2,CD14,CD200,CD44,CD55,CDCP1,CHAF1B,CLDN4,COL1A1,COL3A1,CP,CTSF,CYGB,EDNRB,ELF3,ELN,FBN1,FCGR2A,FGFR3,FSTL1,FXYD6,GCGR,GPD1,GPNMB,GSTM3,H3C4,HGF,HIF1A,IER3,IFITM2,IL1B,IL6,ITGA7,ITGB4,LCN2,LGALS3,LIN7A,LOX,LTBP1,MET,MMP13,PCSK6,PDGFRA,PECAM1,PLPP3,PPT1,PSMB8,PTGFRN,PTGS2,SLC7A11,SMAD7,SPP1,STEAP3,TGFB3,TMC5,TMEM45A,TSPAN8,USP2,WNT5A,ZCCHC8	Ap1,ERK,JUN,NFKB1,NFKBIA,NFkB (complex),PPARG,RELA,SMAD4,STAT1,STAT3,TGFB1,TNF,adenosine,reactive oxygen species,thioacetamide
1-3_vs_4-6_human - q001logFC1		pyrrolidine dithiocarbamate		chemical reagent	Activated	4.705	bias	0.255	3.213	1.93e-09	ABCA1,BCL2A1,BDKRB1,BIRC3,CCL2,CCN2,CD80,COL1A1,CX3CL1,CXCL1,CXCL10,CXCL2,CXCL5,CXCL8,CXCR4,HIF1A,HMOX1,ICAM1,IL1B,IL6,MAFG,MMP1,MMP13,NFKB1,NFKBIA,PDGFRA,PECAM1,PLD1,PPARA,PSMB8,PTGS2,RACK1,SAMSN1,SELE,SERPINE1,SOD2,TLR2,VCAM1	IL17A,IL1B,JUN,NFKB1,NFKBIA,NFkB (complex),RELA,RELB,STAT3,pyrrolidine dithiocarbamate
1-3_vs_4-6_human - q001logFC1		SFTPA1		transporter	Activated	3.311		0.138	2.558	2.2e-09	ADRB2,AKR1C1/AKR1C2,ANGPTL4,ANPEP,CCN2,CDH10,COL1A1,CXCL10,CXCL2,CXCL5,ERN1,ETV7,GABRP,GFPT2,GUCY1A1,HSPA6,IL1A,IL1B,IL6,KCNMB4,LOX,LRIG1,MAP1B,NAMPT,PLAAT4,RASD1,SERPINE1,SH3PXD2A,ST3GAL1,TCEA3,TWIST1	Ap1,ERK1/2,JUN,LDL,NFKB1,NFKBIA,NFkB (complex),RELA,SFTPA1,STAT3,TNF,peptidoglycan
1-3_vs_4-6_human - q001logFC1		IL3		cytokine	Inhibited	-2.565	bias	-0.256	-0.934	2.28e-09	ACOX1,ADA,ADGRE1,ATF5,BIRC3,CAT,CCL11,CCL2,CCNG1,CD14,CD80,CD83,CEBPG,CISH,CITED2,CRAT,CSF1,CSF2,CSF3,CXCL8,CXCR4,DDIT3,EGR3,EIF1AX,FAS,FCGR2A,FGFR4,FOSL2,GADD45B,GADD45G,GATA2,GNAO1,HDGF,HGF,HRK,ICAM1,IL1B,IL33,IL3RA,IL6,IMPDH2,ITGAV,ITGAX,LAMP3,LATS2,LCN2,LYN,MMP1,MMP13,MMP3,MYO1C,NARS1,NEDD9,NFATC3,PAPPA2,PFKL,PHGDH,PIM1,PRG2,RBPJ,RPL13,RPL3,RPL4,RPS3,RPS6,SELE,SEMA7A,SH3BP1,SLC2A3,SLC3A2,SOCS…	Ap1,IL10,IL3,JUN,Jnk,NFKB1,NFKBIA,NFkB (complex),P38 MAPK,RELA,STAT3,reactive oxygen species
1-3_vs_4-6_human - q001logFC1		trichostatin A		chemical drug		0.038		-0.092	1.126	2.74e-09	ABCA1,ABCC4,ADGRE1,ALPL,ANKRD1,ANXA6,ARC,BAG1,BCL2A1,CA12,CA9,CCL2,CD14,CD34,CD44,CD9,CDCA7,CDK5R1,CDKN2D,CENPM,CGREF1,CISH,CKS1B,CLDN10,COL6A3,COLEC12,CPD,CRABP2,CRMP1,CRTAC1,CSF2,CXCL10,CXCL12,CXCL8,CXCR4,CYP3A5,DAG1,DKK2,DLX4,DNMT3B,E2F8,EFNB1,EFNB2,EGFR,ELF3,ENPP2,F3,FAS,FBLN1,FEZ1,FGFR3,FGFR4,FN1,FOSL2,GADD45G,GATA6,HDGF,HIF1A,HMGN5,HMOX1,HOXC8,ICAM1,IGSF1,IKZF1,IL1B,IL1RAP,IL24,IL6,INA,ITGA…	Ap1,CEBPB,CREB1,EGR1,FOS,JUN,MYC,NFKB1,NFKBIA,NFkB (complex),P38 MAPK,RELA,SMAD4,SP1,STAT3,TP53,decitabine,trichostatin A
1-3_vs_4-6_human - q001logFC1		TMPRSS2-ERG		fusion gene/product	Inhibited	-2.813		-0.026	-2.647	3.01e-09	ADAMTS12,ART4,BEX2,C15orf48,CARD6,CHAC1,COL27A1,CREB3L1,CSAG1,DDIT3,DNAJA4,DPYD,DYSF,FAM133A,FRY,GDF15,GPRC5B,IGFBP6,IL1A,KRT16,LOXL2,MME,NUPR1,OSBPL6,PIM1,PLAT,PRSS23,PSAT1,PSG1,PSG8,PSG9,RAB39B,RNF144B,ROBO3,ROR1,SFRP1,SLC7A11,STC2,TCEA3,TLR2,TSPAN2,VEGFC
1-3_vs_4-6_human - q001logFC1		AGT	1.503	growth factor	Inhibited	-4.477		-0.18	-2.719	3.45e-09	ACE,ADAM23,ADD3,ADGRE1,AGTR1,ANXA3,ATF3,ATP1B1,BDKRB2,BGN,BOK,CAT,CAV1,CCL2,CCL8,CCN2,CD44,CDH13,CDH5,CGREF1,COL1A1,COL3A1,COL4A1,COL6A1,CP,CRABP2,CTSS,CXCL10,CXCL2,CXCL8,DLL4,EDN1,EDNRB,EFEMP1,EFNB2,EGFR,F3,FDX1,FGF7,FN1,GABRB3,GALNT13,GJA1,HGF,HIF1A,HMOX1,HSPA1A/HSPA1B,HSPG2,ICAM1,IGFBP5,IL18R1,IL1B,IL6,IL6ST,INSR,ITGA2,ITGA5,ITGA7,ITGAV,ITPR2,L1CAM,LATS2,LEPR,LSS,MAP1LC3A,MATN2,MMP1,MYB,NAMPT,…	AGT,Ap1,EDN1,HIF1A,IL1B,JUN,NFKB1,NFKBIA,NFkB (complex),P38 MAPK,RELA,SMAD4,STAT3,TGFB1,TNF
1-3_vs_4-6_human - q001logFC1		PGR		ligand-dependent nuclear receptor	Inhibited	-4.346		-0.233	-2.542	3.63e-09	ACOX1,AK4,ATP1B1,BIRC3,CA12,CCL8,CD44,CEBPD,COL6A1,COL6A2,CREB3L2,CSRP1,CTBS,CXCL8,EDN1,EGFR,EIF1AX,ENC1,EPAS1,F2RL1,F3,FLOT2,FN1,GAL,GPRC5A,GSTM3,HIF1A,HPGD,ICAM1,IER3,IGFBP5,IL1R1,ITGB4,KLF4,KRT18,LDLRAD4,MTSS1,MUC1,MYCN,MYO10,NEDD9,NFKBIA,NOTCH2,P4HA2,PCDHGC3,PDLIM1,PFKFB3,PGRMC1,POSTN,PRAME,PRKCH,PRRX1,PSG9,PTGES,PTGS2,RASSF2,SDC1,SERPINA1,SERPINB8,SGK1,SLC31A2,SLC35A3,SLC39A8,ST3GAL1,ST3GAL4…	AR,Ap1,ERK1/2,ESR1,ESR2,JUN,NFKBIA,NFkB (complex),NR3C1,PGR,R5020,RELA,SP1,STAT3,TP53,dexamethasone,estrogen receptor,progesterone
1-3_vs_4-6_human - q001logFC1		Tnf (family)		group	Inhibited	-4.493		-0.205	-3.232	3.74e-09	ATF3,BCL2A1,BIRC3,C3AR1,CAVIN3,CCL2,CCL8,CLDN4,CSF1,CXCL1,CXCL10,CXCL11,CXCL12,CXCL8,CYP3A5,ENPP2,F3,FBXO32,GJA1,HIF1A,ICAM1,IL1A,IL1B,IL1R1,IL33,IL6,JAG2,LCN2,MMP13,NFKBIA,PHEX,PLEK2,PTGER3,PTGS2,SAA1,SELE,SERPINE1,SOCS3,TLR2,TNFAIP3,TNFRSF1B,TNFRSF4,TNFRSF9,TRAF1,TRIM63,VCAM1	IL1,JUN,NFKB1,NFKBIA,NFkB (complex),P38 MAPK,RELA,STAT3,TNFRSF1A,TP53,Tnf (family)
1-3_vs_4-6_human - q001logFC1		E. coli serotype 0127B8 lipopolysaccharide		chemical - endogenous non-mammalian	Inhibited	-2.371		-0.118	-1.53	3.93e-09	ALDH1L1,AQP9,CAV1,CCL2,CCN2,CD14,CXCL10,CXCL12,CXCL2,CXCR4,DDIT3,EDNRB,ELN,F2RL1,FGF1,FZD2,GDNF,GJA1,GNA14,GNAO1,GPR19,GPRC5B,HMOX1,IL11,IL1B,IL24,IL6,LCN2,LGALS3,LOX,MEFV,MMP3,NFKB1,NFKBIA,NOTCH3,P2RY6,PTGES,PTGS2,PTX3,RACK1,SEMA4A,SEMA7A,SLC16A9,SLC4A2,SLC7A11,SMAD3,SOCS3,SOD2,SOD3,TGFBR3,TLR2,TNFRSF11B,VIPR1	E. coli serotype 0127B8 lipopolysaccharide,IFNG,IL1A,IL1B,JUN,NFKB1,NFKBIA,NFkB (complex),RELA,STAT1,STAT3,TNF
1-3_vs_4-6_human - q001logFC1		APOE	0.182	transporter		0.461		0.211	-0.553	4.01e-09	ABCA1,ACOX1,ADGRE1,ATF3,BCAM,BGN,C3AR1,C5AR1,CAT,CAV1,CCN2,CD44,CD80,CETP,COL1A1,CREB3L1,CSF1,CSRP1,CTSS,CYP3A5,DDIT3,EDN1,EMILIN1,EPN2,F2RL1,F3,FLOT2,GPX4,HERPUD1,HMOX1,HSPA1A/HSPA1B,HSPG2,ICAM1,IGFBP6,IL1A,IL1B,IL6,INSR,ITGA5,ITGAX,KCTD10,LARGE1,LCN2,LIPA,LIPG,LRP1,LTBP1,MMP3,NEFH,NELL2,NR1H3,PC,PCDH9,PLPP3,PLPPR3,PPFIBP2,PPP1R15A,PRKRIP1,PTGES,PTGS2,PTX3,S100A9,SDC4,SELE,SEMA6B,SERPINE1,SOCS3,…	APOE,Ap1,CD44,CTNNB1,IFNG,IL1B,JUN,Jnk,NFKB1,NFKBIA,NFkB (complex),RELA,STAT1,STAT3,TNF
1-3_vs_4-6_human - q001logFC1		IL17F		cytokine	Inhibited	-3.406	bias	-0.301	-2.173	4.31e-09	CCL2,CCL20,CSF2,CSF3,CXCL1,CXCL10,CXCL2,CXCL5,CXCL8,CXCR4,ICAM1,IL32,IL6,MMP1,MMP13,MMP3,PTGS2,TNFRSF1B,TRAF3IP2	Ap1,ERK1/2,IL17A,IL17F,IL1B,JUN,NFKB1,NFKBIA,NFkB (complex),RELA,STAT3,TP53
1-3_vs_4-6_human - q001logFC1		EGF	0.059	growth factor	Inhibited	-3.795		-0.231	-1.529	5.01e-09	ACSL4,ADA,ANGPTL4,ANPEP,ARC,ARHGEF2,ATF3,B4GALT1,CAV1,CAVIN2,CCL20,CCN2,CD44,CDH11,CEBPD,CHGB,CISH,COL1A1,COL3A1,CXCL1,CXCL14,CXCL2,CXCL5,CXCL8,CXCR4,DCN,DDIT3,DPP4,EDN1,EFNB2,EGFR,EGR3,ELF3,EPAS1,F3,FN1,FOSL1,FOXJ1,FSTL1,GAL3ST1,GAS1,GATA2,GDF15,GFPT2,GJA1,GNRH2,GPS2,HAS3,HGF,HIF1A,HMOX1,HPGD,ICAM1,IER3,IGF2,IGFBP2,IGFBP5,IL1B,IL1R1,IL1R2,IL6,IL9R,INSL3,ITGA2,JAG2,KRT16,LCN2,LPCAT3,MAOA,MAP3K20,…	Ap1,EGF,EGFR,ERK1/2,ESR1,ESR2,FOS,JUN,NFKBIA,NFkB (complex),RELA,SMAD4,SP1,STAT3,TGFB1,beta-estradiol,prostaglandin E2
1-3_vs_4-6_human - q001logFC1		decitabine		chemical drug	Inhibited	-3.919		-0.143	-2.199	5.26e-09	ABCC2,ABCC4,ABCC8,ADAM23,ADRB2,ANGPTL4,ANKRD1,BIRC3,CA9,CAB39L,CAV1,CCN2,CD44,CD9,CDCA7,CDH11,CDH13,CDK5R1,CDKN2D,CDX1,CGREF1,CHFR,CHI3L1,COL1A1,COL3A1,COL6A3,CRABP2,CRMP1,CRTAC1,CXCL10,CXCL12,CXCR4,CYP3A5,DKK2,DLX4,DMBT1,E2F8,EFNB1,EFNB2,EGFL6,EGFR,EGR3,EGR4,EHF,FAS,FEZ1,FGFR3,FILIP1L,FN1,GAD1,GADD45B,GADD45G,GATA6,GDF15,GFRA1,GPC3,GPR37,HAND1,HDGF,HLA-B,HLA-C,HMGN5,HOXC8,HPGD,HSPA1A/HSPA1B,IFI1…	Ap1,CEBPB,CREB1,CTNNB1,Creb,EGR1,JUN,MYC,NFKB1,NFKBIA,NFkB (complex),RELA,RNA polymerase II,SMAD4,SP1,STAT3,TNF,TP53,decitabine
1-3_vs_4-6_human - q001logFC1		COLQ	0.962	other		-0.768		-0.042	-0.563	5.37e-09	BGN,CHRNA1,CLSTN1,COL4A1,COL4A2,COL6A3,COL8A1,DAG1,DCN,DMD,FGF7,FN1,FRAS1,GPC4,HSPG2,ITGA7,LAMA4,LARGE1,LRP4,LTBP1,LTBP4,MFAP2,NID1,NID2,SDC4,SNTA1,SSPN,TGFB3
1-3_vs_4-6_human - q001logFC1		EGFR	-3.517	kinase	Inhibited	-2.493		-0.167	-1.021	5.41e-09	ACY1,BZW2,CAV1,CCL2,CCN2,CDCP1,CHI3L1,COL1A1,COL3A1,COL6A1,COL6A2,COL8A1,CRMP1,CSF2,CXCL10,CXCL12,CXCL14,CXCL5,CXCL8,CXCR4,DAG1,DDIT3,E2F2,EFNB2,EGFR,EGR3,ERBB3,ERBB4,EXOSC5,F2RL1,F3,FBLN2,FBN1,FGF7,FOSL1,FOSL2,GBP1,GJA1,GNRH2,HERPUD1,HIF1A,ICAM1,IER3,IGF2,IGFBP5,IL1B,IL33,IL6,INSM1,IQUB,ITGA2,KRT16,KRT17,LAMA4,LCN2,LGR6,MATN2,MET,MME,MMP1,MMP13,MMP3,MUC1,MYBL2,NFKBIA,OSMR,PDIA2,PIP4K2B,PLA2G4A,P…	Ap1,CTNNB1,EGF,EGFR,ERBB2,ERK1/2,FOS,JUN,KRAS,MYC,NFKBIA,NFkB (complex),RELA,SMAD4,SP1,STAT3,TGFB1,TP53,estrogen receptor
1-3_vs_4-6_human - q001logFC1		NFAT5	-0.032	transcription regulator	Inhibited	-4.264	bias	-0.302	-2.589	5.45e-09	AKR1B1,BCL2A1,C1QTNF1,CCL2,CD74,COL1A1,CSF2,CSF3,CXCL10,EDN1,F3,IGFBP7,IL11,IL18R1,IL1B,IL6,IL6R,JAM2,LCN2,MUC2,NFKB1,NFKBIA,NUDT1,PLAT,PTGES,PTGFRN,S100A4,SGK1,SPP1,TLR2,TNFAIP2,TNFAIP3,TNFRSF11B,TNFRSF21,TRAF1	Ap1,Ca2+,JUN,NFAT5,NFKB1,NFKBIA,NFkB (complex),RELA,SP1,STAT3,TP53,VEGFA
1-3_vs_4-6_human - q001logFC1		mifepristone		chemical drug		1.699		0.077	1.041	5.9e-09	ABCC2,ACE,ALPL,ATF3,C3,CAV1,CCL11,CCL2,CCN2,CD14,CD74,CEACAM1,CEBPD,CHI3L1,CISH,CKMT1A/CKMT1B,COL15A1,CSF2,CTSF,CYP3A5,DBH,DNAJC2,EDNRB,EFNB2,EHF,F3,FAS,FBLN2,GAL,GJA1,H6PD,HPGD,ICAM1,IGF2,IL1B,IL4R,IL6,IL9R,ITGA2,ITGB4,JAK3,JAM2,JUP,KLF4,KLK1,LAMA5,LAMB3,LOX,LRP1,LSR,MME,MMP1,MMP3,MUC1,MYB,NDN,NFKBIA,NME2,P2RX7,PADI2,PC,PDGFRA,PFKFB3,PLA2G4A,PLAT,POSTN,PTGS2,PTN,PTPN5,PTX3,ROBO1,SERPINE1,SERPING…	Ap1,CEBPB,EGR1,ERK1/2,ESR1,ESR2,JUN,NFKB1,NFKBIA,NFkB (complex),NR3C1,PGR,RELA,SMAD4,SP1,STAT3,TNF,TP53,dexamethasone,mifepristone,progesterone
1-3_vs_4-6_human - q001logFC1		S100A8		other	Inhibited	-2.705		-0.095	-2.077	6.05e-09	ADAMTS4,ALPL,ATF3,BCL3,C1S,CCL11,CCL2,CCL20,CD80,CHDH,CP,CPM,CXCL10,CXCL14,CXCL2,CXCL8,EFNA1,ELN,ENPP2,FAS,FCGR2A,FOSL1,FURIN,GPRC5A,HMOX1,ICAM1,IL1A,IL1B,IL33,IL6,ITGB4,KCNMA1,LTBP1,MMP1,MMP13,MMP3,NFKB1,NFKBIA,NGFR,PIK3IP1,POSTN,PTGES,PTPRO,SGK1,SOCS3,STAC2,TNFAIP8,TXNIP,UNC5A,VCAM1,VGF,WT1	Ap1,ERK1/2,IL1B,JUN,NFKB1,NFKBIA,NFkB (complex),P38 MAPK,RELA,RELB,S100A8,STAT3,TP53
1-3_vs_4-6_human - q001logFC1		clopidogrel		chemical drug	Activated	3.436		-0.063	3.765	7.87e-09	ASNS,ATF3,ATOH8,C11orf86,CCL2,CEBPG,CHAC1,COL1A1,CXCL12,DDIT3,EGFR,F3,GARS1,GPT2,HERPUD1,HRK,LAMA5,LGR6,LYPD3,NUPR1,ORM1,PPP1R15A,PSAT1,PTX3,RGS16,SESN2,SLC3A2,STC2	Akt,EGR1,JUN,NFKBIA,NFkB (complex),RELA,clopidogrel
1-3_vs_4-6_human - q001logFC1		TREM1	-0.065	transmembrane receptor		-1.853		-0.191	-0.454	8.37e-09	ABL2,ADRB2,ASNS,ASPH,ATF3,ATP1B1,CCL20,CCL7,CD14,CD83,CSF1,CSF2,CXCL1,CXCL10,CXCL2,CXCL5,CXCL8,CXCR4,EBI3,EDN1,EGR3,ELOVL7,F3,FFAR2,FOSL1,GADD45B,GEM,GPRC5A,IL15RA,IL1B,IL1R1,IL36RN,IL6,IL6R,ITGAX,LAMP3,MMP1,MT1E,NFKB2,NFKBIA,NOD2,NR4A2,OSGIN1,PLD1,PLPP3,PTGS2,RGS1,RGS16,SLCO4A1,SPP1,SYNJ2,TBC1D7,TIFA,TLR2,WNT5A	Ap1,ERK1/2,IL1B,IL6,JUN,NFKB1,NFKBIA,NFkB (complex),P38 MAPK,RELA,STAT3,TNF,TREM1
1-3_vs_4-6_human - q001logFC1		IL33	-3.637	cytokine	Inhibited	-5.303	bias	-0.263	-3.416	8.98e-09	ABCA1,ARRB1,BCL2A1,BCL3,BIRC3,CCL11,CCL2,CD80,CD82,CDK5R1,CISH,COL3A1,CSF2,CX3CL1,CXCL10,CXCL2,CXCL8,DGAT2,EBI3,ELMO1,EPAS1,FAS,G0S2,GADD45B,GRK2,HIF1A,HMOX1,ICAM1,IL1A,IL1B,IL6,IRAK3,ITGA5,ITGB4,LAMA5,LEPR,NFKB1,NFKB2,NFKBIA,NFKBIZ,PIK3CD,PILRA,PLAT,PPFIA3,PRG2,RAI14,RASSF4,SLC7A11,SOCS3,SOD2,ST3GAL5,STAT5A,STX11,TLR2,TNFAIP2,TNFAIP3,TNFRSF1B,TNFRSF9,TNFSF10,TPH1,TRAF1,TRAF3,VEGFC,ZC3H12A	IL1B,IL33,Ige,JUN,NFATC2,NFKB1,NFKBIA,NFkB (complex),RELA,STAT3,TNF,TP53
1-3_vs_4-6_human - q001logFC1		MAPK1	0.399	kinase		0.662		-0.003	0.69	1.01e-08	ACO1,ANGPTL4,ANPEP,ARC,ATF3,ATP1B1,BST2,BTN3A3,C1S,CAV1,CCL2,CCN2,CDK19,CDK5R1,CHST2,CISH,CRABP2,CRYBG1,CRYL1,CXCL11,CXCL8,DCN,DGKI,DLX3,DOCK10,DSE,EGR4,ENDOD1,ERAP1,FBXO32,FN1,FOSL2,GBP1,GBP2,GBP5,HLA-B,HLA-C,HMOX1,HSD17B2,IFI16,IFI30,IGFBP6,IGFBP7,IL1B,IL6,IRF9,ITGA2B,ITGA5,ITGAV,ITPR2,KRT17,LAMA4,LAMP3,LGALS3,LOX,MAP3K20,MITF,MMP1,MMP13,MYBL2,NPTX2,NRN1,NUP210,NUPR1,OLFML2A,ORC1,PDLIM3,PLA2G4A…	ATF2,Creb,ELK1,ERK,FOS,JUN,JUNB,MAPK1,MAPK3,NFKBIA,NFkB (complex),P38 MAPK,PPARG,RELA,STAT1,STAT3,STAT6,TP53
1-3_vs_4-6_human - q001logFC1		thapsigargin		chemical toxicant		-1.22		-0.199	0.131	1.02e-08	ACADL,ARC,ASNS,ATF3,BACE1,BIRC3,C5AR1,CA9,CAPN5,CAV1,CCL20,CD80,CD83,CHAC1,CLDN4,COL1A1,CP,CREB3L1,CREB3L2,CXCL10,CXCL2,CXCL8,DDIT3,DNAJB9,EDN1,ERLEC1,ERN1,EVI2A,FN1,GADD45B,HERPUD1,HIF1A,HMOX1,HSPA1A/HSPA1B,ICAM1,IL1B,IL1R1,IL6,KLF4,LAMP3,LMAN1,MAPK10,MET,NFKBIA,NPAS4,PPP1R15A,PTPN6,SERPINI1,SESN2,SGK1,TLR2,TMEM100,TNFRSF10B,TNFSF10,VCAM1	AR,Ca2+,EGR1,IL6,JUN,NFKB1,NFKBIA,NFkB (complex),P38 MAPK,RB1,RELA,SP1,STAT3,thapsigargin
1-3_vs_4-6_human - q001logFC1		NR3C1	-0.525	ligand-dependent nuclear receptor		1.09		-0.045	1.406	1.04e-08	ABCA1,ABL1,AMIGO2,AMY2B,ANGPTL4,ARHGEF3,ARRB1,ATP1B1,BAG1,BIRC3,BOK,C1QTNF1,C1R,C4A/C4B,CARD6,CASP10,CAT,CAV1,CAVIN2,CCL2,CD83,CKS1B,CORO2A,CPS1,CRABP2,CSF2,CXCL10,CXCL2,CXCL8,CXCR4,CYP27A1,CYP3A5,DAG1,DAPK2,DGAT2,DMAP1,DNER,EDN1,EFNA1,ENC1,ERN1,ETNK2,F2RL1,F3,FN1,GADD45B,GAS1,GBP2,GEM,H6PD,HERPUD1,HGD,HSD17B12,HSPA6,ICAM1,IER3,IFIT1B,IL11,IL15RA,IL1A,IL1B,IL1RAP,IL24,IL33,IL3RA,IL6,INSR,IP6K3,IT…	Ap1,ERK1/2,JUN,NFKB1,NFKBIA,NFkB (complex),NR3C1,NR3C2,PPARG,RELA,STAT3,TNF,dexamethasone,glucocorticoid
1-3_vs_4-6_human - q001logFC1		calcitriol		chemical drug		1.316		0.033	1.011	1.28e-08	ABL1,ABLIM1,ACADSB,ADAM19,AHR,ALPL,ARHGEF3,BCL3,C15orf48,C3,CA11,CACNA1D,CALCA,CALCR,CCL20,CD14,CDK5R1,CEBPD,CENPM,CHAF1B,CISH,COL4A1,COL4A2,CSF1,CSF2,CXCL1,CXCL10,CXCL12,CXCL2,CXCL8,CYP27B1,EDN1,EGFR,EHF,ELN,EPHB2,ERBB3,F2RL1,F3,FAS,FBN1,FDX1,FGFR3,FIGNL1,FIS1,FN1,GADD45G,GATA6,GEM,GPX4,HPGD,HSD17B2,IDH2,IER3,IGFBP5,IL1A,IL1B,IL6,ITGAX,IVL,KCNH1,KLF4,LCN2,LPAR1,LRRC17,LTBP1,MAOA,MMP1,NCAPD2,NDUF…	Ap1,ESR1,ESR2,FOXO3,IL6,JUN,NFKB1,NFKBIA,NFkB (complex),RELA,RNA polymerase II,RXRA,STAT3,VDR,beta-estradiol,calcitriol
1-3_vs_4-6_human - q001logFC1		PRKCD	-0.282	kinase	Inhibited	-3.176		-0.175	-1.941	1.33e-08	ABCA1,BCL2A1,BIRC3,CCL2,CCL20,CCL7,CEMIP,COL1A1,CSF2,CX3CL1,CXCL10,CXCL12,CXCL8,DDIT3,DENND3,EPOR,FBN1,FOSL1,FOSL2,GDF15,GEM,GPRC5A,ICAM1,ICOSLG/LOC102723996,IL1B,IL32,IL6,IVL,KIF25-AS1,LAMB3,LIPG,MAP1LC3B,MMP13,MPZ,NFKB2,NFKBIA,NOTCH2,PDLIM7,PLSCR1,PPP1R15A,PTGS2,PTPN6,SERPINE1,SETBP1,SLC15A1,SOCS1,SPHK1,TLR2,TNFRSF11B,TRAF1,TTC9,USP36,VCAM1	Ap1,FOS,IL1B,JUN,NFKB1,NFKBIA,NFkB (complex),PRKCD,RELA,RELB,SP1,STAT3
1-3_vs_4-6_human - q001logFC1		filgrastim		biologic drug		0.717		0.088	-0.146	1.35e-08	ACSL4,ADAM28,AGAP5 (includes others),ALDH6A1,ALPL,ANXA3,AOC3,ARRB1,ASF1B,ATF3,ATP13A3,ATP1A3,ATP6V1C1,BIRC3,CARD6,CARD9,CAVIN2,CD44,CD46,CD55,CD74,CD83,CEACAM1,COL27A1,CPD,CRYBG1,CXCL1,CXCL10,CXCL8,CXCR4,CYP27A1,DPYD,DPYSL3,E2F2,EGR3,ETV7,FANCA,FBP1,G0S2,GATA6,GBP1,GBP3,GBP5,GPR183,HLA-DPB1,HLTF,HPGD,IL18R1,IL1R1,IL1R2,IL1RAP,IL31RA,IL32,IL4R,IRAK3,ISOC1,LAMB3,LGALS12,LGALS3,MME,MYB,MYO10,NHS,NME…
1-3_vs_4-6_human - q001logFC1		APP	-0.382	other	Inhibited	-4.447		-0.13	-3.175	1.4e-08	ABCA1,ABL1,ADAM19,ADAMTS4,ALDOC,ANXA6,APH1B,APLP2,ARC,ARRDC3,ATP1A3,ATP1B1,ATP6V0D1,BACE1,BASP1,C1R,C1S,C3,C4A/C4B,CA12,CAT,CCL11,CCL2,CCL20,CCL7,CCN2,CD44,CD5L,CD74,CD82,CDH5,CDK5R1,CITED2,CKMT1A/CKMT1B,COL13A1,CP,CRABP1,CRABP2,CRYL1,CSF1,CSF2,CSF3,CXCL1,CXCL10,CXCL12,CXCL2,CXCL5,CXCL8,CXCR4,CXXC1,CYP26B1,DCN,EDN1,EFHC2,EGFR,ELAVL4,ELN,ENPP2,EPAS1,EPHB2,ERMP1,F2RL1,FCGR2A,FN1,FYN,FZD3,FZD7,GALK1…	APP,IKBKB,IL1B,IL6,JUN,NFKB1,NFKBIA,NFkB (complex),RELA,STAT3,TNF
1-3_vs_4-6_human - q001logFC1		S100A9	-5.909	other	Inhibited	-3.103		-0.116	-2.337	1.46e-08	ADAMTS4,ALPL,ATF3,BACE1,BCL3,C1S,C3,CCL11,CHDH,CP,CPM,CXCL10,CXCL14,CXCL8,EFNA1,ELN,ENPP2,FAS,FCGR2A,FOSL1,FURIN,GPRC5A,ICAM1,IL1B,IL33,IL6,ITGB4,KCNMA1,LTBP1,MMP1,MMP13,MMP3,NGFR,PIK3IP1,POSTN,PTGES,PTPRO,S100A9,SGK1,SOCS3,STAC2,TNFAIP8,TNFRSF4,TNFRSF9,TXNIP,UNC5A,VCAM1,VGF,WT1	Ap1,ERK1/2,JUN,NFKB1,NFKBIA,NFkB (complex),P38 MAPK,REL,RELA,S100A8,S100A9,STAT1,STAT3,TLR3
1-3_vs_4-6_human - q001logFC1		Bay 11-7082		chemical - kinase inhibitor	Activated	4.542	bias	0.328	2.852	1.52e-08	ABCA1,BCL2A1,CAVIN3,CCL2,CD44,CD83,CHI3L1,CITED2,CREB3L3,CXCL1,CXCL2,CXCL8,F3,GJA1,HMOX1,ICAM1,ICOSLG/LOC102723996,IL15RA,IL1B,IL6,NFKB1,PIM1,PTGS2,S100A4,SAMSN1,SOD2,TLR2,TNFSF10,VCAM1	Bay 11-7082,IL1B,JUN,NFKB1,NFKBIA,NFkB (complex),P38 MAPK,RELA,STAT3,TNF,TP53
1-3_vs_4-6_human - q001logFC1		cisplatin		chemical drug	Inhibited	-5.304		-0.139	-3.76	1.71e-08	ABCC2,ABCC4,ABL1,ACOX1,ADGRE1,AKR1C1/AKR1C2,ANKRD1,ANPEP,ARHGEF10L,ASNS,ASRGL1,ATF3,ATP6V0C,BBS9,BCL2A1,BIRC3,C4A/C4B,CARD6,CAT,CAV1,CCL2,CCN2,CCNG1,CD14,CD44,CDC14B,CDCP1,CHFR,CLDN4,CLSTN3,CMBL,COL1A1,CP,CSF1,CXCL10,CXCL14,CXCL5,CXCL8,DDB2,DDIT3,DMXL2,DRAM1,DUS3L,ECE1,EDN1,ELF3,ERBB3,ERBB4,F3,FAM117A,FAS,FAXDC2,FCGR2A,FEZ1,FN1,FNDC3B,FOSL1,FYN,G0S2,GABPB2,GAS1,GCGR,GDF15,GGT1,GMDS,GPNMB,GSTM3,HI…	Akt,Ap1,EGR1,ERK1/2,JUN,Jnk,NFKB1,NFKBIA,NFkB (complex),RELA,SP1,STAT3,TP53,cisplatin,lipopolysaccharide
1-3_vs_4-6_human - q001logFC1		hydrocortisone		chemical - endogenous mammalian		-0.215		-0.069	0.221	1.82e-08	ACO1,ALDH1L1,ANKRD1,BACE1,BDKRB2,CCL2,CCN2,CD80,CDH11,CEBPD,CXCL5,CXCL8,CXCR4,DBH,FAS,FGF7,FN1,GADD45B,GBP1,GPR153,H6PD,HGF,ICAM1,IGFBP5,IGFBP6,IGFBP7,IL1B,IL6,ITGA2,IVL,NFKBIA,PLA2G4A,PTGS2,SELE,SERPINE1,SFRP1,STAT5A,STC2,TLE2,TLR2,TNFAIP2,TNFAIP3,TNFRSF11B,TP53I11	EGFR,FOS,IL1A,JUN,NFKB1,NFKBIA,NFkB (complex),NR3C1,RELA,SP1,STAT3,TNF,dexamethasone,hydrocortisone
1-3_vs_4-6_human - q001logFC1		JUNB	-0.672	transcription regulator	Inhibited	-3.016	bias	-0.265	-1.615	1.84e-08	AGTR1,ARNTL2,ATF3,BCL3,C3,C3AR1,C5,C5AR1,CAV1,CCL20,CD44,CD82,COL1A1,CSF2,CSF3,CXCL2,DARS1,EEF2,EPAS1,FBLN2,FN1,FOSL1,HMOX1,HPGD,IKZF2,IL1B,IL6,ITGAV,ITGB4,LAMB3,LCN2,LIPE,LPAR1,MMP1,MMP13,MMP3,NAMPT,NFKB2,PIM1,PLAUR,RASGRF1,SERPINE1,SGK1,SNAI2,VEGFC	Ap1,ESR1,FOS,FOSL2,HIF1A,JUN,JUNB,JUND,NFATC2,NFKB1,NFKBIA,NFkB (complex),Nfat (family),RELA,SP1,STAT3,TNF
1-3_vs_4-6_human - q001logFC1		CXCR4	1.042	g-protein coupled receptor	Inhibited	-2.354	bias	-0.264	-1.208	1.85e-08	ANKS1B,C5,CCL2,CD44,CD9,CDH11,CSF2,CXCL1,CXCL10,CXCL12,CXCL8,CXCR4,DLX5,DPP4,EGFR,F3,GAD1,IGFBP7,IL24,IL6,MMP13,RRAS,TNFRSF10A,TNFRSF10B,TNFSF10	Akt,Ap1,CXCL12,CXCR4,EGR1,ERK1/2,FOS,JUN,NFKBIA,NFkB (complex),P38 MAPK,RELA,SP1,STAT3
1-3_vs_4-6_human - q001logFC1		TLR7/8		group	Inhibited	-2.065	bias	-0.331	-0.624	1.9e-08	BCL2A1,CCL2,EDN1,FFAR2,GEM,KCNMA1,LINC-PINT,NFKBIA,NFKBIZ,PLAUR,PLLP,PNRC1,PPP1R15A,PTGS2,RECQL4,RGS1,SLC7A11,TNFAIP3,TNFAIP6,ZNF544	Ap1,ERK1/2,IL1B,JUN,JUNB,NFKB1,NFKBIA,NFkB (complex),RELA,STAT1,STAT3,TLR7/8,TNF
1-3_vs_4-6_human - q001logFC1		aspirin		chemical drug	Activated	4.196		0.222	2.668	2.16e-08	ABCA1,ADRB2,AFAP1L1,AHR,CAV1,CCL2,CD80,CDH5,CSF1,CSF2,CSF3,CX3CL1,CXCL1,CXCL10,CXCL8,CXCR4,DDIT3,DLL4,DPP4,EDNRB,EFNA1,EFNB2,F2RL1,FBN1,FGF18,GDF15,HGF,HPGD,ICAM1,IER3,IGFBP2,IL17RD,IL1A,IL1B,IL6,ITGA1,ITGA2,MMP1,MMP13,NGFR,PDGFRB,PECAM1,PLA2G4A,POSTN,PPARA,PTGER3,PTGS2,RECK,TNFSF10,VCAM1	Ap1,ERK1/2,IL1B,JUN,NFKB1,NFKBIA,NFkB (complex),P38 MAPK,RELA,STAT3,TNF,aspirin
1-3_vs_4-6_human - q001logFC1		Hdac		group	Inhibited	-2.342		0.025	-2.51	2.25e-08	ADGRL3,AGTR1,AHR,ARC,ATF3,CRABP2,CX3CL1,CXCL8,CXCR4,DDIT3,DNMT3B,EDN1,EDNRB,EGFR,EGR3,FBXO32,FOSL1,FOXD1,GAD1,GADD45B,GDNF,HIF1A,HPGD,IL1B,IL6,IL6R,ITGA8,JUP,LRP4,MT1E,MXD1,MYBL2,MYCN,NDRG4,ONECUT2,PGF,PKHD1,PPARGC1A,PSG5,RGS10,RORC,SFRP1,SMARCD3,SPP1,TFAP2B,TNFSF10,TXNIP,WT1	ARNT,Ap1,CTNNB1,HDAC1,HIF1A,HMGB1,Hdac,Histone h3,IL1B,NFKB1,NFKBIA,NFkB (complex),PPARG,RELA,RNA polymerase II,SIN3A,SP1,STAT3,TNF,TP53,VHL
1-3_vs_4-6_human - q001logFC1		Ro31-8220		chemical - kinase inhibitor	Activated	3.23	bias	0.302	1.875	2.27e-08	CCL2,CD55,COL1A1,CXCL8,DDIT3,FN1,HIF1A,HMOX1,ICAM1,IL1B,IL6,ITGA5,LAT,MMP1,PLD1,PTGS2,SERPINE1,TNFSF10,TRAF1,TWIST1,VCAM1	Ap1,CCL2,JUN,Jnk,NFKB1,NFKBIA,NFkB (complex),Pkc(s),RELA,Ro31-8220,SMAD3,SP1,STAT3
1-3_vs_4-6_human - q001logFC1		DDIT3	2.563	transcription regulator		-0.735		-0.042	-0.485	2.33e-08	ANKRD1,ASNS,ATF3,ATF5,CAMK2N1,CEBPD,CXCL8,DDIT3,ERO1A,FN1,H6PD,HMOX1,IL1B,IL6,IRAK2,ITGA2,IVL,LCN2,LOX,MTHFD2,NPAS2,PLAT,PPARGC1A,PPP1R15A,RP11_758P172,SARS1,SELE,SH3RF3,SKP2,SNAI2,SRSF6,STAT5A,TENM4,TNFRSF10A,TNFRSF10B,TXNIP,UNG,WARS1	CEBPA,CEBPB,Ca2+,DDIT3,IFNG,IL1B,JUN,NFKB1,NFKBIA,NFkB (complex),PPARG,RELA,SP1,STAT1,STAT3,TP53
1-3_vs_4-6_human - q001logFC1		DSCAM		other	Inhibited	-3.913		-0.188	-2.838	2.43e-08	ATF5,BDNF-AS,CNTNAP1,CREB3,ELMO1,FOXJ1,GADD45G,JAK3,KCNK6,KIF17,KLF4,L1CAM,LIX1,NEFH,NGEF,NOTCH3,NTNG2,PCDH17,PLD1,PRKCH,RET,ROR2,SEMA3E,SEMA7A,SFRP1,SLC1A1,SLC29A4,SYNPO,SYT12,SYTL4,TUBB3,UNC5A,VGF
1-3_vs_4-6_human - q001logFC1		IL17A		cytokine	Inhibited	-5.098	bias	-0.252	-3.163	2.45e-08	BCL2A1,BCL3,C3,CCL11,CCL2,CCL20,CCN2,CD14,CD83,CEBPD,COL1A1,COTL1,CSF2,CSF3,CX3CL1,CXCL1,CXCL10,CXCL12,CXCL2,CXCL5,CXCL8,CXCR4,EDIL3,FAS,FOSL1,GBP2,ICAM1,IFIT1B,IL16,IL1A,IL1B,IL24,IL32,IL33,IL6,ITPR2,IVL,KRT17,LCN2,LOX,MMP1,MMP13,MMP3,NFKBIZ,OSMR,PECAM1,PGF,PI3,PPARA,PTGS2,RGS16,S100A9,SELE,SGK1,SOCS1,SOCS3,TLR2,TNC,TNFAIP3,TNFRSF11A,TNFRSF11B,TNFRSF1B,VCAM1,VEGFC,VEGFD,ZC3H12A	IFNG,IL17A,IL1B,JUN,NFKB1,NFKBIA,NFkB (complex),RELA,STAT1,STAT3,TNF,TP53
1-3_vs_4-6_human - q001logFC1		PPARG	-0.21	ligand-dependent nuclear receptor		0.122		-0.108	1.04	2.46e-08	ABCA1,ACADL,ACADS,ACOX1,ACSL4,ACSL5,ADRB2,ANGPTL4,APH1B,ATP6V1D,BACE1,C3,CAT,CAV1,CAV2,CAVIN2,CCL11,CCL2,CCN2,COL1A1,CORIN,CRABP2,CRAT,CSF3,CXCL1,CXCL14,CXCL2,CXCL5,CXCL8,DGAT2,EDN1,EGFR,ELOVL3,EPAS1,ERO1A,FGF1,FN1,FOSL1,FOXO6,GATA2,GDF15,GPD1,H6PD,HEBP1,HGF,HMOX1,HR,ICAM1,IGFBP5,IGFBP6,IGFBP7,IL1B,IL33,IL6,INSR,KLF4,KRT18,LAMB3,LHPP,LIPE,MGLL,MOGAT1,MUC1,MUC13,NPPB,NR1D1,NR1H3,OLAH,PC,PDE3B,PECA…	HIF1A,IL1B,JUN,NFE2L2,NFKB1,NFKBIA,NFkB (complex),PPARG,PPARGC1A,RELA,RXRA,SP1,SREBF1,STAT3,TNF,TP53,pioglitazone,rosiglitazone,troglitazone
1-3_vs_4-6_human - q001logFC1		NEUROG1		transcription regulator		1.4		0.076	1.021	2.67e-08	ADD3,AMIGO2,C1orf115,C1S,C3,CAVIN2,CD82,CDK5R1,CEMIP,COL3A1,CXCL1,EPAS1,F2RL2,FN1,GFPT2,IL6,LIX1,LRIG1,NEO1,P4HA2,PXDN,RIPOR2,S100A4,SERPINF1,SQOR,TRIM22
1-3_vs_4-6_human - q001logFC1		tributyrin		chemical drug	Inhibited	-2.831	bias	-0.344	-1.099	2.67e-08	ADRB2,ATF3,BCL2A1,BIRC3,C1orf116,CCL2,CCL20,CCN2,CD46,CD55,CXCL5,CXCL8,CXCR4,EDN1,GBP1,IL1B,IL24,IL6,KRT17,MME,MMP13,NFKB2,PTGS2,SLC30A1,SOD2,TNFAIP3	CTNNB1,HDAC1,HDAC3,NFE2L2,NFkB (complex),PPARG,RELA,SIN3A,SP1,THRB,TP53,tributyrin
1-3_vs_4-6_human - q001logFC1		TRADD	0.183	other	Inhibited	-3.973	bias	-0.315	-2.722	2.74e-08	BCL2A1,CCL2,CSF2,CX3CL1,CXCL1,CXCL11,CXCL2,CXCL8,ICAM1,IL18R1,IL6,NFKBIA,TNFAIP2,TNFAIP3,TRAF1,VCAM1	IKBKB,IL1B,JUN,NFKB1,NFKBIA,NFKBIB,NFkB (complex),RELA,STAT3,TNFRSF1A,TRADD,TRAF2
1-3_vs_4-6_human - q001logFC1		lysophosphatidic acid		chemical - other	Inhibited	-2.12	bias	-0.276	-0.559	2.77e-08	ANKRD1,CCL11,CCL2,CCN2,CD14,CDH5,CSF1,CXCL1,CXCL10,CXCL2,CXCL8,EDN1,EGFR,F3,GDNF,HIF1A,ICAM1,IL1B,IL6,LIPE,LIPG,MPZ,NFKB1,NPPB,PDGFRA,PDGFRB,PLAUR,PTGS2,SERPINE1,SOCS1,SPHK1,VCAM1,VEGFC,WNT5A	Ap1,ERK1/2,FOS,JUN,NFKB1,NFKBIA,NFkB (complex),P38 MAPK,RELA,SP1,STAT3,TNF,lysophosphatidic acid
1-3_vs_4-6_human - q001logFC1		VEGFA	-0.238	growth factor	Inhibited	-3.844	bias	-0.275	-1.661	2.85e-08	ACE,AK4,ANPEP,BCL2A1,BCL6B,BTLA,CAV1,CCL2,CCN2,CD34,CD55,CD80,CD83,CDH5,CEACAM1,CITED2,COL1A1,CSF2,CSF3,CTSS,CXCL10,CXCL12,CXCL2,CXCL8,CXCR4,DLL4,E2F2,EDN1,EFNB2,ERAP1,F3,FN1,GBP1,GJA1,HIF1A,HLX,HMOX1,ICAM1,IGFBP5,IL1B,IL6,ITGA1,ITGA2,ITGAV,LDB1,LIPE,MMP1,MMP13,MMP15,MYCN,NFATC2,NME2,NR4A2,PDGFRB,PECAM1,PIM1,PLAT,PLPP3,PPARGC1A,PTGS2,RGS5,SELE,SERPINE1,SLC25A6,SNAI2,SNCG,SOD2,TBC1D8,TJP2,TLR1,TNC…	Ap1,CTNNB1,EGR1,ERK1/2,FGF2,IFNG,JUN,Jnk,NFKBIA,NFkB (complex),P38 MAPK,RELA,SP1,STAT1,STAT3,VEGFA
1-3_vs_4-6_human - q001logFC1		MAP2K1	-0.138	kinase	Inhibited	-2.087	bias	-0.291	-0.393	2.86e-08	AHR,ALDH1L1,ANKRD1,ATF3,BCL2A1,BIRC3,CCL2,CCN2,CD44,CDH5,COL1A1,COL3A1,CSF2,CXCL8,DPP4,F3,FOSL1,FURIN,GPRC5B,HIF1A,IL1A,IL6,ITGA2B,ITGA5,ITGB4,IVL,JUP,LGALS3,MITF,MMP1,MMP13,MMP3,MPZ,MYCN,NFKBIA,PDGFRA,PECAM1,PIM1,PLA2G4A,PLAUR,PTGS2,RAP2B,SERPINA1,SIRPA,SMAD3,SNAI2,TK1,TNC,TNFRSF10A,TNFRSF11A,TNFSF10,TWIST1,ZWINT	Ap1,FOS,JUN,MAP2K1,NFKBIA,NFkB (complex),P38 MAPK,PD98059,PI3K (complex),RELA,SMAD4,SP1,STAT3,TGFB1
1-3_vs_4-6_human - q001logFC1		IGF1		growth factor		-1.209		-0.177	0.477	3.09e-08	ABCA1,ADA,AKR1B1,AKR1C1/AKR1C2,ANPEP,BCL2A1,BGN,BIRC3,C4A/C4B,CAVIN2,CCL11,CCN2,CCNG1,CD44,CD74,CEBPD,CISH,CITED2,COL1A1,COL3A1,CSF1,CXCL8,CYP27B1,DCLK1,DDIT3,DMD,EDN1,EFNB2,EIF1AX,ELN,EPAS1,F3,FBXO32,FN1,FOXC2,GADD45G,GATA2,GDNF,GPD1,GPD2,HGF,HIF1A,HMOX1,ICAM1,IER3,IFNGR2,IGF2,IGFBP2,IGFBP5,IGFBP6,IL16,IL1B,IL1R1,IL3RA,IL4R,IL6,INSL3,INSR,ITGA5,ITGAV,KIF1A,LARP6,LCN2,LEPR,MAFG,MMP1,MMP13,MMP3,MP…	Ap1,CTNNB1,EGR1,ERK1/2,ESR1,ESR2,FGF2,IGF1,JUN,NFKB1,NFKBIA,NFkB (complex),PI3K (complex),RELA,SP1,STAT3,TNF,beta-estradiol
1-3_vs_4-6_human - q001logFC1		Salmonella enterica serotype abortus equi lipopolysaccharide		chemical toxicant	Inhibited	-5.523	bias	-0.367	-3.014	3.4e-08	ABL2,ADRB2,ASNS,ATP1B1,BIRC3,CCL20,CSF2,CSF3,CXCL1,CXCL2,CXCL5,EBI3,EDN1,EGR3,ELOVL7,F3,FFAR2,FOSL1,G0S2,GADD45B,GBP1,GBP3,GEM,GPRC5A,ICAM4,IL15RA,IL1A,IL1B,IL32,IL6,LAMP3,MGLL,MMP1,NFKBIZ,NR4A2,OSGIN1,PLD1,PTGS2,PTX3,RGS1,RHOH,SGPP2,SOCS3,SYNJ2,TIFA,TRAF1,UPB1,WNT5A	Ap1,CEBPA,EP300,FOS,IL32,JUN,MAPK8,NFKB1,NFKBIA,NFkB (complex),P38 MAPK,RELA,SP1,STAT3,Salmonella enterica serotype abortus equi lipopolysaccharide,TNF
1-3_vs_4-6_human - q001logFC1		EP300	-0.322	transcription regulator	Inhibited	-3.303	bias	-0.308	-1.643	3.44e-08	ACADL,ANXA6,ARHGEF10L,ARHGEF3,BANK1,BDKRB2,CA12,CAMK2B,CARD6,CCL2,CD80,CHPT1,CORO2B,CRABP2,CRISPLD2,CSF3,CXCL2,CXCL8,CXCR4,EDN1,EPHB2,EVI2A,FDX1,FMNL2,FN1,FNDC3B,FOSL2,FRMD4B,GFRA1,GIMAP4,GM2A,H2AW,H6PD,HLA-B,HMOX1,HVCN1,IFIT1B,IGFBP6,IL15RA,IL18R1,IL1R1,IL6,ITGA9,JUP,KLHL4,KRT16,LIG4,MAFG,MBTPS1,MFHAS1,MMD,MME,MMP1,MSX1,MYO1F,NFKBIA,NPAS2,PCYT1A,PDGFRB,PDLIM4,PLA2G4A,PPARA,PPARGC1A,PPFIBP2,PSG5,…	BCL6,CREBBP,EP300,JUN,MYB,NFKB1,NFKBIA,NFkB (complex),NR3C1,RELA,RELB,STAT3,TNF
1-3_vs_4-6_human - q001logFC1		cyclosporin A		biologic drug	Activated	3.121		0.109	2.084	3.47e-08	ABCC2,ABLIM1,ACPP,AGTR1,AKR1B1,ANG,ASNS,ATF3,AVPR1A,BGN,BIRC3,C4A/C4B,CAV1,CCL11,CCL2,CCN2,CD14,CD200,CD44,CD55,CD80,CD83,CDH11,CLDN4,COL1A1,COL4A2,CP,CXCL1,CXCL8,CXCR4,CYP27A1,CYP3A5,EDIL3,EDN1,EDNRB,EGFR,ELF3,F3,FAS,FCGR2A,FN1,FYN,GCGR,GJA1,GPNMB,GSTM3,HERPUD1,HIF1A,HMOX1,HPX,ICAM1,IER3,IL16,IL1A,IL1B,IL31RA,IL6,ITGAL,ITGAV,ITGB4,ITPR2,KCNK3,KRT16,LAT,LCN2,LGALS3,LYN,LYPD3,MMP1,MMP3,MUC2,NFKB1,…	IFNG,JUN,NFKB1,NFKBIA,NFkB (complex),P38 MAPK,RELA,SP1,STAT1,STAT3,TNF,TP53,cyclosporin A,doxorubicin
1-3_vs_4-6_human - q001logFC1		glucocorticoid		chemical drug		1.376		0.018	1.238	3.61e-08	ABCC8,ADRB2,AHR,BCL3,CCL2,CCL7,CCN2,CD44,CD74,CEBPD,CEP170B,COL1A1,CSF1,CSF2,CSF3,CXCL1,CXCL2,CXCL8,CXCR4,CYP27B1,CYP3A5,DDIT3,EDN1,EGFR,FAS,FBLN1,FBLN2,FN1,GABRP,GBP1,HMOX1,ICAM1,IL11,IL16,IL1A,IL1B,IL1R2,IL6,IL6R,INSR,JAK3,KCNJ11,KRT17,MAOA,MMP13,MMP3,NFKBIA,NOD2,NR4A2,ORM1,PAH,PFKL,PLAT,PPARA,PPARGC1A,PTGS2,RAMP2,RASD1,SELE,SERPINE1,SGK1,SLPI,SOCS3,SPP1,STX11,TK1,TLR10,TLR2,TNFRSF11B,TXNIP,VCA…	Ap1,FOS,IFNG,IL1,IL1A,JUN,NFKB1,NFKBIA,NFkB (complex),RELA,SMAD3,STAT1,STAT3,Tgf beta,glucocorticoid
1-3_vs_4-6_human - q001logFC1		IL2		cytokine	Inhibited	-2.805		-0.221	-0.748	4.01e-08	ABCA1,ABCB4,ADAM19,AHR,ARHGEF2,ARHGEF3,ARHGEF6,ARNT2,ATF5,BAG1,BCL2A1,BIRC3,C3,CALCA,CAMK2N1,CAPN5,CARD6,CARD9,CCL11,CCL2,CCNG1,CD44,CD46,CD74,CD80,CD83,CD9,CDK5R1,CEACAM1,CFP,CHN2,CISH,CMKLR1,CORO2A,CPD,CRMP1,CSF1,CSF2,CSF3,CXCL10,CXCL12,CXCL8,CXCR4,CYP27A1,CYTH4,DAPK2,DARS2,DENND2D,DPP4,DUSP7,EDN1,EEF1E1,ENPP2,EPAS1,EPHA4,FAS,FGF7,FYN,GADD45B,GADD45G,GARS1,GDF15,H1-2,HSPA1A/HSPA1B,ICAM1,IER3,IF…	CSF2,IL1B,IL2,IL4,Ige,Immunoglobulin,JUN,NFATC2,NFKB1,NFKBIA,NFkB (complex),RELA,SP1,STAT3,STAT6
1-3_vs_4-6_human - q001logFC1		EZH2	0.444	transcription regulator		-1.926		0.022	-2.084	4.09e-08	ABL2,ADRB2,ALPL,ANXA6,ATF3,BIRC3,C15orf48,C3,CABLES2,CACNG4,CD82,CEMIP,CLDN10,COL1A1,COL4A1,CPD,CRISPLD2,CSF2,CSF3,CX3CL1,CXCL1,CXCL10,CXCL11,CXCL2,CXCL8,CXCR4,EFNA1,EGFR,EPAS1,EPDR1,ERBB4,FBLN1,FBN1,FGF5,FOXJ1,GBX2,GDF15,GRIK5,HOXD3,ICAM1,ICOSLG/LOC102723996,IKZF1,IL11,IL18R1,IL24,IL6,IRAK3,ITGA1,JAM2,KIAA1217,KLF4,LAMB3,LATS2,LCN2,MSX1,NCOA7,NFKBIA,NGFR,NME5,NOTCH2,PDGFRA,PHEX,PIK3IP1,PLA2G4A,P…	Ap1,EZH2,HMGB1,Histone h3,JUN,JUNB,NFKB1,NFKBIA,NFkB (complex),REL,RELA,RELB,RNA polymerase II,S100A8,S100A9,SP1,STAT1,STAT3
1-3_vs_4-6_human - q001logFC1		MEOX2		transcription regulator	Activated	3.468	bias	0.254	2.38	4.42e-08	CCL2,CCL20,CDKN2D,CXCL1,CXCL2,CXCL8,EDN1,EFNA1,F3,ICAM1,IL6,ITGAV,LRP1,PTX3,SELE,TNFAIP3,TRAF1,VCAM1,VEGFC	Ap1,CDKN1A,JUN,MEOX2,NFKB1,NFKBIA,NFkB (complex),RB1,RELA,STAT3,TP53
1-3_vs_4-6_human - q001logFC1		salmonella minnesota R595 lipopolysaccharides		chemical - endogenous non-mammalian	Inhibited	-4.559	bias	-0.367	-2.345	4.97e-08	BCL3,CCL2,CCL20,CCL7,CCL8,CD80,CD83,CEBPD,CXCL1,CXCL10,CXCL2,CXCL5,CXCL8,EDNRB,FOSL1,GDF15,HLA-DPB1,ICAM1,IFIT1B,IL1A,IL1B,IL6,ITPR2,LPAR1,MEFV,MET,MT1X,NFKB1,NFKB2,NFKBIA,NFKBIZ,PILRA,PTGS2,SERPINE1,SOCS3,TLR2,TNFAIP3,VCAM1	Ap1,ERK1/2,HMGB1,JUN,NFATC2,NFKB1,NFKBIA,NFkB (complex),P38 MAPK,RELA,STAT3,TLR4,salmonella minnesota R595 lipopolysaccharides
1-3_vs_4-6_human - q001logFC1		actinomycin D		biologic drug	Activated	2.476		0.183	1.122	4.99e-08	ABCA1,ABCC2,ARC,AVPR1A,BCL2A1,BIRC3,CASP10,CAV1,CCL11,CCL2,CCN2,CD55,CPD,CXCL1,CXCL8,EDN1,EPAS1,F3,FAS,FN1,FOSL2,GUCY1A1,HIF1A,HMOX1,IGFBP5,IL1R2,IL6,ITPR2,MAOA,MMP3,MUC2,NPPB,PFKFB3,PLAUR,PTGS2,PTX3,RAD51,SDC3,SELE,SERPINE1,SFRP1,SLC27A1,SLC30A1,SLC40A1,SMAD7,SOCS3,SPHK1,SPP1,TAP1,THRB,TLR2,TNFAIP2,TNFRSF10A,TNFRSF10B,TNFRSF1B,TNFRSF9,TRAF1,TRAF3IP2,UBE2D1,VEGFC,VIP	IFNG,IL1B,JUN,NFKB1,NFKBIA,NFkB (complex),RELA,STAT1,STAT3,TNF,actinomycin D
1-3_vs_4-6_human - q001logFC1		TWIST1	-1.856	transcription regulator	Inhibited	-3.14		-0.13	-2.303	5.23e-08	C1QTNF1,C3,CCDC3,CCL2,CD44,CHI3L1,CLDN4,COL1A1,COL6A1,CXCL12,CXCL8,DCN,DPYSL3,EFNB2,EGFL6,EMILIN1,FAS,FCGBP,FGFR3,FN1,FOSL1,FOXC2,HEG1,IGFBP5,IL1B,IL6,ITGA8,LRG1,MET,MME,MMP1,MXRA8,OSGIN1,PCDH18,PDGFRA,PRRX2,PTPRU,PTPRZ1,PXDN,S100A4,SDC3,SNAI2,SPHK1,SPOCK2,SPP1,TLL2,TNFRSF21	CREBBP,EP300,HIF1A,JUN,NFKB1,NFKBIA,NFkB (complex),NOTCH1,PPARG,RELA,SP1,STAT3,TP53,TWIST1
1-3_vs_4-6_human - q001logFC1		CHD1	0.193	enzyme	Inhibited	-3.464	bias	-0.367	-2.192	5.42e-08	BCL2A1,CCL20,CSF2,CXCL1,CXCL2,ICAM1,IER3,IL1A,IL1B,IL6,PTGS2,SOD2
1-3_vs_4-6_human - q001logFC1		TLR4	-0.995	transmembrane receptor	Inhibited	-5.375	bias	-0.274	-3.249	5.75e-08	ACPP,ATF3,BAMBI,C3,CCL2,CCL20,CCL8,CD14,CD200,CD200R1,CD44,CD80,CEBPD,CERK,CISH,CITED2,CREB3L3,CSF2,CSF3,CXCL10,CXCL2,CXCL8,CYP27B1,CYP3A5,DDIT3,DLL4,EBI3,EDN1,EFNA1,F3,FAS,FBXO32,GADD45G,GBP2,GDNF,GJA1,GRK2,HMOX1,ICAM1,IDH2,IFI16,IFIT1B,IL15RA,IL1A,IL1B,IL6,IRAK3,LCN2,MARCHF3,MET,MMP1,NFKB1,NFKB2,NFKBIA,NFKBIZ,NOD2,NR4A2,PLAGL1,PLAT,PML,PTGES,PTGS2,PTX3,RGS1,RGS14,RGS16,SELE,SLC7A11,SLCO3A1,SMPD…	IL1B,JUN,MYD88,NFKB1,NFKBIA,NFkB (complex),RELA,STAT3,TLR4,TNF,lipopolysaccharide
1-3_vs_4-6_human - q001logFC1		CTNNB1	0.111	transcription regulator	Inhibited	-2.733		-0.227	-0.705	6.62e-08	ACADL,ACADS,ADGRV1,AHR,AOC3,ATF3,BACE1,BAMBI,BGN,C6,CA9,CACNA1G,CCL7,CCN2,CD34,CD44,CDH11,CDKN2D,CDX1,CEACAM1,CENPM,CNTFR,COL1A1,COL27A1,COL4A1,COL4A2,CPSF4,CRABP2,CRAT,CREG1,CRYBG1,CSF3,CTHRC1,CTSF,CXCL1,CXCL12,CXCL14,CXCL2,CXCL8,CYB5R3,DBH,DDIT3,DGAT2,DIXDC1,DLL4,EDIL3,EDN1,EGFR,ELMO1,ELOVL3,ENPP2,EPHB2,ERBB3,FAM126A,FAS,FBLN2,FGF18,FGF5,FLOT2,FN1,FOSL1,FOXC2,FZD3,FZD7,GAD1,GADD45B,GADD45G,GALC…	CTNNB1,FOS,JUN,NFKB1,NFKBIA,NFkB (complex),P38 MAPK,PPARG,PPARGC1A,RELA,RXRA,STAT3,TCF,TNF
1-3_vs_4-6_human - q001logFC1		CX3CL1	-4.448	cytokine		-0.143		-0.102	0.268	6.73e-08	CD5L,CDCA7,CHRNB4,COL3A1,CRABP2,CSF1,CX3CL1,CXCL12,DLX2,EFNB1,EFNB2,EGFR,EID1,ERBB3,FZD2,GPNMB,GPRC5B,HIF1A,HMOX1,ICAM1,IFI16,IL1A,IL1B,IL6,LDLRAD3,LPAR1,MAP1B,MICOS10-NBL1/NBL1,NDNF,PDE6G,POSTN,RHPN2,SALL1,SERPINF1,SPHK1,SPP1,TFAP2C,TGFB3,VTN,WNT6	Akt,Ap1,CHUK,CX3CL1,EGR1,ESR1,JUN,NFKB1,NFKBIA,NFkB (complex),P38 MAPK,RELA,SMAD3,SMAD4,SMAD7,STAT3,prostaglandin E2
1-3_vs_4-6_human - q001logFC1		PDLIM2	-0.511	other		1.414		0.023	1.282	6.79e-08	CCL20,CEMIP,CHPF,CITED2,CRISPLD2,CSF2,CXCL8,ENPP2,F2RL1,F2RL2,FBP1,FHDC1,FSTL1,FXYD6,GHDC,GSTM2,KYNU,MME,NAV1,NPR3,PCSK1N,PHLDA3,PRR16,PRUNE2,SCARA3,SLC10A4,SLC40A1,SPOCD1,STAT4,STC2,TNS1,TXNIP	NFKB1,NFKBIZ,NFkB (complex),PDLIM2,RELA
1-3_vs_4-6_human - q001logFC1		epigallocatechin-gallate		chemical drug	Activated	3.305		0.126	2.427	6.82e-08	AHR,CALCR,CAT,CCL2,CCN2,CSF2,CSF3,CXCL1,CXCL10,CXCL2,CXCL5,CXCL8,DAPK2,EDN1,EGFR,F3,FAS,FGF19,FN1,FOSL1,FOSL2,GADD45B,GBP3,GBP4,GJA1,HIF1A,HMOX1,ICAM1,IL1A,IL1B,IL1R1,IL6,IL6ST,ITGAV,IVL,JUP,MAP3K5,MMP1,MMP13,MMP3,NFKBIA,NR4A2,PDGFRB,PRG2,PTGS2,PTN,RNF216,SEMA4D,SERPINE1,SFRP1,SNAI2,SOCS1,TAP1,TNFRSF10A,TNFRSF10B,TNFSF10,TRAF1,VCAM1,VEGFC	Ap1,ERK,ERK1/2,JUN,JUNB,NFKB1,NFKBIA,NFkB (complex),P38 MAPK,PPARG,RELA,STAT1,STAT3,epigallocatechin-gallate
1-3_vs_4-6_human - q001logFC1		BRD4	0.191	kinase	Inhibited	-3.098	bias	-0.347	-1.176	6.87e-08	ABCC4,ABLIM1,ACSL5,ACSM3,BCL3,BTN3A2,COL1A1,COL4A1,CXCL2,CXCR4,DDIT3,DMAP1,FBN1,FN1,FOSL2,GALNT14,HMOX1,ICAM1,INSM1,ITGA1,ITGA5,KCNQ5,LOX,LOXL1,LOXL2,MANEAL,METAP1D,MYB,MYCN,NAV1,PDGFRB,PIM1,PLAT,RAI14,SELE,SLC16A6,SLC16A9,STC2,SUSD2,TNFRSF10B,TOP2A,WNT5A	BRD4,CDK9,CTNNB1,EP300,GATA4,IL6,JUN,MYC,NFKBIA,NFkB (complex),RB1,RELA,RNA polymerase II,SP1,STAT3,TP53
1-3_vs_4-6_human - q001logFC1		JUND	0.115	transcription regulator	Inhibited	-2.314		-0.184	-1.713	7.91e-08	AGTR1,BCL3,C3,C3AR1,C5,C5AR1,COL6A1,CXCL10,DBH,F3,FOSL1,HMOX1,HPGD,IKZF2,IL11,IL21R,IL6,ITGB4,IVL,LY6K,MMP1,MMP13,MMP3,PLAUR,SAT1,SDC1,SOCS1,SPP1,TK1	Ap1,ESR1,FOS,FOSL2,IFNG,JUN,JUNB,JUND,NFATC2,NFKBIA,NFkB (complex),Nfat (family),RELA,SMAD3,SP1,STAT1,STAT3
1-3_vs_4-6_human - q001logFC1		PTEN	-0.313	phosphatase		-0.784		0.013	-0.92	8.28e-08	ABCA9,ABCC4,ACOX1,APOBR,ASPH,ATF3,BCL3,BDKRB1,BNIPL,C3,CA12,CAMK2B,CD44,CD80,CDH5,CDKN2D,CITED2,CKS1B,CLDN23,COQ10A,CRCP,CSRP1,CXCL10,CXCL11,CXCL2,CXCL8,CXCR4,CYP27A1,EDN1,EFNB2,EGFR,EPAS1,ERBB3,F3,FAS,FGF1,FGF19,FGF5,FGF7,FGFR3,FGFR4,FN1,FNDC10,FZD6,G0S2,GALK1,GGT1,GMDS,GPHN,GPM6B,GPR157,GPR176,GPR19,GPR63,GTPBP2,HCN2,HGF,HIF1A,HSPA1A/HSPA1B,IDH2,IFI30,IFNGR2,IGF2,IGFBP2,IGFBP5,IGFBP6,IL1B,IL4R,…	Akt,EGR1,JUN,NFKB1,NFKBIA,NFkB (complex),PTEN,RELA,SP1,STAT3,TNF,TP53
1-3_vs_4-6_human - q001logFC1		BMP7	-0.207	growth factor		0.369		-0.193	1.427	9.15e-08	CAMK2N1,CAV2,CCL2,CD34,CD44,CEBPD,COL1A1,CXCL8,DLX5,EDN1,EGFR,ERBB3,F3,FN1,FOXC2,FZD7,GJA1,GRB14,ICAM1,IGF2,IGFBP5,IGFBP6,IL1B,IL6,ITGA5,ITGAV,KLF4,MAP3K5,MMP13,MMP3,MSN,MYO1C,NUDT13,PCSK6,PDGFRB,PLEK2,PPARGC1A,S100A4,SERPINE1,SMAD7,SOCS3,SOSTDC1,SPP1,STS,TGFB3,TLX2,TMEM132A,WNT5A	Ap1,BMP7,ERK1/2,ESR1,IL6,JUN,Jnk,NFATC2,NFKBIA,NFkB (complex),Nfat (family),P38 MAPK,RELA,STAT3
1-3_vs_4-6_human - q001logFC1		docosahexaenoic acid		chemical drug		1.224		0.132	0.371	9.15e-08	ABCA1,ACOX1,BCL2A1,CCL2,CCN2,CD44,CD80,CD83,COL1A1,CSF1,CXCL8,CXCR4,DDIT3,DNAJB9,ERN1,FADS2,FAS,GDNF,HMOX1,HPGD,IL1B,IL6,LOX,LOXL1,LOXL2,LOXL3,MMP1,MMP13,NFKB1,PDE6G,PLA2G4A,PLAT,PPARA,PTGES,PTGS2,SAA1,SDC1,SELE,SERPINE1,SMAD7,SOCS3,SORL1,SPHK1,TGFB3,TNFRSF1B,UCP2,UCP3,VCAM1	Ap1,IL1B,JUN,Jnk,NFKB1,NFKBIA,NFkB (complex),Pkc(s),RELA,SP1,STAT3,TNF,docosahexaenoic acid
1-3_vs_4-6_human - q001logFC1		troglitazone		chemical drug	Activated	2.192		-0.034	2.464	9.24e-08	ABCA1,ACADS,ACOX1,ACSL6,AGTR1,ANGPTL4,ATF3,BIRC3,C3,CAV1,CAV2,CCL2,CD34,CD80,CDCA7L,CEBPD,CEBPG,CIB2,COL15A1,COL1A1,COL4A1,CSF2,CXCL1,CXCL10,CXCL11,CXCL5,CXCL8,CYP3A5,DCN,DDIT3,DGAT2,E2F2,EGFR,EIF5,ERO1A,FADS2,FN1,FOSL1,G0S2,GBP2,GDF15,GPD1,HGF,HMOX1,ICAM1,IFI16,IL1B,IL6,KLF4,LAMA4,LIPE,MME,MMP3,MT-ND1,MUC1,MYB,NFKB1,NFKBIA,NOTCH3,NR1H3,PADI2,PC,PDE3B,PDGFRA,PPARA,PPARGC1A,PTGES,PTGS2,RASD1,RGS10…	CTNNB1,D-glucose,FOXO1,HIF1A,IL1B,Insulin,JUN,NFKB1,NFKBIA,NFkB (complex),PPARG,PPARGC1A,RELA,RXRA,SP1,STAT3,TNF,troglitazone
1-3_vs_4-6_human - q001logFC1		CCN1	-0.476	other	Inhibited	-3.686		-0.246	-2.415	9.3e-08	BOK,C3,CCL2,COL1A1,CXCL10,CXCL2,CXCL8,FN1,FZD7,HIF1A,IL1A,IL1B,IL6,IL6ST,ITGA2,ITGA5,ITGAV,MMP1,MMP3,MSX1,PECAM1,PTGS2,RBL2,SERPINE1,SFRP1,TCF7L1,TLR7,TNFSF10,VEGFC,WNT5A	Ap1,CCN1,CTNNB1,EGR1,ERK1/2,FGF2,FOS,JUN,NFKB1,NFKBIA,NFkB (complex),P38 MAPK,RELA,SP1,STAT3
1-3_vs_4-6_human - q001logFC1		tyrphostin AG 1478		chemical - kinase inhibitor		1.639	bias	0.286	0.204	1.01e-07	ACE,CAV1,CCL2,COL8A1,CSF2,CXCL8,CXCR4,EDN1,EGFR,ELN,F3,FBN1,HIF1A,ICAM1,IL6,ITGA2,MME,MMP1,MMP13,MUC1,NPPB,PLAGL1,PTGS2,SPHK1,TNFAIP6,TWIST1,VCAM1	Ap1,EGF,EGFR,EGR1,ESR1,FOS,JUN,NFATC2,NFKBIA,NFkB (complex),Nfat (family),P38 MAPK,RELA,SP1,SRC,STAT3,tyrphostin AG 1478
1-3_vs_4-6_human - q001logFC1		tosedostat		chemical drug	Activated	3.036	bias	-0.343	4.397	1.02e-07	ASNS,ATF3,ATF5,CHAC1,CXCL8,DDIT3,FYN,MARS1,PPP1R15A,PSAT1,SARS1,SDC1,SESN2,SLC7A11,STC2,WARS1
1-3_vs_4-6_human - q001logFC1		ZFP36	-0.657	transcription regulator	Activated	4.019	bias	0.337	2.39	1.06e-07	BIRC3,COL3A1,CSF2,CTSS,CXCL2,E2F8,FOSL1,HIF1A,ICAM1,IER3,IL1A,IL1B,IL6,KIF11,LATS2,LCN2,MEFV,MMP1,MXD1,NFKBIA,PIM1,PLAUR,PNRC1,PTGS2,S100A9,SOCS1,SPP1,TLCD4,TOP2A,TRAF1,VCAM1	CSF2,IL10,IL6,JUN,NFKB1,NFKBIA,NFkB (complex),RELA,SP1,STAT3,TNF,ZFP36
1-3_vs_4-6_human - q001logFC1		ERBB3	-1.792	kinase		-1.346		-0.05	-1.057	1.21e-07	ADAM19,BGN,CCN2,COL1A1,COL6A1,CXCL12,CXCR4,EGFR,EMP2,ERBB3,F3,FBLN2,FBN1,FN1,FSTL1,HIF1A,HMOX1,IGF2,IGFBP5,LAMA4,LHFPL6,MATN2,MMP3,NID1,PHGDH,PTGS2,RRAS,SERPINE1,SFRP1,SGK1,SLPI,SOCS3,TK1,TNC,TNS1,TOP2A	Akt,CTNNB1,EGFR,EGR1,ERBB2,ERBB3,ERBB4,FOS,HIF1A,JUN,NFKBIA,NFkB (complex),NRG1,RELA,SP1,STAT3,TP53,estrogen receptor
1-3_vs_4-6_human - q001logFC1		15-deoxy-delta-12,14 -PGJ 2		chemical - endogenous mammalian	Activated	3.414		0.117	2.609	1.21e-07	ADAMTS4,AGTR1,BIRC3,CAV2,CCL2,CCN2,CCNG1,CD200,CEBPD,COL1A1,CSF2,CXCL10,CXCL11,CXCL2,CXCL8,DDIT3,E2F2,EHF,FN1,GDF15,HGF,HMOX1,ICAM1,IL1A,IL1B,IL6,KLF4,MAP1LC3B,MMP1,MMP13,MMP3,MUC1,MXD1,MYB,NFKB1,NFKBIA,PDGFRA,PLA2G4A,PLAAT4,PTGES,PTGS2,SELE,SERPINE1,SOAT1,SOCS1,SOCS3,SPP1,TBXA2R,TG,VCAM1	15-deoxy-delta-12,14 -PGJ 2,IL1,JUN,NFKB1,NFKBIA,NFkB (complex),P38 MAPK,RELA,STAT3,TNF
1-3_vs_4-6_human - q001logFC1		Pam3-Cys-Ser-Lys4		chemical reagent	Inhibited	-3.505	bias	-0.254	-2.077	1.27e-07	BCL2A1,BDKRB2,CARD9,CCL2,CCL8,CD14,CD55,CD80,CD83,CSF2,CSF3,CX3CL1,CXCL10,CXCL2,CXCL8,EBI3,F3,FCGR2A,ICAM1,ICOSLG/LOC102723996,IER3,IL1A,IL1B,IL32,IL36RN,IL6,MMP1,MMP3,NAMPT,NFKB1,NFKBIA,NFKBIZ,PTGES,PTGS2,RGS1,SLC40A1,SLC46A1,STAT5A,TGFB3,TLR1,TLR2,TNFRSF11A,TRAF1,TRAF3	IFNG,IL1B,JUN,NFKB1,NFKBIA,NFkB (complex),Pam3-Cys-Ser-Lys4,RELA,STAT1,STAT3,TNF
1-3_vs_4-6_human - q001logFC1		ERG	-1.258	transcription regulator		-1.262	bias	-0.296	0.669	1.36e-07	ABCC4,ADRB2,ARHGAP31,ARHGEF2,ARHGEF6,BDKRB1,BIRC3,CDKN2D,CFAP65,CHRNA3,CHRNB4,CXCL1,CXCL8,CXCR4,DIAPH2,DOCK10,DOCK2,DYNC1I1,ELMO1,EPB41L3,ERG,FLNB,FMNL2,FMNL3,FYN,GUCY1A1,HERPUD1,HPGD,ICAM1,LAMA5,MAP3K5,MET,MMP1,MMP3,MYCN,MYO10,MYO1D,MYO5A,NR4A2,PECAM1,PIM1,PLAT,PLAUR,PLPP3,PTPN6,RALGPS2,RHOBTB1,RRAS,SPP1,SPTBN5,SREBF2,SVIL,UTRN,WIPF1	Ap1,EGR1,ERG,ESR2,FOS,JUN,JUND,NFKB1,NFKBIA,NFkB (complex),RAF1,RELA,SP1,SRC,STAT3
1-3_vs_4-6_human - q001logFC1		SBDS	1.018	other						1.67e-07	AKR1C1/AKR1C2,CCN2,CHAC1,COL14A1,COL27A1,CRABP1,CRMP1,DDIT3,DPYD,EPDR1,ERBB3,FBXL16,FBXO32,GABRE,GADD45B,HSPA6,IFI16,IGFBP7,IL4R,INHBE,KIF1A,MAOA,PCDH7,PLAGL1,PPP1R15A,PTPRO,RAC2,SNAI2,SPP1,TNC
1-3_vs_4-6_human - q001logFC1		CEBPB	-0.838	transcription regulator	Inhibited	-3.133		-0.241	-1.071	1.69e-07	ANTXR1,ASNS,BCL2A1,BHMT,C3,CCL2,CCL7,CD14,CEBPD,COL1A1,CP,CSF3,CXCL2,CXCL5,CXCL8,CXCR4,CYP27B1,DCN,DDB2,DDIT3,DGAT2,DLX3,EDIL3,EFNB2,F8,FAS,FBLN1,FBXO32,FTL,GAS1,GLIPR2,H4C11,H4C12,H4C8,HGF,HPX,ICAM1,IER3,IL1A,IL1B,IL24,IL3RA,IL6,INSR,IRAK3,IRF9,ITGAL,IVL,KRT18,LBP,LCN2,LEPR,LIX1,LYN,MMP1,MMP13,MMP3,MYBL2,NDRG4,NFATC2,NFKBIZ,NR1H3,NUPR1,ORM1,PDGFRA,PI3,PLA2G4A,PLAUR,PLXND1,PPARA,PPARGC1A,PPP1R15A…	Ap1,CEBPA,CEBPB,FOS,IL6,JUN,JUNB,MYC,NFKB1,NFKBIA,NFkB (complex),PPARG,PPARGC1A,RELA,RXRA,SP1,STAT3
1-3_vs_4-6_human - q001logFC1		TP73		transcription regulator		-0.179		-0.108	0.784	1.69e-07	ADA,ADAM19,ADAM23,ANGPTL4,ATF3,ATG4A,BDKRB2,C1R,C3,CCL2,CCNG1,CD55,CD83,CDC42EP2,CDKN3,CLDN10,CLIP3,CLMN,CNTFR,COL1A1,CX3CL1,CXCL1,CXCL10,CXCL2,DDIT3,DRAM1,EDN1,EGFR,ERCC5,FAS,FGFR3,FLOT2,FN1,FOXJ1,G0S2,GATA2,GPNMB,GPR176,H2BC11,H2BC9,HIF1A,HS6ST1,HSPA1A/HSPA1B,IDH2,IER3,IGFBP5,IL1B,IL4R,IL6,ITGA5,ITGAX,ITGB4,IVL,JAG2,LRG1,LTBP1,MICOS10-NBL1/NBL1,MMP13,MYCN,NAP1L3,NFKB1,NUPR1,PDGFRB,PML,PNRC1,PPL…	Ap1,HIF1A,JUN,JUNB,Jnk,NFKBIA,NFkB (complex),REL,RELA,SNAI1,SP1,STAT1,STAT3,TP53,TP63,TP73,glutathione
1-3_vs_4-6_human - q001logFC1		Vegf		group	Inhibited	-4.549	bias	-0.27	-1.885	1.85e-07	ACE,AHR,ANGPTL2,ANGPTL4,ANPEP,ASNS,ATF3,BCL2A1,C1QTNF1,CCL7,CD44,CD46,CDH5,CDKN3,CHI3L1,CKS1B,CNTFR,CRABP1,CRTAC1,CSF2,CXCL1,CXCL10,CXCL11,CXCL12,CXCL8,CXCR4,DDIT3,DENND2D,DIAPH2,DLL4,DNAJB9,EDN1,EFNA1,EFNB2,EGR3,EHF,ELN,EMP2,ENPP2,EPHA4,ERBB3,F3,FAIM2,FAS,FN1,FOSL1,GEM,GPRC5B,GRB14,HERPUD1,HIF1A,HMOX1,ICAM1,IL11,IL15RA,IL1A,IL1R1,IL27RA,IL3RA,IL6,IL6ST,ITGA10,ITGA2,ITGB8,JAM2,KIF11,LCN2,LPAR1,LR…	Akt,Ap1,EGR1,ERK1/2,JUN,NFKB1,NFKBIA,NFkB (complex),P38 MAPK,RELA,STAT3,VEGFA,Vegf
1-3_vs_4-6_human - q001logFC1		TAB1	-0.702	enzyme	Activated	2.013		0.154	1.402	1.86e-07	BIRC3,CCL20,CXCL10,CXCL8,GBP1,GBP2,IL1B,IL6,MMP13,NFKB1,PTGS2,SAA1,SELE,SERPINE1,TNFSF10,XAF1	ATF2,Ap1,Ikb,JUN,MAP2K3,MAP3K7,NFE2L2,NFKB1,NFKBIA,NFkB (complex),RELA,RELB,STAT3,TAB1,TP53,TRAF6
1-3_vs_4-6_human - q001logFC1		EGR1	-0.461	transcription regulator	Inhibited	-2.628	bias	-0.27	-1.025	2.08e-07	ACE,ARC,ATF3,BACE1,CAV1,CCL2,CD44,CDK5R1,CDKN2D,CHGB,COL1A1,CSF1,CXCL2,CXCL8,EGFR,F3,FAS,FN1,FOSL1,FTL,FYN,GAD1,GADD45B,GDF15,GDNF,HIF1A,HMOX1,HPGD,ICAM1,IGF2,IL1B,IL6R,MAP1LC3B,MXD1,MYB,NFKB1,PEG10,PTGES,PTGS2,SERPINE1,SGK1,SLC12A5,SLC4A2,SNAI2,SOCS1,SOD2,SPP1,TIAM1,TNFSF10,VCAM1	Ap1,CEBPB,EGR1,ERK,ERK1/2,FOS,JUN,NFkB (complex),PPARG,RELA,SMAD3,SMAD4,SP1,STAT3,TGFB1,TP53
1-3_vs_4-6_human - q001logFC1		Jnk		group	Inhibited	-3.726		-0.241	-2.105	2.09e-07	ABCA1,AGRP,BIRC3,CCL11,CCL2,CCN2,CD44,CD55,CD80,CD83,COL1A1,COL3A1,CRIP2,CXCL12,CXCL8,CXCR4,DDIT3,EDN1,F2RL1,F3,FAS,FBXO32,FN1,GDF15,GDNF,GJA1,HMOX1,ICAM1,IL11,IL1A,IL1B,IL6,MMP1,MMP13,MMP3,PLAT,PLAUR,PLSCR1,POSTN,PTGES,PTGS2,RAD51,RARG,SELE,SERPINE1,SESN2,SNAI2,SOCS3,SOD2,STRA6,TNFRSF10A,TNFRSF10B,TNN,TWIST1,VCAM1	Ap1,ERK1/2,IL1B,JUN,Jnk,NFKB1,NFKBIA,NFkB (complex),P38 MAPK,RELA,STAT3,TNF
1-3_vs_4-6_human - q001logFC1		E. coli B5 lipopolysaccharide		chemical - endogenous non-mammalian	Inhibited	-5.616		-0.178	-4.239	2.3e-07	ADRB2,BCL3,BHMT,BIRC3,CAT,CCL11,CCL2,CCL20,CD44,CD83,CHFR,CSF2,CSF3,CX3CL1,CXCL10,CXCL2,CXCL8,CXCR4,CYP3A5,EGFR,F3,GBP2,HMOX1,ICAM1,ICOSLG/LOC102723996,IL11,IL15RA,IL16,IL1A,IL1B,IL1R1,IL1R2,IL1RAP,IL21R,IL32,IL3RA,IL6,IL6R,IL6ST,IL9R,IRAK3,ITGAL,MMP13,NFKBIA,NOD2,PAH,PPARGC1A,PTGS2,SDC1,SELE,SELENBP1,SERPINE1,SLC11A2,SOCS3,SOD2,SPINT2,SPP1,TGFB3,TGFBR3,TLR2,TLR7,TNFAIP3,VTN	E. coli B5 lipopolysaccharide,IFNG,IL10,IL1B,JUN,NFKB1,NFKBIA,NFkB (complex),RELA,STAT1,STAT3,TNF
1-3_vs_4-6_human - q001logFC1		E. coli B4 lipopolysaccharide		chemical toxicant	Inhibited	-3.662		-0.237	-1.804	2.41e-07	ABCB4,AMPD3,ARHGAP30,C5,CCL11,CCL2,CCL20,CD80,CD83,CSF2,CSF3,CXCL10,CXCL2,CXCL8,CYP27A1,CYP3A5,CYTH4,EMB,F3,FAS,GADD45G,GBP2,GBP4,GNA14,GPNMB,HGF,HMOX1,ICAM1,IFI16,IFIT1B,IL1A,IL1B,IL1R1,IL33,IL6,IRAK3,KCNE2,LCN2,NFKB1,NFKBIA,PABPC1L,PIM1,PLA2G4A,PLAUR,PPARA,PSMB8,PTGES,PTGS2,PTPN6,PYCARD,RHBDF2,SAMSN1,SELE,SOCS1,SOCS3,SOD2,ST3GAL1,ST6GALNAC2,STC2,TAP1,TLR2,TNFAIP3,TNFRSF1B,TNFRSF4,TNFSF10,TXNIP,…	E. coli B4 lipopolysaccharide,IKBKB,IL1B,NFATC2,NFKB1,NFKBIA,NFkB (complex),RELA,STAT3,TLR4,TNF,TP53
1-3_vs_4-6_human - q001logFC1		dextran sulfate		chemical drug		-1.59		-0.225	-0.581	2.41e-07	ACE,ADA,AGTR1,AHR,BAG1,C3,C4A/C4B,CCL11,CCN2,CD14,CD74,CD80,CD83,CDCA2,CHAF1B,CKS1B,CSF2,CSF3,CXCL10,CXCL2,CXCL8,E2F8,EFNB2,ENPP2,FANCA,FGF1,FGFR3,FIGNL1,HGF,HMOX1,ICAM1,IFIT1B,IL11,IL1B,IL33,IL6,KIF11,LCN2,MMP13,MMP3,NCAPD2,NFATC2,OSMR,PECAM1,PGF,PHGDH,PTGS2,PTN,RAD51,REC8,RECQL4,S100A9,S1PR1,SERPINE1,SOCS3,SPHK1,SREBF2,STEAP3,TGFB3,TGFBR3,TICRR,TLR2,TNFRSF1B,TOP2A,VCAM1,VEGFC,VEGFD	IL17A,IL1B,IL6,JUN,JUNB,NFKB1,NFKBIA,NFkB (complex),P38 MAPK,RELA,STAT1,STAT3,dextran sulfate
1-3_vs_4-6_human - q001logFC1		IL10		cytokine		0.665		-0.048	1.079	2.56e-07	ABCA1,ABCA6,ARNT2,ATRX,BCL2A1,BCL3,BDKRB1,CCL11,CCL2,CCL20,CD14,CD44,CD55,CD74,CD80,CD83,CDH13,CDKN2D,CEACAM1,CHI3L2,COL1A1,CSF1,CSF2,CSF3,CTSS,CXCL10,CXCL11,CXCL12,CXCL2,CXCL5,CXCL8,CXCR4,DCN,E2F2,E2F8,EHF,F3,FAAH,FAS,FCGR2A,GPRC5B,HGF,HMOX1,HPGD,ICAM1,IFI30,IFNGR2,IL1A,IL1B,IL1R1,IL1R2,IL24,IL33,IL4R,IL6,IL6ST,ITGAL,LAMP3,LIPA,LYN,MAN1A1,MEFV,MMP1,MUC1,MUC2,MYBL2,NCAPD2,NEDD9,NOD2,NOTCH2,PDCD1L…	IFNG,IL10,IL1B,IL4,IL6,JUN,NFKB1,NFKBIA,NFkB (complex),RELA,STAT1,STAT3,STAT6,TNF
1-3_vs_4-6_human - q001logFC1		Interferon alpha		group	Inhibited	-4.781		-0.23	-2.815	2.56e-07	A4GALT,ADA2,ADAM19,APOL1,ATF3,BCL2A1,BCL3,BST2,C3,C3AR1,CCL2,CCL7,CD80,CD83,CDKN2D,CEACAM1,CISH,CSF2,CXCL1,CXCL10,CXCL11,CXCL2,CXCL5,CXCL8,DAG1,EGFR,EMID1,ENPP2,F3,FAS,FBXO6,FOSL2,GBP1,GBP2,GBP3,GBP5,GIMAP4,GNA15,HLA-B,HLA-C,HSPA1A/HSPA1B,ICAM1,IFI16,IFIT1B,IFITM2,IL11,IL15RA,IL18R1,IL1B,IL1R1,IL21R,IL32,IL4R,IL6,IL6R,IL6ST,INSR,IRF9,LAMP3,LARGE1,MEFV,MMP3,MT-CYB,NFE2L3,NFKBIA,PIM1,PLAAT4,PLAT,PL…	IFNG,IFNL1,IL4,Interferon alpha,JUN,JUNB,NFKBIA,NFkB (complex),RELA,STAT1,STAT3,STAT6,TP53
1-3_vs_4-6_human - q001logFC1		ERK1/2		group	Inhibited	-3.216		-0.222	-1.471	2.77e-07	ABCA1,ALPL,APH1B,ARRB1,ATP1A3,BCL2A1,BHMT,BIRC3,C3,CAT,CAV1,CCL11,CCL2,CCL20,CCL7,CCL8,CCN2,CD44,CD80,CDC42EP5,COL1A1,COL3A1,CSF2,CXCL1,CXCL10,CXCL2,CXCL5,CXCL8,CXCR4,DDIT3,ECE1,EDN1,EFNB2,F3,FN1,FOSL1,GAD1,GJA1,HPGD,ICAM1,IL11,IL17RD,IL1A,IL1B,IL6,ITGA2,KRT17,LEPR,MMP1,MMP13,MMP3,MYCN,NAMPT,PDGFRA,PLAUR,POSTN,PSMB8,PTGES,PTGS2,PTN,PTPRE,RAD51,SERPINE1,SGK1,SNAI2,SOCS3,SPP1,TAP1,TNFRSF10B,TRIM63,…	Ap1,ERK1/2,FOS,IL1B,JUN,Jnk,NFKB1,NFKBIA,NFkB (complex),RELA,SP1,STAT3,TNF
1-3_vs_4-6_human - q001logFC1		bleomycin		chemical drug	Inhibited	-4.574	bias	-0.322	-2.441	2.77e-07	C3,C5,CAMK2B,CCL2,CCN2,CDH11,COL1A1,COL3A1,CTSS,CXCL1,CXCL10,CXCL12,CXCL2,CXCR4,DCN,DNER,EGFR,ELN,FAS,FN1,FOSL1,FOXJ1,FZD6,HIF1A,ICAM1,IL1A,IL1B,IL4R,IL6,ITGA1,LGALS3,LOX,LTBP1,MAP3K6,MSN,NDN,NFATC2,NPPB,PLAT,PPARGC1A,S100A4,SDC4,SERPINE1,SFRP1,SPHK1,SPP1,STOM,TLR2,TNFRSF10A,TNFRSF10B,WNT5A	IL1B,IL6,JUN,NFKB1,NFKBIA,NFkB (complex),RELA,SMAD4,STAT3,TGFB1,TNF,bleomycin
1-3_vs_4-6_human - q001logFC1		LIF	0.243	cytokine	Inhibited	-2.528		-0.098	-1.886	2.88e-07	CALCA,CD34,CD9,CDH5,CEBPD,CISH,CXCL10,CXCL2,CXCL8,DBH,E2F2,ELF3,ENPP2,ERAP1,FBP1,FFAR2,FGF5,FN1,GAL,GATA6,HGF,HIF1A,IFI16,IL1B,IL34,IL6,IL6ST,JAM2,LARGE1,LBP,MMP1,MMP13,MSX1,MT-CYB,MT-ND1,MT-ND2,MT-ND5,PAPPA2,PECAM1,PIM1,PLD1,PRPH,PTGS2,RET,SOCS1,SOCS3,SOD2,SPP1,TMEM176A,TMEM176B,TNC,TNFRSF11B,VIP,WNT5A,WT1	Ap1,IL6ST,JUN,JUNB,LIF,NFKBIA,NFkB (complex),NOTCH1,P38 MAPK,PI3K (complex),RELA,SP1,STAT1,STAT3,VEGFA
1-3_vs_4-6_human - q001logFC1		ITGB1	-0.54	transmembrane receptor	Inhibited	-3.517		-0.038	-3.294	3.13e-07	ADAM19,ADAMTS12,CCL2,COL1A1,COL27A1,COL4A4,CXCL8,DAG1,FGF1,FGFR3,FN1,GAS1,HAS3,HSPG2,ICAM1,IGF2,IL1B,IL6,ITGA5,ITGA7,ITGA9,ITGAV,ITGB4,LOX,LOXL1,MATN2,MMP1,MMP15,NPPB,PLAUR,PTGS2,RAC2,RAD51,ROBO1,RORC,SERPINE1,TECTA,TNFAIP3,WNT5A,WNT9A	AHR,Ap1,CBL,CCN1,ERK,ITGB1,ITGB3,JUN,NFKBIA,NFkB (complex),PPARG,RELA,RUNX2,SMAD2,SMAD4,STAT1,STAT3,TGFB1,TP53,VTN
1-3_vs_4-6_human - q001logFC1		PELP1	-0.201	other		-1.342		-0.107	-1.103	3.17e-07	ADA,ADRB2,ASNS,B3GALNT1,CASP10,CDC42EP5,CSF3,CXCL1,CXCL8,CYGB,CYSRT1,EDEM2,EGFR,EPDR1,FGFR3,FMN2,FYN,G0S2,HSD17B2,IL1A,IL1B,KAT2B,KCNE4,KYNU,MAP1B,MLPH,PI3,PLD5,PPARGC1A,PSAT1,PTGES,PTGS2,S100A9,SAA1,SLPI,SNCG,TOX2	Ap1,ESR1,ESR2,FOS,HMGB1,Histone h3,JUN,JUNB,Mapk,NFkB (complex),PELP1,PGR,PPARG,RARA,RELA,RNA polymerase II,SP1,STAT1,STAT3,estrogen receptor
1-3_vs_4-6_human - q001logFC1		KLF11	-0.978	transcription regulator		0.616		-0.096	1.06	3.18e-07	ACSL5,CAT,CAV1,CCL11,CCL2,CCN2,CHRM5,CHRNA1,CHRNA3,CHRNB4,COL3A1,CXCR4,DCN,EDN1,ELOVL3,HGF,IL1B,INHBE,ITGA1,ITGA2,ITGAV,ITGB8,LOX,LTBP1,MMP1,MMP13,MMP3,NFKB1,PLA2G4A,PLAT,PPARGC1A,SERPINA1,SERPINE1,SMAD3,SMAD7,SOD2,STAT6,TGFB3	CREBBP,EP300,KLF11,NFKB1,NFkB (complex),PPARG,RELA
1-3_vs_4-6_human - q001logFC1		TEAD2	-0.751	transcription regulator	Inhibited	-2.683	bias	-0.35	-1.119	3.22e-07	AK5,ARID5B,CCN2,COL3A1,EDN1,FGFR4,FILIP1L,GPR37,IGFBP5,LOXL1,MPP4,NFKBIZ,NUAK1,PCDH18,PDGFRL,POSTN,PTPRO,RAD51,RHOBTB1,SH3D19,TPM1	CTNNB1,JUN,MRTFB,TEAD2,TP73,WWTR1,YAP1
1-3_vs_4-6_human - q001logFC1		WNT3A		cytokine		-1.852		-0.188	-0.36	3.29e-07	ACADL,ACADS,ADAMTS14,ADAMTS4,ADM2,AHR,ALPL,ATP1B1,BACE1,BCL9L,BGN,CACNA1G,CCN2,CD44,CDX1,COL1A1,COLEC12,CXCL12,DCLK1,DCN,DKK2,EDN1,EFNB1,EPAS1,ERBB3,FGF18,FGF5,FN1,GADD45G,GAS1,GDNF,GPNMB,HAS3,IGFBP5,IKZF2,IL6,JAM2,KLF4,LCN2,LGALS12,LRRC17,LRRC32,MITF,MMD,MMP13,MT1X,NDNF,NGFR,PDGFRA,PLD1,PRICKLE1,PTGS2,PXYLP1,SDC4,SGMS1,SLC7A11,SLPI,TGFB3,TNC,TNFRSF11B,TNN,TUBB3,TWIST1,TXNIP,VCAM1,WNT5A,WNT9A,ZCC…	Akt,Ap1,CTNNB1,EGR1,ERK,JUN,Jnk,MYC,NFKBIA,NFkB (complex),PI3K (complex),PPARG,RELA,SP1,STAT3,TCF,WNT3A
1-3_vs_4-6_human - q001logFC1		IL17R		complex	Inhibited	-2.911	bias	-0.29	-1.924	3.45e-07	CCL2,CCL20,CCL7,CXCL1,CXCL10,CXCL11,CXCL2,CXCL5,CXCL8,MMP1,MMP13,S100A9	Ap1,ERK1/2,IL17R,Ikb,JUN,NFKB1,NFKBIA,NFkB (complex),P38 MAPK,RELA,STAT3,TP53
1-3_vs_4-6_human - q001logFC1		vitamin K2		chemical drug		-1.756	bias	-0.329	-0.629	3.45e-07	AGTR1,AKR1C1/AKR1C2,CD14,COL6A1,CSF1,DSE,GATA6,GPRC5B,MATN2,SPP1,TNFRSF11B,TSKU
1-3_vs_4-6_human - q001logFC1		STAT4	-2.753	transcription regulator	Inhibited	-5.14	bias	-0.367	-2.449	3.65e-07	ACADL,ALDOC,ASPH,BCL3,C3,CAPN5,CCL2,CXCL10,CXCL2,DAPK2,EPOR,ERO1A,FDX1,FURIN,FZD7,GADD45G,GCNT2,GJA1,IER3,IFIT1B,IL18R1,IL6,INSL3,ITGA7,ITIH5,JAG2,KDELR2,KRT18,LAMTOR3,LRP1,MUC2,P4HA2,PKP2,PLOD2,PPP1R13L,PYGL,R3HDM1,RAMP2,RCN3,RGS16,S100A4,SAT1,SELE,SELENBP1,SERPINE1,SERTAD1,SLC2A3,SMPDL3A,SOCS3,STC2,SUN1,TGFB3,TLE6,TWIST1,ZNF394,ZNF524	IL12 (complex),IL17A,IL4,JUN,NFKB1,NFKBIA,NFkB (complex),RELA,STAT1,STAT3,STAT4,STAT6,cytokine
1-3_vs_4-6_human - q001logFC1		IgG		complex		1.198		0.127	0.288	3.97e-07	ATP1B1,ATP6V0D1,C3,C5,CCL11,CCL2,CD9,CEBPD,CLDN4,COL3A1,CRABP2,CSF1,CSF2,CXCL10,CXCL8,CYP27A1,DDIT3,EDN1,EGR3,FCGR2A,FN1,GPRC5A,HDGF,HTR2B,IL16,IL1B,IL6,ITGB8,IVL,KRT16,KRT18,LCN2,LGALS3,NPAS4,PDCD1LG2,PIM1,PLAUR,PPL,PPP1R15A,PTGS2,PTPN6,RND3,S1PR1,SERPINB7,SERPINE1,SERPINF1,SLC2A3,SLC40A1,SPINT1,SYNPO,TLR7,TNC,TNFAIP3,VCAM1,VGF	Ap1,CCL2,ERK,IgG,JUN,JUNB,NFKB1,NFKBIA,NFkB (complex),P38 MAPK,PPARG,RELA,SMAD3,STAT1,STAT3,TNF
1-3_vs_4-6_human - q001logFC1		TGFA	1.726	growth factor	Inhibited	-3.3	bias	-0.262	-2.045	4.1e-07	BIRC3,CCL2,CCL20,CCN2,CSF2,CXCL10,CXCL2,CXCL8,EGFR,FGF7,FOSL2,HGF,ICAM1,IL6,LCN2,MMP13,MUC2,NR4A2,PECAM1,PLA2G4A,PLAGL1,PLAT,PTGS2,SERPINA1,SERPINE1,SLPI,TLR5,WNT5A	Ap1,EGFR,FOS,IL6,JUN,JUNB,NFKBIA,NFkB (complex),RELA,SP1,STAT1,STAT3,TGFA,VEGFA,prostaglandin E2
1-3_vs_4-6_human - q001logFC1		EHF	-4.624	transcription regulator		-0.7		-0.125	-0.024	4.15e-07	ANGPTL4,ANPEP,CCBE1,CCL20,CEBPG,CRABP2,CSF2,EHF,GATA2,H4C8,HMOX1,IL6,LYN,MET,MMP1,MMP3,MUC1,NOTCH2,NOTCH3,PLAT,PLAUR,RBPJ,S100A9,SAA1,SAA2,SAA4,SERPINE1,SPRR2D,TNC,TNFRSF10B,VEGFC
1-3_vs_4-6_human - q001logFC1		SPDEF		transcription regulator	Activated	2.592		0.241	1.469	4.71e-07	BIRC3,CCN2,CD34,CDH11,COL13A1,COL16A1,COL1A1,COL4A1,COL4A2,COL6A1,COL6A2,COL6A3,CXCL8,EGFR,FOXJ1,HIF1A,ITGA5,PLAUR,SDC1,SERPINE1,SMAD3,SNAI2,TNC,UCP3,WNT5A	CTNNB1,FN1,MYC,NFKB1,NFKBIA,NFkB (complex),PPARG,RELA,SP1,SPDEF,STAT3,TCF
1-3_vs_4-6_human - q001logFC1		LMO2	-0.659	transcription regulator		1.484		0.014	1.368	4.76e-07	ABL2,ACOX2,ADAMTS9,ADCK2,AHR,ATP13A2,CARD9,CAT,CD34,CDH13,CDH5,CLDN4,DPP4,ERG,FBLN1,FBP1,FGFR3,FLOT2,FNDC3B,FZD6,GALNT1,GBP5,GJA1,GPR183,GPRC5B,HEXIM1,HIVEP3,HLX,ICOSLG/LOC102723996,IL1RAP,IL34,LHFPL2,LYN,MAP3K5,MGLL,MITF,NDN,NLRX1,NOD2,NOTCH3,NSG2,PIK3CD,PLA2G4A,PLSCR1,RHOH,RNPEP,RPS6KL1,SAMSN1,SERPINF1,SERTAD1,SLC40A1,SLC43A1,SLC7A8,SMAD3,SOD2,ST6GALNAC3,STAT5A,STX7,TAP1,TBX4,TLE6,TLR2,TNFAIP3,…
1-3_vs_4-6_human - q001logFC1		NAMPT	-2.002	cytokine	Inhibited	-3.581		-0.192	-2.786	4.81e-07	CCL20,CXCL1,CXCL10,CXCL2,CXCL8,E2F2,FN1,IL16,IL6,MITF,MMP1,MMP3,NAMPT,NELL2,PDGFRB,PECAM1,PEG10,PPARGC1A,WNT5A	Ap1,ERK1/2,JUN,JUNB,NAMPT,NFATC2,NFKB1,NFKBIA,NFkB (complex),PARP1,RELA,STAT1,STAT3,prostaglandin E2
1-3_vs_4-6_human - q001logFC1		DUSP1	0.285	phosphatase		1.314		0.023	1.183	4.87e-07	CCL2,CCL20,COL3A1,CSF2,CXCL1,CXCL10,CXCL2,CXCL8,EGFR,ELOVL3,FOSL1,GDF15,ICAM1,IER3,IL1A,IL1B,IL6,MEFV,MGLL,MMP1,MXD1,PLAT,PLAUR,PNRC1,PTGS2,S100A9,SELE,SERPINE1,SOCS1,SOD2,STAT5A,SYNPO,TLR2,VCAM1,VEGFC	DUSP1,ERK,HDAC1,IL1B,JUN,NFKB1,NFKBIA,NFkB (complex),PPARG,RELA,STAT3,ZFP36,cytokine
1-3_vs_4-6_human - q001logFC1		FGF1	3.023	growth factor		0.932		0.066	0.547	4.93e-07	ADGRE1,AHR,AKR1B1,CCN2,CDH11,CPXM1,CXCL1,DLX2,EDN1,FRMD3,FZD2,FZD7,GADD45G,GDNF,HMOX1,ICAM1,IKZF2,IL1B,IL6,ITGAX,LRRC17,NDNF,NOTCH3,NR1H3,NR4A2,PNLIP,POSTN,PRICKLE1,PTGS2,PXYLP1,SELE,SGMS1,SNAI2,SPP1,TGFB3,VCAM1,VEGFC	APOE,CTNNB1,EGR1,ERK,FGF1,FGF2,JUN,MYC,NFKB1,NFKBIA,NFkB (complex),P38 MAPK,PPARG,RELA,SP1,STAT3,TCF
1-3_vs_4-6_human - q001logFC1		SP3	-0.411	transcription regulator		-0.964		-0.19	-0.134	5.03e-07	ABCA1,ADD3,AFAP1L1,APBA1,ASNS,ATF3,CCL20,CDK5R1,CEACAM1,CETP,CHI3L1,CHRNA3,CITED2,COL1A1,DLX3,DMD,EGFR,F3,FAS,FDX1,FOSL1,GDF15,HAS2-AS1,HGF,IGF2,IL1A,ITGA2,ITGB8,JAM2,KLF4,KRT16,MET,MUC2,MYCN,NFKB1,OPRD1,PADI1,PCYT1A,PLAUR,PROCR,PTGS2,RECK,RRAS,SERPINE1,SGK1,SLC2A3,SLC39A8,SOD2,TGFBR3,TGM1,TLR2,TNC,TNFRSF4,XYLT1	Ap1,CTNNB1,ESR1,HDAC1,HIF1A,HMGB1,Histone h3,JUN,NFATC2,NFkB (complex),Nfat (family),PPARG,RAS,RELA,RNA polymerase II,SIN3A,SMAD4,SP1,SP3,STAT3,TGFB1,TP53
1-3_vs_4-6_human - q001logFC1		TCIM	-3.762	other	Inhibited	-2.608	bias	-0.367	-1.65	5.11e-07	CXCL1,CXCL8,ICAM1,IL1A,IL6,PTGS2,VCAM1	Ap1,JUN,NFKB1,NFKBIA,NFkB (complex),Pkc(s),RELA,SP1,STAT3,TCIM
1-3_vs_4-6_human - q001logFC1		HGF	-1.922	growth factor	Inhibited	-4.189	bias	-0.254	-1.991	5.28e-07	ABCB4,AHR,ANGPTL2,ANGPTL4,ASNS,ATF3,BCL2A1,BIRC3,CA9,CALCR,CASP10,CAV1,CCL2,CCL7,CCN2,CCNG1,CD44,CD46,CDKN3,CITED2,CKS1B,CNTFR,COL1A1,COL3A1,COL4A1,CSF1,CSF2,CXCL2,CXCL8,CXCR4,DDIT3,DIAPH2,EDN1,EFNB2,EHF,ELF3,EMP2,EPHA4,F3,FAIM2,FAM50A,FGF7,FN1,FOSL1,GEM,GRB14,HDGF,HGF,HLX,HMOX1,ICAM1,IL11,IL15RA,IL1B,IL27RA,IL3RA,IL6,IL6ST,ITGA2,ITGB8,KIF11,KRT17,KRT18,L1CAM,LCN2,MET,MMP1,MMP13,NAMPT,NFKB1,NID2,…	Ap1,ERK1/2,HGF,IL6,JUN,NFKB1,NFKBIA,NFkB (complex),P38 MAPK,RELA,STAT3,TNF
1-3_vs_4-6_human - q001logFC1		fluticasone propionate		chemical drug		-0.673		-0.013	-0.588	5.36e-07	ANGPTL4,AQP9,BGN,C3,CCL2,CCL20,CCL7,CCL8,CD74,CD80,CD83,CHI3L1,CSF2,CXCL1,CXCL10,CXCL2,CXCL5,CXCL8,CYP27B1,DCN,EBI3,GADD45B,GAL,GBP5,HLA-DPB1,HPGD,IL1A,IL1B,IL1R2,MT1X,MUC1,NAMPT,PCOLCE2,PLAAT4,PPARGC1A,RARRES1,SDC4,SERPINA1,SERPINE1,SERPINF1,SLC16A6,SLPI,SPP1,TAP1,TM4SF19,WARS1	BCL6,CEBPA,CEBPB,CREBBP,CXCL8,EP300,IL4,IL5,JUN,NFKBIA,NFkB (complex),NR3C1,NR3C2,PPARG,RELA,STAT3,STAT5A,STAT6,TP53,fluticasone propionate
1-3_vs_4-6_human - q001logFC1		CDK19	-1.072	kinase		0.547	bias	0.26	-0.695	5.36e-07	ALDOC,ATF3,CCNG1,CD82,CXCL1,CXCL2,CXCL8,DDB2,DRAM1,FADS2,FAS,HMOX1,IL1A,ITGB4,JAG2,LSS,MXD1,NINJ1,OSGIN1,PHLDA3,PPP1R15A,PROCR,RAP2B,RHBDF2,SAT1,SDC1,SLC7A11,SPHK1,STOM,TSPYL2,TXNIP	CDK19,HIF1A,NFkB (complex),NOTCH1,RELA,STAT3,TP53
1-3_vs_4-6_human - q001logFC1		H89		chemical - kinase inhibitor	Activated	3.12	bias	0.265	1.48	5.41e-07	ABCA1,ACE,ALPL,CD14,CD55,CD80,CD83,CXCL8,CYP27B1,DBH,EGFR,EGR3,GDNF,GJA1,HMOX1,IGFBP5,IL11,IL1B,IL6,ITPR2,MITF,MMP1,MMP13,NFATC2,NFKBIA,NR4A2,PDE3B,PLA2G4A,PLAGL1,PLD1,PPARGC1A,PPP1R16B,PTGS2,SAA1,SDC1,SERPINE1,SMAD3,SOD2,TNFAIP6,TPH1,UCP2,VCAM1	Ap1,EGR1,FOS,H89,JUN,Jnk,NFKB1,NFKBIA,NFkB (complex),P38 MAPK,PPARG,RELA,SREBF1,STAT3,TNF,arachidonic acid,fatty acid
1-3_vs_4-6_human - q001logFC1		NOD2	-1.614	other	Inhibited	-4.61	bias	-0.323	-3.122	5.6e-07	BCL2A1,C5,CCL2,CXCL10,CXCL2,CXCL8,DMBT1,ICAM1,IER3,IL1A,IL1B,IL6,MEFV,NFKB1,NFKB2,NFKBIA,NR1H3,PTGES,SLC2A6,SOCS3,SOD2,TNFAIP3,TNFRSF9,TRAF1,TWIST1,TWIST2	BCL10,IL1B,JUN,NFKB1,NFKBIA,NFkB (complex),NOD2,RELA,RIPK2,STAT3,STAT4,TNF
1-3_vs_4-6_human - q001logFC1		vancomycin		biologic drug		-1.074		-0.209	0.036	6.01e-07	AASS,ASNS,BIRC3,C3,C4A/C4B,CAT,CD14,CD44,CDCP1,CLDN4,CP,CSF2,CXCL2,ELF3,FCGR2A,GCGR,GPNMB,GSTM3,HMOX1,IER3,ITGB4,LCN2,LGALS3,PRTFDC1,PSMB8,SOD2,SOD3,SPP1,TSPAN8	CREB1,IgG,Ige,JUN,NFATC2,NFKBIA,NFkB (complex),RELA,STAT1,STAT3,vancomycin
1-3_vs_4-6_human - q001logFC1		TRAF6	0.134	enzyme	Inhibited	-3.674	bias	-0.313	-2.139	6.45e-07	BIRC3,CCL2,CCL20,CCL7,CD80,CREB3L3,CSF2,CSF3,CXCL1,CXCL2,CXCL5,CXCL8,EGFR,GABARAPL1,HIF1A,ICAM1,IL1B,IL6,MAP1LC3B,MMP13,NFKB1,SELE,SOD2,TNFAIP3,ZNF274	IKBKB,IL1A,JUN,NFKB1,NFKBIA,NFkB (complex),RELA,RELB,STAT3,TP53,TRAF6
1-3_vs_4-6_human - q001logFC1		TLR3	-0.597	transmembrane receptor	Inhibited	-6.111	bias	-0.319	-3.824	6.85e-07	ABCA1,ADAMTS4,ATF3,BCAR3,C3,CCL2,CCL20,CD300E,CD80,CPM,CSF2,CSF3,CX3CL1,CXCL10,CXCL11,CXCL2,CXCL8,EDN1,FAS,FURIN,GADD45B,GBP2,GBP3,GBP4,GDNF,HMOX1,ICAM1,IER3,IFI16,IL1A,IL1B,IL1R2,IL33,IL6,LCN2,LIPA,LIPG,LIX1,MMP1,NFE2L3,NFKB1,NFKBIZ,PECAM1,PFKFB3,PIK3CD,PROCR,PTGES,PTGS2,PTX3,RGS1,SCN9A,SELE,SERPINE1,SLPI,SOCS1,SOCS3,TLR7,TNC,TNFRSF1B,TNFSF10,TRAF3,TSPAN33	IFNG,IL1B,JUN,NFKB1,NFKBIA,NFkB (complex),RELA,STAT1,STAT3,TLR3,TNF,poly rI:rC-RNA
1-3_vs_4-6_human - q001logFC1		eicosapentenoic acid		chemical drug		1.641		0.055	1.35	6.9e-07	ANGPTL4,CAT,CCL2,CD44,CD80,CD83,CEBPD,DDIT3,DNAJB9,ELN,FADS2,FBN1,HMOX1,IL1B,IL1R1,IL1R2,IL1RAP,IL6,IMPA2,ITGAX,KCNJ11,MMP1,MMP13,NFKB1,PPARA,PTGES,PTGS2,SERPINE1,SOAT1,TGFB3,TNFRSF1B	Ap1,EGR1,FOS,IL1B,JUN,Jnk,NFKB1,NFKBIA,NFkB (complex),PPARG,RELA,SREBF1,STAT3,arachidonic acid,eicosapentenoic acid,prostaglandin E2
1-3_vs_4-6_human - q001logFC1		Immunoglobulin		complex		-0.635		-0.016	-0.489	6.93e-07	ACO1,ADAM19,ANPEP,AQP9,ARC,ATP13A2,ATP6V1E2,BATF3,BCL2A1,BCL3,BIRC3,BLVRB,C3AR1,C6,C7,CCL2,CCL20,CCL7,CCL8,CD14,CD44,CD74,CD80,CD83,CEBPD,CFP,CHN2,CHST2,CISH,CORO2A,CRISPLD2,CSF1,CSF2,CTBS,CXCL1,CXCL10,CXCL11,CXCL12,CXCL2,CXCL5,CXCL8,CXCR4,CYP27B1,DYSF,EBI3,EDNRB,EGR3,F3,FAS,FBP1,FCGR2A,FLNB,FN1,FOXJ1,GPT2,HMOX1,HSPA6,ICAM1,ICOSLG/LOC102723996,IDH2,IER3,IFI30,IFIT1B,IFNGR2,IKZF2,IL18R1,IL1A,IL1B,…	IFNG,IL1B,IL4,Immunoglobulin,JUN,NFKB1,NFKBIA,NFkB (complex),RELA,STAT1,STAT3,STAT6,TNF
1-3_vs_4-6_human - q001logFC1		laminaran		chemical drug	Inhibited	-4.231	bias	-0.349	-2.752	7.13e-07	CCL20,CXCL1,CXCL10,CXCL5,CXCL8,ELOVL7,G0S2,HMGN2P46,IL1A,IL1B,ITGB8,PTGS2,SGPP2,SLC39A8,TNC,TNFAIP6,TNFRSF9,TRAF1	ITGB2,NFKBIA,NFkB (complex),RELA,STAT3,STAT6,laminaran
1-3_vs_4-6_human - q001logFC1		TAZ	-0.362	enzyme		-1.521		-0.238	-0.643	7.22e-07	ADRB2,ALDOC,ANKRD1,ARNT2,BASP1,C7,CAMK2N1,CAV1,CAV2,CCL2,CCN2,CD44,COL1A1,EDN1,ENPP2,F2RL1,FN1,HIF1A,HMOX1,IFI16,LOX,LOXL2,MET,PGM1,PRSS23,PTGS2,PTX3,S1PR1,SERPINB7,SERPINE1,SORBS2,TBC1D2	Ap1,GATA4,JUN,NFKB1,NFKBIA,NFkB (complex),RELA,SMAD7,STAT1,STAT3,TAZ,TEAD1,TEAD4,mir-21
1-3_vs_4-6_human - q001logFC1		BAPTA-AM		chemical reagent	Activated	2.02	bias	0.262	0.873	7.25e-07	ATF3,CCL2,CISH,COL1A1,CXCL10,CXCL11,CXCL8,CYP3A5,DDIT3,FN1,GDNF,ICAM1,IL6,MMP13,PTGS2,SCN9A,SELE,SOCS1,SOCS3,VCAM1	Ap1,BAPTA-AM,JUN,Jnk,NFKB1,NFKBIA,NFkB (complex),P38 MAPK,PI3K (complex),RELA,SP1,STAT1,STAT3,TLR3
1-3_vs_4-6_human - q001logFC1		phytohemagglutinin		chemical drug	Inhibited	-3.852	bias	-0.342	-1.172	7.41e-07	ACOX1,AMT,BCL3,C5,C6,CACNB2,CAT,CCL2,CD44,CD46,CD83,CDH11,CHAF1B,CPM,CPS1,CRABP1,CRMP1,CSF1,CXCL10,CXCL12,CXCL8,CXCR4,EIF5,FAM50A,FAS,FBN1,FGFR3,FKBP9,FOSL2,GABRB3,GATA2,GGT1,GPD1,GPD2,GPR55,HPGD,ICAM1,IFNGR2,IL15RA,IL1B,IL1R2,IL21R,IL24,IL6,ITGA8,JAK3,LBP,LMAN1,MAOA,MAP1B,MET,MT1E,NFKB1,OPRD1,PGF,PLCD1,PLD1,PTGER3,SARS1,SLC16A2,SLC6A8,SPHK1,SPP1,STAT4,STAT5A,TNFSF10,TRAF1,VAMP7,VIPR1	IL10,IL2,IL4,JUN,NFKB1,NFKBIA,NFkB (complex),NR3C1,RELA,STAT3,STAT6,TNF,phytohemagglutinin
1-3_vs_4-6_human - q001logFC1		ADAM12	-0.82	peptidase		1.488		0.093	1.019	7.54e-07	ADAMTS15,ADAMTSL5,CCN2,COL4A2,COL6A3,CSF2,CX3CL1,DCN,DPT,EGFR,FBLN7,FBN1,GDF15,HGF,IGFBP5,IGFBP6,IL33,ITGA7,LAMA5,LAMB3,LOXL4,MMP3,NID2,OVGP1,RBL2,SERPINE1	ADAM12,CTNNB1,EGFR,FN1,FOS,JUN,NFKB1,NFKBIA,NFkB (complex),RELA,SMAD2,SMAD3,SMAD4,SMAD7,SP1,STAT3,TGFBR2,TNF
1-3_vs_4-6_human - q001logFC1		IL4		cytokine	Inhibited	-3.946		-0.19	-1.667	7.64e-07	ABCA1,ABLIM1,ACOX1,ACSL4,ADAM19,ADGRE1,AHR,ALDOC,ANKRD55,ANXA6,ARNTL2,ATP1A3,BCL3,C3,C5AR1,CALCR,CAT,CCL11,CCL2,CCL20,CCL7,CCL8,CCN2,CD14,CD200,CD200R1,CD44,CD55,CD74,CD80,CD83,CISH,CITED2,CNRIP1,COL1A1,COL6A2,COL6A3,CSF1,CSF2,CSF3,CX3CL1,CXCL1,CXCL10,CXCL11,CXCL2,CXCL8,CXCR4,DARS2,DOCK10,DPP4,EFHD2,ELAVL4,EPAS1,F2RL1,F2RL2,F3,FAAH,FAM126A,FAS,FCGR2A,FCRL1,FLNB,FN1,FUT7,FYCO1,GADD45G,GATB,GBP2,GB…	CEBPB,IFNG,IL10,IL1B,IL4,NFKB1,NFKBIA,NFkB (complex),RELA,STAT1,STAT3,STAT6,TNF
1-3_vs_4-6_human - q001logFC1		CD40LG		cytokine	Inhibited	-5.463	bias	-0.303	-3.447	8.15e-07	A4GALT,ACY1,ADAM28,AHR,ANXA6,ATF3,ATF5,BATF3,BCL2A1,BIRC3,CCL2,CCL20,CCN2,CCNG1,CD44,CD80,CD83,CFP,CHRM5,CSF1,CXCL1,CXCL10,CXCL2,CXCL5,CXCL8,CXCR4,E2F2,EBI3,EGFR,EGR4,F3,FAS,FOSL2,FURIN,G0S2,GATB,GPR183,HIF1A,HSPA1A/HSPA1B,ICAM1,ICOSLG/LOC102723996,IL1A,IL1B,IL1RAP,IL21R,IL24,IL3RA,IL4R,IL6,LAMP3,LIG4,MT1E,NAMPT,NEFH,NFKB1,NFKB2,NFKBIA,NINJ1,PIM1,PLAUR,PML,PSMB8,PTGS2,RASSF2,RGS1,SAMSN1,SELE,SEMA…	CD40,CD40LG,IL1B,JUN,NFKB1,NFKBIA,NFkB (complex),RELA,STAT3,TNF
1-3_vs_4-6_human - q001logFC1		simvastatin		chemical drug		1.993		0.084	1.495	8.73e-07	ABCA1,ABCB4,ADRB2,ANXA3,ARHGEF2,C5AR1,CACNA1G,CCL2,CCL20,CCN2,CD14,CD55,CD9,COTL1,CXCL2,CXCL8,EDN1,ENC1,F3,FADS2,GJA1,H1-2,HMOX1,ICAM1,IL1B,IL6,ITGAL,ITGB4,KLF4,LCN2,MAP1LC3B,MMP1,MMP3,NFKBIA,NPPB,PLAT,PPARA,PTGS2,RORC,SDC4,SELE,SERPINE1,SLC16A7,SOAT1,SOCS3,SPP1,ST6GALNAC4,STAT4,STAT6,TLR2,TNFRSF10B,TNFRSF11B,VCAM1	Ap1,IFNG,IL1B,JUN,Jnk,NFKB1,NFKBIA,NFkB (complex),P38 MAPK,RELA,STAT1,STAT3,simvastatin
1-3_vs_4-6_human - q001logFC1		N-nitro-L-arginine methyl ester		chemical drug	Inhibited	-2.109		-0.004	-2.087	8.84e-07	ACE,ACO1,AGTR1,ATF3,BGN,CCL11,CCL2,CCN2,CD80,CD83,COL3A1,CSF1,CXCL2,CXCL8,FAS,FN1,GJA1,HMOX1,ICAM1,IL1B,IL6,ITGAV,MAP1B,NFKBIA,PPARGC1A,PTGS2,SELE,SERPINE1,TLR2,UCP3,VCAM1	IL6,JUN,LDL,N-nitro-L-arginine methyl ester,NFKB1,NFKBIA,NFkB (complex),P38 MAPK,RELA,STAT3,TNF
1-3_vs_4-6_human - q001logFC1		LDB1	1.031	transcription regulator		1.428		0.006	1.375	8.93e-07	ABL2,ACOX2,ADAMTS9,ADCK2,AHR,ATP13A2,CARD9,CAT,CD34,CDH13,CDH5,CLDN4,DPP4,FBLN1,FBP1,FGFR3,FLOT2,FNDC3B,FZD6,GALNT1,GBP5,GJA1,GPR183,GPRC5B,HEXIM1,HIVEP3,HLX,ICOSLG/LOC102723996,IL1RAP,IL34,LHFPL2,LYN,MAP3K5,MGLL,MITF,NLRX1,NOD2,NOTCH3,NSG2,PIK3CD,PLA2G4A,PLSCR1,RHOH,RNPEP,RPS6KL1,SAMSN1,SERPINF1,SERTAD1,SFRP1,SLC40A1,SLC43A1,SLC7A8,SMAD3,SOD2,ST6GALNAC3,STAT5A,STX7,TAP1,TBX4,TLE6,TLR2,TNFAIP3,TN…
1-3_vs_4-6_human - q001logFC1		CCR2		g-protein coupled receptor	Inhibited	-2.799		-0.23	-1.531	9.51e-07	BGN,CCL11,CCL2,COL14A1,COL1A1,COL4A1,COL4A2,COL6A1,COL6A2,COL6A3,CSF1,CSF2,CSF3,CX3CL1,CXCL10,CXCL12,CXCL2,CXCR4,DCN,DPT,FBLN1,FBLN2,FBN1,FN1,HSPG2,HTR2B,IL1A,IL1B,IL6,ITGAL,MMP13,PLOD1,SLPI,TNC	Ap1,CCR2,CXCL12,ERK1/2,IL4,JUN,NFKBIA,NFkB (complex),RELA,SMAD3,SMAD4,SMAD7,STAT3,STAT6,TGFB1
1-3_vs_4-6_human - q001logFC1		thalidomide		chemical drug		1.333	bias	0.306	0.178	1.05e-06	BIRC3,CAV1,CD80,COL1A1,CXCL8,GADD45B,GDF15,ICAM1,IL1B,IL6,KCNMA1,NRP2,PECAM1,PIM1,PLAUR,SERPINE1,TRAF1	Ap1,CSF2,ERK1/2,JUN,JUNB,NFKB1,NFKBIA,NFkB (complex),RELA,SP1,STAT1,STAT3,TNF,thalidomide
1-3_vs_4-6_human - q001logFC1		MYB	2.495	transcription regulator		0.618		-0.146	1.522	1.08e-06	ADA,ANPEP,AURKC,BANK1,BIRC3,C15orf48,C3,CAMK2B,CD14,CD34,COL4A1,CSF3,CXCL12,CXCL2,CXCR4,EGFR,ESAM,FN1,FOXJ1,ICAM1,IGF2,IGFBP5,IL18R1,IL1A,IL6,ITGA2B,KLF4,LCN2,MMP1,MMP3,MTSS1,MYB,NEDD9,NFKB1,NFKB2,NOD2,PTGS2,SDC1,SDC4,SLC11A2,SNAI2,SPHK1,SPP1,TNFRSF9,TWIST1,ZC3H12A	Akt,Ap1,EGR1,ERK,JUN,Jnk,MYB,NFKB1,NFKBIA,NFkB (complex),PPARG,RELA,STAT3,TP53
1-3_vs_4-6_human - q001logFC1		paclitaxel		chemical drug	Inhibited	-2.107		-0.131	-1.385	1.08e-06	ADGRE1,ALDH1L1,APC2,AQP6,ARHGEF2,ASIC2,ATF3,BIRC3,CASP10,CAV1,CCL2,CCN2,CCNG1,CD44,CD80,CHAF1B,CSF2,CXCL1,CXCL10,CXCL2,CXCL5,CXCL8,CYP3A5,DCHS1,DDIT3,DUSP7,EEF1E1,ENPP2,FAS,FOSL1,G0S2,GAD1,GADD45B,GDF15,GFPT2,HIF1A,ICAM1,IER3,IL1B,IL1RAP,IL6,ITGA5,KCTD2,MUC1,MUC2,NEFH,NFKBIA,OSMR,PHGDH,PLAUR,PNKD,PPP2R3A,PTGS2,RAC2,RPS6KA1,S100A9,SAT1,SCN9A,SH2B3,SLC2A3,SNAI2,SOD2,SVIL,TESK2,TNFRSF10A,TNFRSF10B,T…	Ap1,ERK1/2,JUN,NFKB1,NFKBIA,NFkB (complex),RELA,STAT3,TNF,TP53,paclitaxel
1-3_vs_4-6_human - q001logFC1		Tcf7		transcription regulator		0.293		0.014	0.19	1.09e-06	ADAMTS6,CD200,CD83,CERK,CHDH,CISH,CPE,CSF2,EGR3,FAAH,FURIN,FYN,GEM,GGT1,GM2A,GNAO1,GPD2,GSAP,HIF1A,IL15RA,IL1R1,IL21R,IL27RA,IL34,ITGB8,JAM2,KIF11,LPCAT3,LRIG1,LYN,MBOAT1,MMP25,MXD1,NCOA7,NFKB1,NRN1,NUPR1,PECAM1,PPM1L,RARG,RORC,SDC1,SGMS1,SH3RF1,SOAT1,SOCS3,SPECC1,SPTSSA,SREBF2,STX11,TGFB3,TIAM1,TLR1,ZNF467	IFNG,NFKBIA,NFkB (complex),RELA,STAT1,STAT3,Tcf7
1-3_vs_4-6_human - q001logFC1		MAP3K14	0.785	kinase	Inhibited	-4.649	bias	-0.268	-3.309	1.13e-06	ADGRE1,BIRC3,CD44,CXCL1,CXCL2,CXCL8,EGFR,FAS,ICAM1,ICOSLG/LOC102723996,IL1A,IL1B,IL1R2,IL6,MUC2,NFKB1,NFKB2,NFKBIA,NR1H3,PDE3B,PLA2G4A,PTGS2,TNFAIP3,TNFAIP6,TNFSF10,TRAF3,VCAM1	IKBKB,JUN,MAP3K14,NFKB1,NFKBIA,NFkB (complex),RELA,RELB,STAT3,TP53
1-3_vs_4-6_human - q001logFC1		IL1RN	0.046	cytokine	Activated	3.12	bias	0.281	1.453	1.15e-06	ATF3,BDKRB1,CCL2,CCL20,CD44,CHAC1,CTSS,CXCL1,CXCL11,CXCL5,CXCL8,CYP3A5,GBP1,GJA1,H6PD,ICAM1,IGFBP5,IL1A,IL1B,IL32,IL6,IRF9,L1CAM,LAMP3,MMP1,PML,PTGS2,RARRES1,S100A9,SELE,SERPINE1,SLC15A3,SLC6A4,SPP1,TNFSF10,TRIM22,VEGFC	IFNG,IL1A,IL1B,IL1RN,JUN,NFKB1,NFKBIA,NFkB (complex),RELA,STAT1,STAT3,prostaglandin E2
1-3_vs_4-6_human - q001logFC1		plicamycin		chemical drug	Activated	3.101		0.15	2.267	1.18e-06	ABCA1,ABCB8,ADAMTS4,AFAP1L1,AHR,CA9,CCL2,CCN2,COL1A1,CX3CL1,CXCL1,CYBRD1,EGFR,F3,FYN,GPD1,HIF1A,HMOX1,MAOA,MET,MUC2,NGFR,OLFM1,PLAUR,ROR1,SEMA7A,SERPINE1,SLC11A2,SLC40A1,SOCS3,STARD10,WNT9A,XYLT1	Ap1,CDKN1A,CEBPB,CTNNB1,EGR1,HDAC1,JUN,NFKBIA,NFkB (complex),RB1,RELA,RNA polymerase II,SMAD3,SMAD4,SP1,SP3,STAT3,TGFBR2,TP53,plicamycin
1-3_vs_4-6_human - q001logFC1		TGFB3	-2.696	growth factor	Inhibited	-2.141	bias	-0.268	-0.664	1.19e-06	ADAM19,CCN2,CD46,CLDN11,COL1A1,COL3A1,ELN,F2RL1,FN1,FOSL2,GJA1,IL11,ITGAV,MMP1,MMP3,MYO10,PLAUR,PLOD2,PPARGC1A,SDC3,SERPINE1,SH3PXD2A,SMAD7,SNAI2,STAT4,STAT6,TGFB3,TGFBR3,TNC,TNFRSF11B,TNS1,TPM1,TSPAN13,TSPAN2	Ap1,ERK1/2,ESR1,ESR2,HRAS,JUN,NFkB (complex),NOTCH1,RELA,SMAD2,SMAD3,SMAD4,SMAD7,SP1,STAT3,TGFB3,TP53,beta-estradiol
1-3_vs_4-6_human - q001logFC1		IL6R	-1.27	transmembrane receptor	Inhibited	-3.172		-0.219	-2.068	1.23e-06	CCL2,CCL20,CCL7,COL1A1,CXCL10,CXCL2,CXCL5,CXCL8,FN1,GAL,ICAM1,IGF2,IGFBP5,IL1B,IL6,IL6R,IL6ST,LCN2,MMP13,MMP3,NAMPT,NFKB1,PTGS2,SAA1,SOCS3,TNFRSF11A,TNFRSF11B,VCAM1	Ap1,ERK1/2,IL6,IL6R,JUN,JUNB,NFKB1,NFKBIA,NFkB (complex),RELA,STAT1,STAT3
1-3_vs_4-6_human - q001logFC1		gefitinib		chemical drug		1.24		0.114	0.796	1.28e-06	ADAMTS15,ARC,C3,CCL2,CDKN2D,CEBPD,COL15A1,COL1A1,COL8A1,CXCL2,CXCL8,EFNA1,EGFR,EGR3,FGF18,FOSL1,GADD45B,GJA1,HMOX1,HYAL1,IGFBP5,IL1R2,ITGA2,KIF11,MMP1,MMP15,MMP3,MYCN,NFKB2,NRP2,OSMR,PDGFRA,PLAUR,PTGS2,S100A9,SKP2,SLC2A3,SLPI,TLR2,TNFRSF10B,TNFSF10,TOP2A,TRAF1,TWIST1,VEGFD,VILL	Ap1,CTNNB1,EGFR,ERBB2,ERK1/2,FOS,JUN,MAPK14,NFKBIA,NFkB (complex),P38 MAPK,RELA,SP1,STAT3,TP53,estrogen receptor,gefitinib
1-3_vs_4-6_human - q001logFC1		Akt		group	Inhibited	-2.661		-0.117	-1.796	1.31e-06	ANKRD1,BCL2A1,CCL2,CCN2,CD44,COL3A1,CP,CSF2,CXCL10,CXCL12,CXCL8,CXCR4,DLL4,E2F2,EGFR,EPAS1,ERBB3,F3,FAS,FBXO32,FN1,FOSL1,GATA2,HIF1A,HMOX1,HPGD,IER3,IGF2,IGFBP2,IL1B,IL1R1,IL32,IL6,INSR,LCN2,MT1X,MUC1,MYB,MYCN,NFKB1,NFKBIA,NOTCH2,NRP2,PLA2G4A,PPARGC1A,PTGS2,PTN,PTX3,RAD51,RASD1,SEMA6D,SERPINE1,SGK1,SKP2,SNAI2,SOCS3,SOD2,SPP1,TLR2,TNC,TNFRSF11A,TNFSF10,UTRN,VCAM1,WT1,WTAP	AKT1,AR,Akt,CEBPB,EGR1,JUN,NFKB1,NFKBIA,NFkB (complex),P38 MAPK,RB1,RELA,SP1,STAT3,TNF
1-3_vs_4-6_human - q001logFC1		anakinra		biologic drug	Activated	2.59		0.192	1.913	1.32e-06	ABCC2,CCL2,CXCL1,CXCL12,EDN1,HMOX1,ICAM1,IL1A,IL1B,IL6,PIM1,PTGS2,SELE,SLC25A37,VCAM1	Ap1,IL1A,IL1B,IL1R1,IL6,JUN,NFKB1,NFKBIA,NFkB (complex),RELA,STAT1,STAT3,anakinra
1-3_vs_4-6_human - q001logFC1		methylprednisolone		chemical drug		1.003		-0.072	1.677	1.35e-06	ABCB4,ABCC2,ABCC9,AK4,AKR7A2,ANGPTL2,ANPEP,ANXA3,ASNS,ATP1B1,ATP5IF1,CACNA1D,CCN2,CCNG1,CD44,CD74,CD9,CDH13,CITED2,CPS1,CREG1,CTSS,DMD,ECE1,EDNRB,EFNA1,ENPP2,EPN2,F3,FAAH,FBXO32,FCGR2A,FGF7,FN1,FSTL1,G0S2,GBP2,GCGR,GPD1,HMOX1,HNMT,HSD17B12,HSD17B2,HSPA1A/HSPA1B,HSPH1,IDH2,IL1A,IL1B,IL1R1,IL6,IL6R,IL6ST,ITGA2,ITGA7,IVL,JUP,LGR4,LIPA,LOX,LRP3,MAP1LC3B,MMP1,NGEF,NR1H3,OPLAH,PC,PCYT1A,PDE3B,PKIA,PLAA…	ARNT,Ap1,ESR1,HIF1A,IFNG,IGF1,IL10,JUN,NFATC2,NFKB1,NFKBIA,NFkB (complex),Nfat (family),RELA,STAT1,STAT3,VHL,methylprednisolone
1-3_vs_4-6_human - q001logFC1		WWTR1	-0.917	transcription regulator		0.597		-0.162	1.295	1.43e-06	CCN2,CD44,COL1A1,CXCL1,CXCL2,CXCL8,FN1,GJA1,ICAM1,IL1A,IL1B,IL6,LAMA5,LATS2,NEGR1,SERPINE1,SH3BP1,SMAD7,SPP1,TK1,VCAM1	Ap1,CEBPB,HIF1A,NFkB (complex),NOTCH1,RB1,RUNX2,SMAD2,SMAD3,SMAD4,SP1,WWTR1
1-3_vs_4-6_human - q001logFC1		CAMP		other	Inhibited	-2.3		-0.209	-1.237	1.43e-06	C5AR1,CCL2,CCL20,CCL7,CD80,CD83,CSF1,CSF2,CXCL1,CXCL10,CXCL2,CXCL5,CXCL8,CXCR4,ICAM1,IL1A,IL1B,IL1R2,IL1RAP,IL36RN,IL6,ITGAX,MUC2,NFKB1,PDGFRB,PTGS2,SNAI2,TLR2,TNFAIP2,TNFAIP3,VEGFC	CAMP,IL1B,IL4,JUN,MYD88,NFKB1,NFKBIA,NFkB (complex),RELA,STAT3,STAT6,TP53,prostaglandin E2
1-3_vs_4-6_human - q001logFC1		TGFB2	1.017	growth factor		-1.105		-0.144	-0.295	1.48e-06	ABCA1,AHR,ANGPTL4,CCN2,CD248,CD46,CDH11,CDH5,COL1A1,COL3A1,COL4A1,COL6A2,EDN1,FAS,FN1,FURIN,GAS1,HMOX1,HSPG2,JAM2,KCNQ1OT1,LIPG,NFATC2,PDGFRB,PECAM1,PLOD2,SERPINE1,SMAD3,SNAI2,SPHK1,SPP1,TGFBR3,TNFRSF11B,WNT9A	Ap1,FOS,JUN,NFKBIA,NFkB (complex),P38 MAPK,RELA,SMAD2,SMAD3,SMAD4,SMAD7,SP1,STAT3,TGFB1,TGFB2,Tgf beta
1-3_vs_4-6_human - q001logFC1		CXCL12	-2.731	cytokine	Inhibited	-3.446		-0.216	-1.998	1.53e-06	ANKS1B,ATRX,BCL3,C5,CCL2,CD14,CD44,CD82,CD9,COL1A1,CX3CL1,CXCL10,CXCL12,CXCL8,CXCR4,CYP3A5,DLX5,DPP4,EGFR,FAS,FN1,FYN,GAD1,HLA-B,ICAM1,IFNGR2,IGFBP7,IL1A,IL1B,IL24,IL6,ITGAL,ITGAX,ITGB4,LOXL2,MMP13,MMP3,PTGS2,RRAS,RYR2,SELE,SOCS1,SOCS3,SSBP1,TNFRSF10A,TNFRSF10B,TNFRSF11A,TNFRSF11B,TNFRSF1B,TNFSF10	Ap1,CXCL12,CXCR4,FOS,JUN,Jnk,NFKB1,NFKBIA,NFkB (complex),RELA,SP1,STAT3,TNF,TP53
1-3_vs_4-6_human - q001logFC1		Mek		group		-1.664		-0.124	-0.878	1.54e-06	ANPEP,CCN2,CD200,CDCA7,CDCP1,CDK5R1,CXCL10,CXCL11,CXCL8,DDR1,DNMT3B,EGR3,EPAS1,EPHB2,ERBB3,FOSL1,GBP2,GDF15,HAND1,HIF1A,IER3,IL1B,IL6,ITGA2B,IVL,MANSC1,MMP13,MUC2,NEUROG2,NPPB,NR1H3,PDGFRA,PDGFRB,PLCD1,PLPP3,PPARGC1A,PTGS2,RND3,SERPINE1,SH2B3,SLC16A6,SNCG,SORL1,ST8SIA1,STON1,TET1,TFAP2C,TG,TNFAIP3,TNFRSF10B,TOP2A,TWIST1,UNG,VEGFC,XAF1	ERK,FOXO1,JUN,Mek,NFKB1,NFKBIA,NFkB (complex),P38 MAPK,PIK3R1,PPARG,RELA,SP1,STAT3,TP53
1-3_vs_4-6_human - q001logFC1		H2AB3 (includes others)		other		-0.447	bias	-0.367	1.196	1.55e-06	ARC,ATF3,ATF5,CHAC1,CLCNKA,DCLK1,EFNA1,GAS1,ICAM5,JAK3,LYPD1,MSX1,PCDH9,PDZK1IP1,PRPH,SAA1,SAA2,TMEM217,TNFRSF9,TRAF3IP3
1-3_vs_4-6_human - q001logFC1		miR-31-5p (and other miRNAs w/seed GGCAAGA)		mature microrna	Activated	2.242	bias	0.367	0.997	1.57e-06	BAMBI,CXCL1,CXCL5,CXCL8,DLX3,HIF1A,IL1B,ITGA5,KRT16,KRT17,LATS2,STK40
1-3_vs_4-6_human - q001logFC1		F2RL1	-1.089	g-protein coupled receptor	Inhibited	-3.276	bias	-0.266	-2.205	1.58e-06	CAV1,CCL2,CCN2,CSF2,CXCL1,CXCL2,CXCL8,F2RL1,F3,FAS,FGF5,GBP2,GBP4,IL1A,IL1B,IL6,ITGB4,MSC,PTGS2,RARG,TSPAN15,TXNIP,VEGFC	Ap1,ERK1/2,F2RL1,FOS,JUN,NFKB1,NFKBIA,NFkB (complex),P38 MAPK,RELA,SP1,STAT3
1-3_vs_4-6_human - q001logFC1		Laminin (complex)		complex		1.596		-0.056	1.784	1.67e-06	BIRC3,CCL2,CDH11,CDK5R1,CHGB,COL1A1,DBH,EGFR,FN1,IGF2,MMP1,PTGS2,RPSA,SDC4,SERPINE1,SKP2,SNAI2,WNT5A	Akt,Ap1,CBL,CTNNB1,EGR1,ERBB2,FOS,HIF1A,ITGB1,JUN,Laminin (complex),NFKBIA,NFkB (complex),PI3K (complex),RELA,SP1,STAT1,STAT3,TP53,estrogen receptor
1-3_vs_4-6_human - q001logFC1		PI3K (complex)		complex	Inhibited	-4.254	bias	-0.253	-2.482	1.72e-06	ABCA1,ABCC4,ADAM28,ADRB2,ATF3,BCL2A1,BIRC3,CCL2,CCN2,CD44,CD55,CDK5R1,COL1A1,CXCL10,CXCL8,CXCR4,DDIT3,DLL4,FBXO32,FN1,FOSL1,FRY,FUT7,GATA2,GJA1,HAS3,HIF1A,HMOX1,ICAM1,IGF2,IGFBP2,IL1B,IL33,IL6,LCN2,MAP3K5,MITF,MMP1,MMP13,MTHFD2,NFKB2,NFKBIA,NR4A2,PIM1,PLA2G4A,POSTN,PRKAR2B,PTGS2,RBL2,RND3,RPS6,SEMA6D,SERPINE1,SGK1,SNCG,SOAT1,SOCS3,SPP1,TNFAIP3,TNFRSF10A,TNFRSF11A,TNFSF10,TUBB3,TXNIP,VCAM1,VIP,WT1	Akt,Ap1,EGR1,JUN,LY294002,NFKB1,NFKBIA,NFkB (complex),P38 MAPK,PI3K (complex),Pkc(s),RELA,SP1,STAT3,TNF
1-3_vs_4-6_human - q001logFC1		allopurinol		chemical drug		-1.391		-0.163	-0.504	1.76e-06	ABCC2,ASNS,BIRC3,C4A/C4B,CAT,CD14,CD44,CDCP1,CLDN4,CP,CXCL10,ELF3,F3,FCGR2A,GCGR,GPNMB,GSTM3,HIF1A,HMOX1,IER3,IL1B,ITGB4,LCN2,LGALS3,PRTFDC1,PSMB8,PTGS2,SPP1,TSPAN8,TXNIP	AGT,Akt,Ap1,EGR1,JUN,NFKB1,NFKBIA,NFkB (complex),P38 MAPK,RELA,STAT3,TP53,allopurinol,reactive oxygen species
1-3_vs_4-6_human - q001logFC1		STAT6	2.509	transcription regulator		-0.728		-0.048	-0.35	1.82e-06	ABLIM1,ACOX1,ADAM19,ANKRD55,ARNTL2,BCL3,CCL11,CCL2,CCL20,CCL7,CCL8,CD80,CISH,CNRIP1,COL1A1,CTSS,CXCL10,CXCL2,DOCK10,EFHD2,FAM126A,FCGR2A,FCRL1,FYCO1,GADD45B,GADD45G,GBP2,GBP3,GBP5,GNA14,GNA15,GPM6B,HLX,ICOSLG/LOC102723996,IFI16,IFIT1B,IL18R1,IL1A,IL1B,IL24,IL31RA,IL33,IL4I1,IL4R,IL6,IL6ST,IRAK3,IRF9,LDLRAD3,LIPE,MAP3K5,MMP13,MYB,NEDD1,NEDD9,NFATC2,NFKBIA,PDCD1LG2,PKIB,PLCD1,PLD1,PLS1,PLSCR1,PPARA…	FOS,IFNG,IL13,IL4,IL6,JUN,NFKB1,NFKBIA,NFkB (complex),RELA,STAT1,STAT3,STAT6,TNF
1-3_vs_4-6_human - q001logFC1		NKX2-3		transcription regulator		1.717		-0.007	1.765	2.15e-06	ACO1,ADAMTSL2,ALPL,ANGPTL4,ANKRD55,AOC3,ASNS,BATF2,CAVIN2,CD34,CDKN3,CERK,CX3CL1,CXCL8,DANCR,DCLK1,EDN1,F2RL1,FBXO6,GALNT15,GBP1,GBP2,GDF15,HLA-B,HLA-C,HSD17B2,KLF4,LYPD1,MFNG,MYO5A,PHGDH,PKIA,PLD1,PLSCR1,POSTN,PSAT1,PSMB8,PTGS2,PTPRE,SHOX2,SLC40A1,SMAD7,SRPX2,SYT11,TAP1,TCIM,TMEM100,TNFAIP8L1,TRIM22,UCP3,UNC5A,VCAM1,XAF1
1-3_vs_4-6_human - q001logFC1		lomustine		chemical drug	Inhibited	-2.734	bias	-0.311	-1.247	2.16e-06	ABCC2,ASNS,BIRC3,C4A/C4B,CD14,CD44,CDCP1,CLDN4,CP,ELF3,FCGR2A,GCGR,GPNMB,GSTM3,IER3,ITGB4,LCN2,LGALS3,PRTFDC1,PSMB8,SPP1,TNFRSF10B,TSPAN8
1-3_vs_4-6_human - q001logFC1		IRF2	-0.513	transcription regulator		-0.703		-0.203	0.415	2.16e-06	ANG,C1QTNF1,C1S,CA12,CD14,CEACAM1,CTSS,CXCL10,CXCL5,CYP4F11,DPY19L1,ERAP1,FCGBP,GBP1,HGD,HLA-B,IL1B,IL6,IL6ST,KLF4,LBP,LCN2,NAMPT,PFKFB3,PSMB8,PTGS2,RARRES1,SDC1,SOCS1,SRGN,TAP1,TLR5,TMEM256,TNFSF10,TPM1,VCAM1	Ap1,ERK1/2,HMGB1,Histone h3,IRF2,Ifn,JUN,NFKBIA,NFkB (complex),RELA,RNA polymerase II,SMARCA4,SP1,STAT1,STAT3,STAT6,TP53,prostaglandin E2
1-3_vs_4-6_human - q001logFC1		collagenase		group	Inhibited	-3.86	bias	-0.367	-2.442	2.19e-06	CCL11,CEBPD,CXCL10,CXCL12,CXCL2,FOSL1,ICAM1,IER3,IL1A,IL1R1,IL6,PTX3,SAA1,SELE,VCAM1	HMGB1,IL6,JUN,NFKB1,NFKBIA,NFkB (complex),RELA,STAT3,TNF,Tnf (family),collagenase
1-3_vs_4-6_human - q001logFC1		MIF	0.298	cytokine	Inhibited	-3.431		-0.227	-2.161	2.22e-06	ADGRE1,ATF5,C3AR1,CCL2,CD44,COL1A1,COL4A4,CXCL2,CXCL8,CXCR4,DGAT2,F2RL1,HGF,HIF1A,ICAM1,IL11,IL15RA,IL16,IL1B,IL22RA1,IL4R,IL6,IL6ST,IL9R,ITIH5,MET,MMP1,MMP13,MMP3,MYCN,NR1H3,PTGS2,RAMP2,TRIM22,VCAM1	Ap1,ERK1/2,ESR1,HGF,IL6,JUN,Jnk,MIF,NFATC2,NFKBIA,NFkB (complex),Nfat (family),RELA,STAT3
1-3_vs_4-6_human - q001logFC1		GNA15	-4.257	enzyme						2.29e-06	ADD3,AKR7A2,AVPR1A,C3,CAV2,CCL20,CDS1,CEBPD,CP,CXCL2,CXCL8,DDIT3,FGF7,FOSL1,GBP2,HMOX1,IL6,LBP,LGALS3,MICOS10-NBL1/NBL1,NEXN,NFKB1,NPR3,PDLIM1,PLAT,PRRX2,PTGS2,RAPGEF4,SELENBP1,SLC6A4,SOD2,SORBS2,TGFB3	Ap1,CHUK,ESR1,GNA15,IKBKB,JUN,JUNB,NFKB1,NFKBIA,NFkB (complex),Pkc(s),RELA,SP1,STAT1,STAT3
1-3_vs_4-6_human - q001logFC1		miR-30c-5p (and other miRNAs w/seed GUAAACA)		mature microrna	Activated	3.412	bias	0.367	1.17	2.44e-06	ADAMTS14,ADAMTS15,ANPEP,ATRX,CCN2,CDCP1,COL1A1,COL4A1,COL4A2,COL8A1,CRTAP,GALNT1,GPD2,IL6,ITGA2,LOXL2,LOXL4,MET,MLLT1,MLLT11,MYO10,NCEH1,NID1,NID2,NPR3,NUCB1,P4HA2,PGM1,PLOD2,POGLUT3,PTGFRN,SEC23A,SLC7A11,STX7,SYT4,TNFAIP2,TNFRSF10B,WNT5A	JUN,NFKBIA,NFkB (complex),SP1,STAT3,TP53,miR-30c-5p (and other miRNAs w/seed GUAAACA)
1-3_vs_4-6_human - q001logFC1		FOXO1	-0.169	transcription regulator	Inhibited	-2.026		-0.179	-0.5	2.46e-06	ACSL5,AFF3,AGRP,AIP,ANGPTL4,ANXA3,AQP9,ATP6V0B,ATP6V1D,BANK1,BCL2A1,BIRC3,CAT,CAV1,CCL20,CCN2,CDH5,CDKN2AIPNL,CITED2,COL1A1,COL4A1,COL4A2,CXCL10,CXCL8,DEPDC1,EDN1,EDNRB,EGR4,ELOVL7,ERG,FAS,FBXO32,FGF18,FLNB,FN1,FYN,GABARAPL1,GADD45B,GATA2,GPD1,GPD2,HIF1A,HMOX1,HRK,ICAM1,IER3,IGFBP7,IKZF1,IKZF2,IL1B,IL1R1,IL6,INSR,ITGAV,KIF11,KLF4,MAP1LC3B,MMP1,MMP3,MRPS18A,MYCN,NAMPT,NDN,NDUFAF1,NDUFAF4,NRP2,PIK3…	Akt,Ap1,CTNNB1,EGR1,ERK1/2,FOXO1,FOXO3,HIF1A,Insulin,JUN,MAPK14,NFE2L2,NFKBIA,NFkB (complex),PPARG,RELA,SP1,STAT3,palmitic acid
1-3_vs_4-6_human - q001logFC1		RAS		group	Inhibited	-2.666		-0.238	-1.434	2.54e-06	ANPEP,ARHGEF2,B4GALT1,CAV1,CCL2,CCN2,CDX1,CLDN4,CSF2,CXCL10,CXCL8,EDN1,FN1,FOSL1,GBP2,HMOX1,IL11,IL1A,IL1B,IL24,IL6,IVL,MET,MITF,MMP1,MMP13,NFKB1,PAK4,PLAUR,PLD1,PML,PTGES,PTGS2,SERPINE1,SNAI2,SOD2,TG	Ap1,ERK,ERK1/2,FOS,JUN,Jnk,NFKBIA,NFkB (complex),P38 MAPK,PPARG,RAS,RELA,SP1,STAT3
1-3_vs_4-6_human - q001logFC1		CD44	-2.328	other	Inhibited	-2.824	bias	-0.272	-1.279	2.58e-06	ADGRE1,ADRB2,BCAM,BGN,BIRC3,CCNG1,CD44,CDH5,COL1A1,COL3A1,CRABP2,CSF2,CX3CL1,DDIT3,EMILIN1,EPN2,FAS,FN1,HAS3,HDGF,IFITM2,IL1A,IL1B,IL1R2,IL6,IRAK3,ITGA5,ITGAV,ITGAX,KCTD10,LDB1,LGALS3,LTBP1,MET,MMP13,MMP3,MOGAT1,NFKB2,PECAM1,PLPP3,PRKRIP1,SBK1,SDC4,SERPINA1,SPP1,STEAP1,TIAM1,TNFRSF11A,TWIST1,VCAM1,WNT5A	Ap1,CD44,FOS,IL1B,JUN,NFKB1,NFKBIA,NFkB (complex),P38 MAPK,RELA,SMAD4,SP1,STAT3,TGFB1
1-3_vs_4-6_human - q001logFC1		tunicamycin		chemical - endogenous non-mammalian		0.003		-0.2	1.305	2.73e-06	ACOX1,ASNS,ATF3,BACE1,BIRC3,CCL20,CEBPD,CHAC1,COL6A1,CREB3L2,CXCL2,DDIT3,DGAT2,DNAJB9,EDEM2,ERLEC1,ERN1,ERO1A,GADD45B,GOLGA3,GPT2,HCN2,HERPUD1,HMOX1,HOOK1,ICAM1,IL1A,IL1B,IL6,KLF4,LMAN1,LMF1,MMP3,MUC2,NARS1,NFKBIA,NR1H3,PDGFRB,PDIA2,PPARA,PTGS2,S100A4,SESN2,SKP2,SLC39A14,SLC7A11,TLR2,TNFRSF10A,TNFRSF10B,TXNIP,VCAM1,WARS1	CEBPA,CEBPB,DDIT3,EIF2AK3,FOXO1,FOXO3,IL1B,JUN,NFAT (complex),NFE2L2,NFKB1,NFKBIA,NFkB (complex),RELA,STAT3,TP53,tunicamycin
1-3_vs_4-6_human - q001logFC1		isotretinoin		biologic drug		-1.482		-0.245	-0.308	2.78e-06	ABCA1,AGTR1,CCL2,CKS1B,CRABP2,CXCL8,ELF3,HPGD,IL27RA,IL6,IVL,LCN2,MMP1,MMP13,NFKB2,PLAAT4,PTGS2,RARG,RARRES1,S100A9,SKP2,TLR2,TNFAIP2,TNFSF10,VCAM1	ADIPOQ,Akt,CTNNB1,EGF,EGR1,FOS,FOXO3,JUN,NFKB1,NFKBIA,NFkB (complex),NOTCH1,RELA,SMAD4,SP1,STAT3,TGFB1,Vegf,isotretinoin
1-3_vs_4-6_human - q001logFC1		CD38	-1.914	enzyme		-1.926	bias	-0.33	0.16	2.8e-06	ALDOC,ANXA6,ASNS,ATP1B1,CD44,CHST12,CISH,CITED2,COL1A1,CRELD2,DRC1,ERO1A,FN1,GADD45G,GALK1,GBP2,GBP4,GLIPR2,HEPACAM2,ICAM1,IFI30,IL1R2,IL6,IL6R,LGALS3,PDLIM1,PFKL,PGM1,PIM1,PKIB,PPARGC1A,PSAT1,S100A4,SDC1,SEMA4A,SLC39A8,SOCS1,SOCS3,TMEM97,UPB1,VCAM1,ZNF443	CD38,Ca2+,FOS,FOXO1,FOXO3,IFNG,IL6,JUN,MAPK1,NFKBIA,NFkB (complex),PPARG,RELA,SIRT1,SP1,STAT1,STAT3,TP53
1-3_vs_4-6_human - q001logFC1		4-hydroxytamoxifen		chemical drug		-0.074		-0.188	1.142	2.91e-06	ANGPTL2,AP4M1,ATF3,C3,CCN2,CD55,CDCA7,CEBPD,CHST2,CLDN4,COL16A1,DDIT3,EDN1,EFEMP1,EGFR,EPOR,FOSL2,GM2A,HDGF,HEBP1,IER3,IL6,MICOS10-NBL1/NBL1,MT1X,NEDD9,NFKBIA,NOTCH3,NR4A2,PDLIM3,PDZK1,PPARGC1A,PPP1R15A,PRKCH,RASD1,RGS16,RHOBTB2,S100A9,SGK1,SLC39A8,SNAI2,SPAG4,SPHK1,THRB,TMEM97,TNFAIP3,TPM1	4-hydroxytamoxifen,Akt,Ap1,EGR1,ESR1,ESR2,FOS,JUN,NFKB1,NFKBIA,NFkB (complex),P38 MAPK,RARA,RELA,STAT3,estrogen receptor
1-3_vs_4-6_human - q001logFC1		D-glucose		chemical - endogenous mammalian	Inhibited	-2.916		-0.112	-1.767	2.98e-06	ABCA1,ACADL,ACE,ACOX1,ADA,AGRP,AGTR1,AKR1B1,ALDOC,ANXA3,ASNS,ATF3,ATF5,ATP8B1,C3,CACNA1B,CACNA1D,CAT,CAV1,CBR3,CCL2,CCL20,CCN2,CD55,CDK5R1,CETP,COL1A1,COL3A1,COL4A1,CPD,CX3CL1,CXCL2,CXCL8,CXCR4,DCN,DDIT3,DLL4,DMD,EDN1,ELF3,ENPP2,ERO1A,FAS,FBP1,FBXO32,FN1,FUT1,GABARAPL1,GCGR,GDF15,GJA1,GPD1,GRK2,H4C11,H6PD,HERPUD1,HGF,HIF1A,HMOX1,ICAM1,IGF2,IL1B,IL6,IL6ST,INSR,ITGA1,ITGA5,ITGA8,ITPR2,KCNQ1OT1,KDEL…	AGT,CTNNB1,D-glucose,EGR1,FGF2,FOXO1,HIF1A,Insulin,JUN,NFKB1,NFKBIA,NFkB (complex),NR3C1,PPARG,RELA,SP1,STAT3,TNF,TP53,dexamethasone
1-3_vs_4-6_human - q001logFC1		EWSR1-FLI1		fusion gene/product	Activated	2.311		0.23	1.149	3.03e-06	AK5,ARID5B,CAV1,CCN2,COL25A1,COL3A1,EDN1,EGR3,FILIP1L,GPR37,HPGD,IGFBP5,LOXL1,MPP4,NFKBIZ,NUAK1,PCDH18,PDGFRA,PDGFRL,POSTN,PTPRO,RHOBTB1,S1PR1,SH3D19,TPM1,TRAPPC1
1-3_vs_4-6_human - q001logFC1		ciglitazone		chemical drug		0.265		0.052	0.007	3.03e-06	ABCA1,CAT,CAV1,CAV2,CCL2,CXCL1,CXCL8,FN1,GPD1,HGF,ICAM1,IL6,IVL,LCN2,MITF,MUC1,MXD1,NFKBIA,PTGS2,SELE,SERPINE1,SULT2B1,TBXA2R,TGM1,TNFSF10,VCAM1	Ap1,CCL2,ERK,ERK1/2,JUN,NFKBIA,NFkB (complex),P38 MAPK,PPARG,PPARGC1A,RELA,RXRA,SMAD3,STAT3,ciglitazone
1-3_vs_4-6_human - q001logFC1		UM101		chemical - kinase inhibitor	Activated	3.719	bias	0.367	2.353	3.09e-06	CCL7,CD200,CXCL1,CXCL10,CXCL11,CXCL5,CXCL8,ELOVL7,GBP4,HAS3,IL1A,IL1B,PRRG4,SLC15A3	JUN,MAPK14,NFkB (complex),RELA,SP1,STAT3,UM101
1-3_vs_4-6_human - q001logFC1		mycophenolic acid		chemical drug	Inhibited	-2.525		-0.235	-1.316	3.24e-06	ADRB2,ANPEP,ATF3,BIRC3,C1orf116,CCL2,CCL20,CCN2,CD46,CD55,CXCL5,CXCL8,CXCR4,EDN1,FN1,GBP1,IL1B,IL6,KRT17,MME,MMP13,NFKB2,PTGS2,SERPINE1,SLC30A1,SOD2,TNFAIP3	Ap1,EDN1,FAS,FOS,HIF1A,JUN,NFKB1,NFKBIA,NFkB (complex),P38 MAPK,RELA,SP1,STAT3,mycophenolic acid
1-3_vs_4-6_human - q001logFC1		CREBBP	0.058	transcription regulator		-1.983		-0.24	-0.896	3.31e-06	ANXA6,ARHGEF10L,ARHGEF3,BANK1,BDKRB2,CAMK2B,CARD6,CD44,CD80,CDH5,CORO2B,CRISPLD2,CSF1,CXCL10,CXCL12,CXCL8,CXCR4,EGR3,ESAM,EVI2A,FDX1,FGFR3,FMNL2,FNDC3B,FOSL2,FRMD4B,FUT7,GFRA1,GIMAP4,GM2A,GRIN2D,H2AW,HLA-B,HVCN1,IFIT1B,IL18R1,IL6,ITGA9,JUP,KLHL4,LIG4,MAFG,MBTPS1,MFHAS1,MPZ,MSX1,MYO1F,NFKBIA,NPAS2,NR4A2,PDE3B,PDGFRB,PDLIM4,PKHD1,PPARGC1A,PPFIBP2,PTGS2,RAPGEF4,RCSD1,RNASEL,RNF157,RPS6KA1,SDC1,SDC4,…	CREBBP,EP300,FOXO1,JUN,MYB,NFKB1,NFKBIA,NFkB (complex),PPARG,PTEN,RELA,STAT3,TP53
1-3_vs_4-6_human - q001logFC1		DSCAML1		other	Inhibited	-3.024		-0.171	-2.117	3.39e-06	BDNF-AS,CNTNAP1,DCLK1,DNER,EGFR,FOXJ1,GADD45G,JAK3,KIF17,KLF4,LHX9,NEFH,NGEF,NOTCH3,NRN1,NTNG2,PCDH17,PLD1,PRKCH,RACK1,SEMA4G,SEMA7A,SFRP1,SLC29A4,SNAP91,TUBB3,UNC5A,VGF
1-3_vs_4-6_human - q001logFC1		RASSF1	0.758	other		0.359		-0.065	0.702	3.39e-06	AMIGO2,CAV1,CAV2,COL13A1,COL4A1,COL4A2,CPE,CRABP2,CREG1,CRIP2,CXCR4,EFEMP1,EFNB2,EGFR,EPB41L3,FRMD4B,GDF15,H2BC4,KLF4,LDB2,MAP1B,MAP3K5,MTUS1,PCDH7,PTGS2,RNF182,SPANXB1 (includes others),SPP1	Ap1,CTNNB1,ERK,ERK1/2,HRAS,JUN,MYC,NFKBIA,NFkB (complex),NOTCH1,PPARG,RASSF1,RELA,SP1,STAT3,TCF,TP53
1-3_vs_4-6_human - q001logFC1		TEAD3	-0.827	transcription regulator	Inhibited	-2.524	bias	-0.334	-1.068	3.43e-06	AK5,ARID5B,CCN2,COL3A1,EDN1,FILIP1L,GPR37,IGFBP5,LOXL1,MPP4,NFKBIZ,NUAK1,PCDH18,PDGFRL,POSTN,PTPRO,RHOBTB1,SH3D19,TPM1
1-3_vs_4-6_human - q001logFC1		AHR	-1.346	ligand-dependent nuclear receptor		0.628		-0.041	0.934	3.5e-06	ABCB6,ABCC4,ACOX1,ADAM19,ADGRE1,APH1B,ATOH8,BZW2,CAMK2N1,CBR3,CD14,CDKN2D,CGREF1,CHST2,COL13A1,COL14A1,COL16A1,COL1A1,COL27A1,COL3A1,COL4A1,COL4A2,COL6A1,COL6A3,COL9A3,CXCL10,DCN,DMXL2,E2F8,EDN1,EFEMP1,EMILIN1,ENHO,FAS,FBLN2,FN1,FOSL1,FZD7,GAS1,HIF1A,HSPH1,IL1B,IL6,IL9R,ITGA5,ITGA7,LBP,LTBP1,MATN2,MPZ,MT-CYB,NEDD9,NID1,NID2,NOTCH3,PDGFRA,PDGFRB,PLAT,PPP1R15A,PTGS2,RORC,SAA1,SDC1,SDSL,SERPINE1,SLC…	AHR,Ap1,EDN1,ERK,HIF1A,IL6,JUN,NFKBIA,NFkB (complex),PPARG,RELA,SMAD4,SP1,STAT3,TGFB1,TP53
1-3_vs_4-6_human - q001logFC1		CR1L		other		1.871	bias	0.323	0.639	3.54e-06	BGN,C3,CCN2,COL15A1,COL1A1,COL3A1,COL4A1,COL4A2,COL6A1,COL6A3,COL8A1,FBN1,IL1B,SERPINE1,TNC	Akt,Ap1,CR1L,EGR1,ERK,IL4,JUN,Jnk,NFKBIA,NFkB (complex),P38 MAPK,PPARG,RELA,STAT3,STAT6
1-3_vs_4-6_human - q001logFC1		triptolide		chemical drug	Activated	4.081	bias	0.278	2.412	3.55e-06	AFAP1L1,AHR,CAV1,CDH5,CXCL1,CXCL12,CXCL8,DLL4,DPP4,EDNRB,EFNA1,EFNB2,F2RL1,FAS,FBN1,FGF18,HGF,HPGD,ICAM1,IER3,IGFBP2,IL17RD,IL1A,IL6,ITGA1,ITGA2,MMP1,NFKB1,PDGFRA,PDGFRB,PECAM1,POSTN,PTGS2,RECK,SOCS3,TLR2,TNFRSF10B,TNFSF10	Ap1,CEBPB,EGR1,ERK,ERK1/2,JUN,NFKB1,NFKBIA,NFkB (complex),P38 MAPK,PPARG,RELA,SMAD4,SP1,STAT3,TP53,triptolide
1-3_vs_4-6_human - q001logFC1		levodopa		chemical - endogenous mammalian		1.78		-0.041	2.237	3.61e-06	ABCB8,ABHD14B,ACY1,ADD3,ADGRB2,ALPL,AMIGO2,APLP1,ARC,BICC1,C2CD2L,C4A/C4B,CA12,CACNB2,CBR3,CD200,CDC42EP2,CEBPG,CHAC1,CIB2,CINP,CMTM8,COL4A1,CORO2B,COTL1,CRTAC1,CXCL12,CYTH4,DGAT2,DGKI,DIXDC1,DNAJC2,ECE1,EDNRB,EGR4,EPOR,FAAH,FAM126A,FBLN1,FBLN2,FCGRT,FOSL1,FTL,GABARAPL1,GABRA3,GABRB3,GADD45B,GDNF,GNE,GPC3,GPD1,GPD2,GPR39,GUCY1A1,HSPB6,HVCN1,IER3,IGFBP2,IGFBP5,IL4I1,INSYN2B,LAPTM5,LDB2,LIX1,LTBP1,…
1-3_vs_4-6_human - q001logFC1		ACTN4	-0.049	transcription regulator		-1.706	bias	-0.324	-0.738	3.66e-06	ANGPTL4,CCL2,CXCL8,DCN,IL1B,MMP1,MMP3,MYCN,PDLIM1,SERPINE1,WNT5A	ACTN4,Akt,CBL,CTNNB1,EGR1,EP300,HIF1A,ITGB1,JUN,NFKB1,NFKBIA,NFkB (complex),NR3C1,NR3C2,RELA,STAT1,STAT3,WT1
1-3_vs_4-6_human - q001logFC1		OGA	0.549	enzyme	Activated	2.643		0.035	2.327	3.79e-06	ABCC9,ABLIM1,ACSL4,ADAM19,ALDOC,BFSP1,C1RL,C3AR1,CADPS,CAV1,CAVIN2,CCBE1,CCL2,CCL20,CD14,CD302,CD44,CD55,CDCA7,CDCA7L,CEACAM1,CMTM8,CPE,CRABP1,CREB3L2,CXCL8,CYP4F11,DCLK1,EFNB1,EFNB2,EPHA4,ERBB3,FAS,FBLN1,FBP1,FGF18,FGF5,FGFR4,FLNB,FN1,FZD6,GADD45G,GALNT6,GAS1,GNE,GPT2,HPGD,IFNGR2,IGF2,IGFBP5,IGFBP7,IGFBPL1,IL17RD,IL21R,IL6R,IL6ST,IP6K3,ITGA2,LPXN,LRIG1,LRP4,LSS,MAMLD1,MGLL,MYO10,NGEF,NOTCH2,PECR…	JUN,NFKB1,NFKBIA,NFkB (complex),OGA,RELA,STAT3
1-3_vs_4-6_human - q001logFC1		CD14	1.835	transmembrane receptor	Inhibited	-4.255	bias	-0.334	-2.834	3.88e-06	BCL2A1,CCL2,CISH,CXCL10,CXCL12,CXCL2,CXCL8,CYP27B1,F3,ICAM1,IL1B,IL1R1,IL6,NFKB1,PTGS2,SELE,SOCS1,SOCS3,TLR2,TNFAIP3,VCAM1	CD14,IL10,IL17A,IL1B,JUN,NFATC2,NFKB1,NFKBIA,NFkB (complex),RELA,STAT3,TLR2,TLR4
1-3_vs_4-6_human - q001logFC1		GLI1	-0.75	transcription regulator	Inhibited	-3.247	bias	-0.304	-1.188	4e-06	ARC,BCL2A1,CAV1,CD44,CDH11,CMBL,COL1A1,CSF1,EGR3,EMB,FAS,FGF1,FOXC2,FOXL1,FUCA2,GATA6,GPC3,GREM2,IGF2,IGFBP6,IGFBP7,IL1R2,IL6,IMPA2,JAG2,JUP,KLF4,MAN1C1,MYCN,PCDH18,PCOLCE2,PDGFRA,PDZRN3,PIM1,PLOD1,RGS10,RNASEL,RPS6KA1,S100A9,SALL1,SCD5,SESN3,SFRP1,SH2B3,SOCS1,SPP1,TMEM100,TNC,TNFRSF10B,TNFRSF9,VEGFC	Ap1,CTNNB1,GLI1,HMGB1,Histone h3,JUN,MYC,NFKBIA,NFkB (complex),PPARG,RELA,RNA polymerase II,SP1,STAT3,TCF,TP53,VEGFA
1-3_vs_4-6_human - q001logFC1		NfkB1-RelA		complex	Inhibited	-3.542	bias	-0.367	-2.241	4.25e-06	ADAMTS4,CCL2,CSF2,CXCL1,CXCL8,ICAM1,IL6,MMP1,MMP13,MMP3,PTGS2,SELE,VCAM1
1-3_vs_4-6_human - q001logFC1		DETA-NONOate		chemical reagent		-0.947		-0.054	-0.71	4.39e-06	ACO1,BGN,BIRC3,CA9,CAT,CAV1,CXCL8,FAS,HIF1A,HMOX1,ICAM1,IL6,LOXL2,PDE3B,PTGS2,SERPINE1,SOD3,TNFRSF11B,TXNIP,VCAM1	ARNT,Ap1,CAT,DETA-NONOate,ERK1/2,FOXO1,HIF1A,JUN,NFKB1,NFKBIA,NFkB (complex),P38 MAPK,RELA,STAT3,TP53,VHL
1-3_vs_4-6_human - q001logFC1		MAP3K1	-0.638	kinase		-1.572	bias	-0.264	-0.412	4.39e-06	ATF3,BIRC3,COL3A1,COL4A1,CSF2,CXCL8,FAS,HMOX1,IVL,LOXL3,MMP13,MMP3,PLA2G4A,PLAUR,PTGS2,SERPINE1,TNC,TNFRSF10A,TOP2A,TPH1	ATF2,Ap1,FOS,JUN,Jnk,MAP2K1,MAP2K7,MAP3K1,NFE2L2,NFKBIA,NFkB (complex),P38 MAPK,RELA,SP1,STAT3
1-3_vs_4-6_human - q001logFC1		bucladesine		chemical toxicant		-1.204		-0.21	0.398	4.41e-06	ABCA1,AIP,BAMBI,BDKRB2,C1QL1,C3AR1,C5AR1,CACNA1G,CALCR,CD14,CD44,CD80,CDK5R1,CHST2,CXCL10,CXCL8,CXCR4,CYP3A5,DMD,ELAVL4,EPHA4,F3,FAAH,FCGR2A,FDX1,FOSL1,FOSL2,GADD45B,GALNT14,GDF15,GEM,GNRH2,HMOX1,ICAM1,IGF2,IGFBP5,IGFBP6,IL1B,IL6,IRAK2,ITGA1,JAK3,LAMB3,LGALS12,LIPE,MAP3K5,MMD,MMP1,MMP13,MYCN,NFKB1,NPPB,NR4A2,PDE8B,PDGFRA,PLAGL1,PTGS2,RET,RGS16,SEMA6D,SERPINE1,SLC15A1,SLC6A17,SLC6A4,SMAD3,SOCS3,SR…	AR,Ap1,EGR1,IL6,JUN,NFKB1,NFKBIA,NFkB (complex),NGF,PI3K (complex),RELA,SMAD4,SP1,SP3,STAT3,TNF,bucladesine,hyaluronic acid
1-3_vs_4-6_human - q001logFC1		palmitic acid		chemical - endogenous mammalian		-1.388		-0.146	-0.415	4.55e-06	ACADL,AHR,ATF3,BACE1,BIRC3,CCL2,CCN2,CPE,CXCL10,CXCL2,CXCL8,DDIT3,DGAT2,ERN1,F2RL1,FBXO32,FN1,GDF15,HMOX1,HTR2B,ICAM1,IDH2,IL1B,IL6,IL6R,INSR,IRAK2,KLF4,LCN2,MAP1LC3B,MET,NFKBIA,NOX3,NPAS4,NR4A2,PPARA,PPARGC1A,PROCR,PTGS2,RARRES2,SERPINE1,SHOX2,SLC25A1,SOCS3,SPHK1,TLR2,TNFRSF10B,TNFSF10,TRIM63,TXNIP,UCHL1,UCP2,VCAM1,VIPR2	Ap1,D-glucose,FOXO1,HIF1A,JUN,NFATC2,NFKB1,NFKBIA,NFkB (complex),PI3K (complex),PPARG,RELA,SP1,SREBF1,STAT3,TLR4,TNF,fatty acid,palmitic acid
1-3_vs_4-6_human - q001logFC1		OSMR	-1.155	transmembrane receptor		-1.993		-0.114	-1.636	4.58e-06	ADGRE1,BCL3,BIRC3,C15orf48,CISH,CXCL10,CXCL2,GBP2,GBP4,GBP5,IL6,IL6R,IL6ST,ITGAX,LBP,LRG1,MMP13,OSMR,PIM1,SERPINA1,SOCS1,SOCS3	Ap1,FOS,HMGB1,IL6ST,JAK,JUN,JUNB,NFKBIA,NFkB (complex),NOTCH1,OSM,OSMR,RELA,STAT1,STAT3,STAT6,TP53
1-3_vs_4-6_human - q001logFC1		NUPR1	1.078	transcription regulator	Activated	4.445		0.11	3.358	4.81e-06	ABHD15,ABL2,ADGRL3,ADRB2,ALDOC,ARMC7,ASIC1,ATF3,ATP8B1,BRI3BP,CACNA2D2,CAMK2N1,CDCA2,CEP170B,CERK,CITED2,CKAP2L,CNIH2,COL3A1,COQ10A,CXCL5,CXCL8,CXCR4,DDIT3,DNMT3B,DPH6,DPY19L2P2,E2F8,ERMP1,FAM72C/FAM72D,FCHSD2,FGF1,FOXD1,GBP2,GCNT2,GDF15,GK,GNE,GPR1,GTF3C2,H2BC14,H3C6,HCN1,HIVEP3,HLTF,IL6R,JADE2,KIF11,KLF4,LHFPL2,LINC01963,MAFG,MAP1LC3B2,MGLL,MMD,MT1X,MXD1,NGFR,NOX3,NR1D1,NRROS,NT5DC3,NUPR1,OSBPL…	CEBPA,CEBPB,DDIT3,EGR1,FOXO1,FOXO3,NFAT (complex),NFkB (complex),NUPR1,RELA,TP53
1-3_vs_4-6_human - q001logFC1		IFNA2		cytokine	Inhibited	-5.177	bias	-0.303	-3.257	4.85e-06	ADGRE1,ATF5,BST2,C1R,C1S,CAV1,CCL2,CCL8,CEACAM1,CISH,CORO2A,CXCL10,CXCL11,DPP4,EPB41L3,FAS,GBP1,GBP2,GBP4,GEM,HIF1A,HLA-B,HLA-C,HSPA6,IFI16,IFITM2,IL1B,IL6,IRF9,KCNJ6,LAMP3,LYN,MET,MT1X,NPTX2,PLAAT4,PLAT,PLSCR1,PML,RBL2,REC8,RIPOR2,SAMSN1,SDC1,SEPTIN4,SLC15A3,SOCS1,SOCS3,STAT4,TAP1,TNFRSF10B,TNFSF10,TRIM22,VCAM1,VEGFC,XAF1	FOS,IFNA2,IFNAR1,JUN,JUNB,MAPK1,NFKB1,NFKBIA,NFkB (complex),RELA,STAT1,STAT3,STAT4,STAT6,TNF,TP53
1-3_vs_4-6_human - q001logFC1		atorvastatin		chemical drug		0.747		0.059	0.347	5.08e-06	ABCA1,ABCB4,ABCC2,ARRB1,CAT,CAV1,CCBE1,CCL2,CCN2,CD55,CDKN2AIPNL,COL1A1,CRCP,CXCL8,CXCR4,CYP27A1,DDX51,EDN1,ELF3,F3,FGF19,GADD45B,GJA1,HMOX1,ICAM1,IER3,IL17RD,IL6,ITGAL,LIPG,LSS,MAP1LC3A,MMP3,NR1H3,PLAT,POSTN,PTGS2,RGS1,SELE,SERPINE1,SLCO1C1,SOD3,SPP1,TCIM,TGFB3,TLR2,TNFRSF11A,VCAM1,ZNF682,ZNF786	Ap1,ERK1/2,JUN,Jnk,NFKB1,NFKBIA,NFkB (complex),P38 MAPK,RELA,STAT3,TNF,atorvastatin,reactive oxygen species
1-3_vs_4-6_human - q001logFC1		NOTCH1	-0.901	transcription regulator		-0.132		-0.051	0.218	5.31e-06	ADAM19,AKR1C1/AKR1C2,ANKRD1,BIRC3,CCN2,CD14,CD44,CD82,CDCA7,CEBPD,CHST1,COL1A1,CXCL1,CXCL8,CXCR4,DLL4,EFNB2,EGFR,EPAS1,EPHA4,ERBB3,FCGR2A,FOSL1,GATA2,HES7,HIF1A,HMOX1,HSPH1,ICAM1,IFI16,IGFBP2,IL1A,IL6,ITGA2B,ITGB4,IVL,LOX,MMP1,MMP3,MPZ,MUC2,MYCN,NEUROG2,NFKB1,NFKB2,NGFR,NOTCH3,PDGFRB,PTGS2,RGS5,RND3,RORC,SELE,SERPINE1,SOCS1,SPP1,TGFB3,TGFBR3,TSPAN33,WNT5A	Akt,EGR1,IKBKB,IL6,JUN,NFKB1,NFKBIA,NFkB (complex),NOTCH1,RELA,STAT3
1-3_vs_4-6_human - q001logFC1		MYD88	0.036	other	Inhibited	-5.732	bias	-0.333	-3.203	5.39e-06	ACPP,BAMBI,BCL3,C3,CCL2,CD14,CD200,CD200R1,CD44,CD80,CD83,CEBPD,CISH,CREB3L3,CSF2,CSF3,CXCL1,CXCL10,CXCL12,CXCL2,CXCL8,DLL4,EBI3,EDNRB,FBXO32,GDF15,HIF1A,HMOX1,ICAM1,IFIT1B,IGFBP5,IL1A,IL1B,IL32,IL6,ITGAX,ITPR2,LPAR1,MEFV,MET,MUC2,NFKB1,NFKB2,NFKBIA,NFKBIZ,NOD2,PILRA,PLA2G4A,PTGES,PTGS2,SAA1,SELE,SERPINE1,SLCO3A1,SOCS1,SOCS3,SPP1,TLR2,TNFAIP3,VCAM1,ZC3H12A	IL1B,JUN,MYD88,NFATC2,NFKB1,NFKBIA,NFkB (complex),P38 MAPK,RELA,STAT3,TLR4,TNF
1-3_vs_4-6_human - q001logFC1		VHL	-0.571	transcription regulator		1.636		0.133	1.076	5.4e-06	CA12,CA9,CAV1,CCN2,CDCP1,CLDN4,CXCL12,CXCR4,EGFR,EIF5,EPAS1,F3,FILIP1L,FN1,FTL,GAL3ST1,GNG4,HIF1A,HMOX1,HYAL1,IER3,ITGA5,LOX,LOXL2,NEDD9,PFKFB3,PSG1,QPRT,RHOF,RPS6,SKP2,SLC40A1,SOD2,TNFSF10,TRAF1,VCAM1,VEGFC	ARNT,Ap1,CTNNB1,EPAS1,HIF1A,JUN,MYC,NFKB1,NFKBIA,NFkB (complex),RELA,RNA polymerase II,SMAD3,SP1,STAT3,TP53,VEGFA,VHL,YAP1
1-3_vs_4-6_human - q001logFC1		CSF3	-5.453	cytokine		-1.34		-0.102	-0.706	5.51e-06	ADGRE1,AGTR1,BIRC3,C3AR1,CD14,CD34,CD44,CISH,CXCL12,CXCL2,CXCL5,CXCL8,CXCR4,EDN1,EGR3,ENPP2,GADD45B,GADD45G,GDNF,GJA1,GPR183,HGF,HMOX1,ICAM1,IL6,JAK3,LBP,LCN2,MET,NME2,PIM1,PLSCR1,RAB27A,RGS1,RORC,SOCS1,SOCS3,TLR2,TLR5,TNFAIP3,TNFRSF1B,TNFSF10,TNNI3,VCAM1	CSF3,IFNG,IL1B,IL6,JUN,JUNB,NFKB1,NFKBIA,NFkB (complex),RELA,STAT1,STAT3,TNF
1-3_vs_4-6_human - q001logFC1		NfkB-RelA		complex	Inhibited	-3.438	bias	-0.367	-2.175	5.67e-06	CCL11,CCL2,CSF2,CXCL2,CXCL8,ICAM1,IL1B,IL6,NFKBIA,PTGS2,SELE,VCAM1
1-3_vs_4-6_human - q001logFC1		AGER		transmembrane receptor		-0.354		-0.131	0.205	5.75e-06	BACE1,CALCR,CCL2,CHGB,COL4A1,CSF1,CXCL2,CXCL8,F3,FAS,ICAM1,IL1B,IL4R,IL6,MMP3,NEFL,PTGS2,S100A9,SELE,SERPINE1,TNC,TUBB3,TXNIP,VCAM1	AGER,Ap1,HMGB1,IL6,JUN,Jnk,NFKB1,NFKBIA,NFkB (complex),P38 MAPK,RELA,STAT3,Tnf (family)
1-3_vs_4-6_human - q001logFC1		10E,12Z-octadecadienoic acid		chemical - endogenous mammalian		1.248		-0.02	1.369	5.91e-06	ACOX1,ACSM3,ALDH6A1,ATF3,B3GNT7,BOK,CACNA1G,CACNG4,CAMK2B,CAV1,CBR3,CCL2,CDKN3,CXCL8,DDIT3,DGAT2,DGKH,GDF15,HMCN2,IL1B,IL6,IL6ST,KCTD19,LGALS12,LIPE,LRP1,NAMPT,NPW,NR4A2,PODN,PPP1R15A,PTGS2,RASGRF1,RGS1,RHBDF2,RORC,SORBS1,TECTA,TK1,TM4SF19,UCP2	10E,12Z-octadecadienoic acid,FOXO1,FOXO3,HDL,JUN,NFE2L2,NFKBIA,NFkB (complex),Nr1h,PPARG,PPARGC1A,RELA,RXRA,SREBF1,STAT1,STAT3,fatty acid,oleic acid,palmitic acid
1-3_vs_4-6_human - q001logFC1		raloxifene		chemical drug		-0.487		0	-0.487	5.97e-06	ANXA3,BCL3,CALCR,CSF1,CXCL12,EGR3,ENPP2,EPOR,ERBB3,FLNB,GPRC5A,H2BC21,HMOX1,HSPA1A/HSPA1B,IDH2,IER3,IFI30,IL1R1,IL6,INPP5J,KYNU,L1CAM,MATN2,MMD,MMP13,MMP3,MUC1,PDGFRA,PRSS23,PTGER3,PTGS2,PXDN,SELENBP1,SERPINE1,SMAD3,SMAD7,SNCG,SOCS1,SPP1,TGFB3,TNFRSF11B,TOP2A,TTC9	Akt,EGFR,EGR1,ESR1,ESR2,FOS,IGF1,IL6,JUN,NFKBIA,NFkB (complex),RARA,RELA,SP1,STAT3,estrogen receptor,raloxifene
1-3_vs_4-6_human - q001logFC1		RARA	0.261	ligand-dependent nuclear receptor		-1.046		-0.003	-1.028	5.99e-06	AASS,ABCA1,ABCC2,ABLIM1,ANO10,ARNT2,ATF5,C18orf25,C5,CA12,CCN6,CCNT2,CD14,CD44,CD7,CD9,CDKN3,CDX1,CENPM,CLMN,CP,CRABP2,CSF3,CTSS,CXCL5,CXCL8,CYP26B1,E2F8,EGR3,FGFR4,FOSL2,FUT4,GDF15,HLA-B,HLA-C,IFIT1B,IGFBP6,IL16,IL1A,IL1R1,IL6,IL6R,INSL3,JUP,KIRREL2,KLF4,LYPD1,MAP1B,MYCN,NEDD9,ONECUT2,PRDM8,PTGS2,RARG,RARRES1,RASD1,RET,RNF38,RORC,SAA1,SALL4,SIPA1L1,SLC16A2,SLC7A11,SMAD3,SPP1,STRA6,STX3,TG,TNFAIP…	CEBPB,CREBBP,CTNNB1,Creb,EP300,ESR2,FOS,JUN,NFKB1,NFKBIA,NFkB (complex),PPARG,RARA,REL,RELA,RXRA,STAT1,STAT3,STAT6,THRB,TP53,VDR,tretinoin
1-3_vs_4-6_human - q001logFC1		Sn50 peptide		chemical toxicant	Activated	3.547	bias	0.284	2.24	6.15e-06	BCL2A1,BIRC3,CCN2,CXCL10,CXCL2,CXCL8,CYP27B1,FAS,GJA1,HMOX1,ICAM1,IFNGR2,IL1B,IL6,LIPG,OPRD1,PTGS2,RACK1,SERPINE1,TNFRSF21,TNFSF10,VCAM1	FOXO1,FOXO3,Ikb,JUN,NFE2L2,NFKB1,NFKBIA,NFkB (complex),RELA,RELB,SMAD3,STAT3,Sn50 peptide,palmitic acid
1-3_vs_4-6_human - q001logFC1		captopril		chemical drug		-0.447		-0.081	-0.054	6.18e-06	ABCC2,ACE,ASNS,BGN,C4A/C4B,CD44,CP,F3,FCGR2A,GCGR,GSTM3,HMOX1,IER3,IGFBP6,IL6,LCN2,LGALS3,MAOA,POSTN,PSMB8,PTGS2,SERPING1,SPP1,TGFB3,TSPAN8	AGT,AGTR1,AKT1,APP,Ap1,CEBPB,EGR1,ERK1/2,HIF1A,JUN,NFKBIA,NFkB (complex),RELA,SP1,STAT1,STAT3,TP53,captopril
1-3_vs_4-6_human - q001logFC1		butyric acid		chemical - endogenous mammalian		1.084		-0.034	1.353	6.31e-06	ABCC2,BAG1,BCL2A1,C7,CCL20,CCNG1,CD44,CD80,CD82,CD83,CDH11,CKS1B,COL4A1,COL4A2,COL6A3,CSF1,CSF2,CXCL8,CXCR4,DAG1,DDR1,EPOR,FFAR2,FSTL1,FURIN,FYN,G0S2,GATA2,GATA6,GBP2,GGT1,GMPS,GPRC5A,H1-2,HDGF,HSPG2,ICAM1,IFI16,IFI30,IFITM2,IFNGR2,IGF2,IL11,IL18R1,IL1B,IL1R1,IL24,IL32,IL6,INPP5J,ITGA5,ITPR2,KLF4,MUC1,MUC2,MXD1,MYB,MYCN,NAMPT,NDUFAF4,NFATC2,NFKB1,NFKB2,NFKBIA,NUCB1,PDK3,PFKL,PKHD1,PLAT,PLSCR1,PRK…	Akt,EGR1,IL6,JUN,NFKB1,NFKBIA,NFkB (complex),RELA,SMAD4,STAT3,TGFB1,TNF,butyric acid
1-3_vs_4-6_human - q001logFC1		CD40		transmembrane receptor	Inhibited	-5.228		-0.243	-3.681	6.37e-06	A4GALT,AGTR1,ANPEP,BCL2A1,BIRC3,CCL2,CD44,CD80,CD83,CSF1,CSF3,CX3CL1,CXCL10,CXCL12,CXCL8,ERN1,F3,FAS,ICAM1,ICOSLG/LOC102723996,IL15RA,IL1A,IL1B,IL24,IL4I1,IL4R,IL6,IL6R,ITGAL,KLF4,LGALS3,MET,MMP3,NEFH,NFKB1,NFKB2,NFKBIA,PIM1,PTGS2,RASGRF1,SAMSN1,SELE,SERPINE1,SMAD7,TAP1,TLR2,TNFAIP3,TNFRSF11B,TNFRSF9,TNFSF10,TRAF1,VCAM1	CD40,CD40LG,IL1B,IL4,JUN,NFKB1,NFKBIA,NFkB (complex),RELA,STAT3,STAT6,TNF
1-3_vs_4-6_human - q001logFC1		doxorubicin		chemical drug	Inhibited	-2.102		-0.122	-1.002	7.09e-06	ABCB4,ABCB8,ASNS,ATF3,BCL2A1,BIRC3,C4A/C4B,CAT,CCN2,CD14,CD44,CDCP1,CDKN3,CLDN4,COL3A1,CP,CXCL1,CXCL2,CXCL5,CXCL8,DDIT3,DRAM1,E2F2,EDN1,EGFR,ELF3,EPOR,F3,FAS,FBLN1,GAD1,GCGR,GDF15,GPNMB,GSTM3,HIF1A,HMOX1,HSPB6,HSPH1,IER3,IGFBP6,IGFBP7,IL1B,ISCU,ITGB4,KAT2B,KRT18,LCN2,LGALS3,MBNL2,MET,MT-ND1,MT-ND2,MT-ND5,NFKB1,NFKBIA,NOTCH3,NPPB,OSGIN1,PCLAF,PIK3CD,PLN,PRTFDC1,PSMB8,PTGS2,RAC2,RAD51,RBL2,RGS16,RY…	Ap1,FOS,IFNG,JUN,NFKB1,NFKBIA,NFkB (complex),RELA,SP1,STAT1,STAT3,TP53,doxorubicin
1-3_vs_4-6_human - q001logFC1		ADRB3		g-protein coupled receptor		-1.209		-0.213	-0.548	7.2e-06	ADRB2,CCL2,CXCL12,IL1B,IL6,mir-196,PPARGC1A,PTGS2,S1PR2,UCP2,UCP3	ADIPOQ,ADRB3,Ap1,FOS,JUN,LEP,Mapk,NFKB1,NFKBIA,NFkB (complex),NOS3,P38 MAPK,PPARG,RELA,SP1,STAT1,STAT3
1-3_vs_4-6_human - q001logFC1		BIRC3	-1.297	enzyme		-0.392		-0.092	-0.111	7.2e-06	BIRC3,CCL2,CSF1,CSF3,CXCL1,CXCL8,ICAM1,IL1B,IL6,NFKB2,NFKBIA	BIRC2,BIRC3,IKBKB,IKBKG,IL1B,JUN,NFKB1,NFKBIA,NFkB (complex),RELA,STAT1,STAT3,TP53
1-3_vs_4-6_human - q001logFC1		LY6E	3.806	other		0.365		0.037	0.244	7.2e-06	CCN2,CD14,CD34,CD83,CXCL8,FGF7,IL1B,IL6,IRAK2,NFKBIA,SERPINE1	Ap1,LY6E,NFkB (complex),SMAD3,SMAD4,SMAD7,STAT3
1-3_vs_4-6_human - q001logFC1		SAV1	-0.102	other		0.707	bias	0.367	-0.332	7.2e-06	CCN2,COL1A1,COL3A1,COL4A1,CSF2,CXCL2,FN1,GPC3,IL6,PRKN,SPP1	JUN,JUNB,NFkB (complex),RELA,SAV1,STAT1,STAT3
1-3_vs_4-6_human - q001logFC1		BMPR2	-0.676	kinase	Inhibited	-2.069	bias	-0.262	-1.333	7.25e-06	CSF2,CXCL12,CXCL8,EFNB1,EFNB2,EPHA4,FN1,ICAM1,JAG2,SELE,SPP1,TNFRSF11B,VCAM1	Ap1,BMPR2,CXCL12,ERK1/2,IFNG,JUN,NFKB1,NFKBIA,NFkB (complex),P38 MAPK,RELA,STAT1,STAT3,TNF
1-3_vs_4-6_human - q001logFC1		IKZF1	-3.725	transcription regulator	Activated	2.803		0.208	1.272	7.32e-06	ABCA9,ADAM19,ANTXR1,BCL9L,C1QTNF1,CAV1,CAV2,CD34,CITED2,CSF3,CXCL2,DTX3L,EIF4E3,EPOR,FGFR4,FKBP9,FN1,IFI16,IL18R1,IL6,IL6ST,INSR,ITGA2B,JADE2,JUP,KLF4,KRT79,LEPROT,LHFPL2,LHFPL6,LIG4,LRP1,LYN,MAN1C1,MGLL,NFKBIZ,NGFR,NOTCH3,OPRD1,PFKL,PYGL,RAI14,RAPGEF4,RASSF4,RHBDF2,SCN9A,SELENOM,SLC2A3,SLC2A6,SLPI,SMAD3,SULF2,TMEM119,TNS3,TXNIP,VIPR1,ZDHHC9	IKZF1,NFKB1,NFKBIA,NFkB (complex),RELA,STAT3,TNF
1-3_vs_4-6_human - q001logFC1		RNF31	0.11	enzyme		1.127		0.134	0.52	7.49e-06	ACE,CCL11,CCL2,CCL20,CXCL1,CXCL10,CXCL2,CXCL8,CXCR4,EGR3,IL15RA,IL1A,IL1B,IL1R2,IL24,IL31RA,IL33,IL36RN,IL4R,IL6,IL6R,KCNMA1,PDZK1,TGFB3	JUN,MAP3K7,NFKB1,NFKBIA,NFkB (complex),RELA,RNF31,STAT3,TNF,TP53
1-3_vs_4-6_human - q001logFC1		oleic acid		chemical - endogenous mammalian		-0.957		-0.098	-0.436	7.85e-06	ABCA1,ACADL,ANGPTL4,AQP9,CETP,CX3CL1,CXCL8,DDIT3,DGAT2,EDN1,GADD45B,GDF15,HMOX1,ICAM1,IL1B,IL6,LCN2,NFKBIA,NR1H3,PIK3IP1,PLIN5,PPARA,PPARGC1A,PTGS2,RARRES2,SELE,SERPINE1,SOAT1,SPHK1,TLR2,UCP2,UCP3,VCAM1	D-glucose,FOXO1,FOXO3,HIF1A,JUN,NFE2L2,NFKB1,NFKBIA,NFkB (complex),PPARG,PPARGC1A,RELA,RXRA,SP1,SREBF1,STAT3,TNF,fatty acid,oleic acid,palmitic acid
1-3_vs_4-6_human - q001logFC1		MAP3K7	0.137	kinase		-0.906		-0.163	-0.166	7.96e-06	BIRC3,CCL20,CD14,CXCL10,CXCL2,CXCL8,GBP1,GBP2,HMOX1,IL1B,IL6,MMP1,MMP13,MMP3,MUC2,NFKB1,PTGS2,RNASEL,SAA1,SELE,SERPINE1,SLPI,TNFSF10,WNT5A,XAF1	IKBKB,JUN,MAP3K7,NFKB1,NFKBIA,NFkB (complex),P38 MAPK,RELA,RELB,STAT3,TAB1,TP53
1-3_vs_4-6_human - q001logFC1		PTGER4	0.617	g-protein coupled receptor		0.916		0.091	0.373	8.07e-06	ADAMTS4,ARRDC3,CCL2,CCL20,CD44,CITED2,CP,CREB3L3,CXCL10,CXCL8,CXCR4,EDN1,GBP2,GBP4,GDNF,GLIS3,HERPUD1,HGF,HIVEP3,ICAM1,IFI16,IFIT1B,IL1B,IL4I1,IL6,LHFPL2,MMP13,PTGER3,PTGS2,RASSF2,RNASEL,RNF144B,RNF24,S1PR1,SHISA3,SPP1,ST8SIA4,TNFSF10,XAF1	Ap1,ERK1/2,IFNG,JUN,JUNB,NFKB1,NFKBIA,NFkB (complex),PTGER4,RELA,STAT1,STAT3,TNF,prostaglandin E2
1-3_vs_4-6_human - q001logFC1		RET	-1.201	kinase		-1.564		-0.231	-0.507	8.12e-06	CCL2,CCL20,COL1A1,CSF1,CSF2,CSF3,CXCL12,CXCL8,CXCR4,DCN,EDNRB,GJA1,HSPA1A/HSPA1B,HSPH1,IL1B,IL6,INSM1,LOX,MET,MMP1,MMP3,PHEX,PLAUR,PLOD2,PTN,REEP6,RET,S100A9,SCARA3,SDK1,VGF,VIP	Ap1,ERK1/2,FOS,JUN,JUNB,NFKB1,NFKBIA,NFkB (complex),P38 MAPK,RELA,RET,SP1,STAT1,STAT3,TP53
1-3_vs_4-6_human - q001logFC1		Go 6976		chemical - kinase inhibitor	Activated	3.88	bias	0.321	2.398	8.2e-06	ABCA1,CD55,CD83,CHGB,CSF3,CXCL10,CXCL2,CXCL8,FN1,HMOX1,IL6,ITGA5,IVL,NFKBIA,NR4A2,PLD1,PTGS2,SOD2,TNFRSF4,TNFRSF9,TRAF1,VCAM1	Ap1,CSF2,Go 6976,JUN,NFKB1,NFKBIA,NFkB (complex),PRKCA,Pkc(s),RELA,SP1,STAT3
1-3_vs_4-6_human - q001logFC1		PPARGC1A	2.129	transcription regulator	Activated	2.555		-0.084	3.248	8.27e-06	ACADL,ACOX1,ACSL6,ANG,ANGPTL1,BMPER,C3,CAT,CCN2,CEBPD,COL6A2,COL6A3,CPXM1,CXCL10,CXCL14,CYP3A5,DCN,DPT,EDN1,EGFL6,EGFR,EPAS1,FBLN1,FBLN2,FBXO32,FNDC5,FREM1,GDF15,GK,HIF1A,HMOX1,IGFBP5,IGFBP6,IGFBP7,IGLON5,IL1R2,IL1RAP,IL4R,IL6,INPP5J,ITGB4,LAMA4,LIPA,MITF,MMP15,NCEH1,NEFH,NR1H3,PCSK5,PDGFRL,PDIA5,PLIN5,PODN,POSTN,PPARA,PPARGC1A,PTGS2,PTN,SESN2,SLC39A14,SLIT3,SMAD7,SOCS1,SOCS3,SOD2,ST8SIA1,STAC2,S…	CTNNB1,FOXO1,FOXO3,HMGA1,IL6,IRS1,JUN,NFE2L2,NFKBIA,NFkB (complex),PPARG,PPARGC1A,RELA,RXRA,SREBF1,STAT3,fatty acid,palmitic acid
1-3_vs_4-6_human - q001logFC1		PSMB8	-3.488	peptidase		-1.353		-0.22	-0.744	8.51e-06	GJA1,IL1A,IL6,MAGEA3/MAGEA6,NFKB1,NFKB2,NFKBIA,PTGS2,RPS3,TNFAIP3	CREBBP,CXCL8,IL6,JUN,NFKB1,NFKBIA,NFkB (complex),PSMB8,RELA,RELB,STAT3,TP53
1-3_vs_4-6_human - q001logFC1		GW501516		chemical drug		-0.911		-0.247	0.052	8.52e-06	ABCA1,ACADL,ACSL4,ANGPTL4,CAT,COL6A1,F3,GPD1,IGFBP2,IGFBP5,IGFBP6,IL1A,IL1B,IL6,LAMB3,LIPE,LIPG,OLAH,PLAT,PPARA,PPARGC1A,PPL,S100A9,SAA1,SLC27A1,SLPI,SNCG,SULT2B1,UCP2,UCP3	Ap1,CTNNB1,FOS,FOXO1,FOXO3,GW501516,HMGA1,IRS1,JUN,JUNB,MAPK8,NFkB (complex),PPARG,PPARGC1A,RELA,SREBF1,STAT1,STAT3,fatty acid,oleic acid
1-3_vs_4-6_human - q001logFC1		TEAD4	-0.598	transcription regulator	Inhibited	-3.02		-0.238	-1.834	8.61e-06	AK5,ARID5B,CAV2,CCN2,CD34,COL3A1,DGAT2,EDN1,EGFR,FILIP1L,GPR37,HIF1A,IGFBP5,LOXL1,MPP4,NFKBIZ,NOTCH2,NOTCH3,NUAK1,PCDH18,PDGFRL,POSTN,PTPRO,RAD51,RHOBTB1,SH3D19,SLC2A3,TFAP2C,TPM1	Ap1,NFKBIA,NFkB (complex),RELA,STAT3,TEAD4,VEGFA
1-3_vs_4-6_human - q001logFC1		N-(3-oxododecanoyl)-homoserine lactone		chemical reagent		-0.109		0	-0.109	8.92e-06	CSF1,CSF2,CXCL2,CXCL8,IL1A,IL1B,IL6,PTGES,PTGS2	CREBBP,CXCL8,IL6,JUN,N-(3-oxododecanoyl)-homoserine lactone,NFKB1,NFKBIA,NFkB (complex),P38 MAPK,RELA,STAT3,TNF
1-3_vs_4-6_human - q001logFC1		genistein		chemical drug		1.43		-0.099	2.278	8.93e-06	ABCA9,ACE,ACPP,ANGPTL4,ATP6V0B,ATP6V0D1,ATP6V1C1,BCL3,BDKRB1,C3,CAT,CCL2,CCN2,CD44,CD74,CD80,CHPF,CHST12,CHST14,CITED2,COL1A1,CTSF,CX3CL1,CXCL10,CXCL12,CXCL2,CXCL8,DNASE2,EVI2A,F3,GAL3ST1,GALC,GDF15,GDNF,GM2A,GNPTAB,GRK2,HIF1A,HMOX1,HPGD,HSPA1A/HSPA1B,ICAM1,IL1B,IL6,IVL,LAPTM5,LBP,LIPA,MAOA,MCOLN1,MDC1,MMP1,MMP13,MMP3,MUC2,MYB,NFKB1,NPPB,NR1H3,PCDH17,PIM1,PKIB,PLAT,PLBD2,PLCXD3,PPT1,PTGS2,PTPN6,P…	AR,Ap1,EGR1,ESR2,FOS,JUN,JUND,NFKB1,NFKBIA,NFkB (complex),RB1,RELA,SP1,STAT3,genistein,resveratrol
1-3_vs_4-6_human - q001logFC1		tributyltin		chemical reagent		1.923		0.004	1.903	9.11e-06	ABCA1,ACOX1,AHR,ANGPTL4,CCN2,COL1A1,COL3A1,COL6A1,COL6A2,CYP26B1,DCN,DGAT2,DKK2,ELOVL3,F2RL1,FN1,GGCT,GPRC5A,GSTM2,IL11,IL33,MITF,NGEF,PDGFRA,PDGFRB,PPARA,PPL,SLCO4A1,SNTB1,SOD3,STAC2,SYNPO,TNC,ZNF423	Ap1,JUN,Jnk,NFKBIA,NFkB (complex),P38 MAPK,PPARG,PPARGC1A,RELA,RXRA,STAT3,tributyltin
1-3_vs_4-6_human - q001logFC1		TERT	-0.805	enzyme		-0.114		-0.097	0.139	9.22e-06	AFAP1L1,ASNS,ATF3,BTBD11,CAV1,CCN2,CXCL8,DNER,EFEMP1,EGFR,F2RL2,FAM167A,FOXD1,FUT4,GATA6,HLA-B,ICAM1,IFI16,IL1B,IL6,ITGAV,JUP,LIPG,MMP1,MMP3,NFKBIA,PCDHGA11,PCDHGC3,PLOD2,PRSS23,PRXL2A,PTGS2,SMAD3,SOD2,SPP1,TK1,TOX2	Ap1,EGR1,FOS,HMGB1,Histone h3,JUN,NFKB1,NFKBIA,NFkB (complex),P38 MAPK,RELA,RNA polymerase II,SP1,SRC,STAT3,TERT,TP53
1-3_vs_4-6_human - q001logFC1		CCN5		growth factor	Activated	2.764		0.065	2.493	9.54e-06	CCN2,CD44,FN1,HIF1A,IGFBP7,ITGA5,JUP,KLF4,KRT18,LAMB3,MUC1,PROCR,SDC4,SERPINE1,SMAD3,SNAI2,TGFBR3,TWIST1,ZNF423	Akt,Ap1,CCN5,CTNNB1,EGR1,JUN,Jnk,MYC,NFKBIA,NFkB (complex),PPARG,RELA,SKIL,SMAD2,SMAD3,SMAD4,SP1,STAT3,TCF
1-3_vs_4-6_human - q001logFC1		BTNL2		transmembrane receptor		-1.225		-0.142	-0.529	9.71e-06	CD109,CD74,CERK,CSF2,DRC1,EMB,GBP3,GBP4,GPD2,IKZF2,IL6,ITIH5,KCNK6,LDLRAD4,MXD1,MYO10,NCOA7,PHLPP1,PRXL2A,S100A4,SPECC1,TMEM64,TNFRSF1B,TNFSF10	BTNL2,IL2,NFKB1,NFKBIA,NFkB (complex),NR3C1,STAT3
1-3_vs_4-6_human - q001logFC1		MAPK14	-0.096	kinase	Inhibited	-2.794		-0.212	-1.412	9.87e-06	ABCA1,ANKRD1,BACE1,CAT,CCL2,CD80,CD83,CEBPD,COL1A1,CXCL10,CXCL8,EFEMP1,EFNA1,EGFR,FAS,FN1,FOSL2,GJA1,HMOX1,ICAM1,IGF2,IL1B,IL6,ITGB8,IVL,MMP1,MMP13,MMP3,NGFR,PECAM1,PLAUR,PPARGC1A,PTGES,PTGS2,SGK1,SLC18A3,SOCS3,SOD2,SPP1,SREBF2,TNN,TOP2A,TRPA1,VCAM1,VEGFC,VIP	Ap1,FOS,JUN,Jnk,MAPK14,NFKB1,NFKBIA,NFkB (complex),P38 MAPK,RELA,SP1,STAT3,TNF
1-3_vs_4-6_human - q001logFC1		FOXO4	0.043	transcription regulator		-0.861		-0.007	-0.823	1.02e-05	ANXA3,CAT,CAV1,CCN2,CDH5,COL4A1,COL4A2,EDNRB,ELOVL7,ERG,FLNB,FYN,GABARAPL1,GADD45B,HIF1A,IER3,IGFBP7,IL1R1,MAP1LC3B,NAMPT,NRP2,PRCP,PTPRB,RBL2,SERPINE1,SESN3,SGK1,SOD2,SREBF2,TXNIP,VCAM1	ARNT,Akt,Ap1,CDKN1A,EGR1,FOXO1,FOXO3,FOXO4,HIF1A,JUN,NFKBIA,NFkB (complex),PPARG,RB1,RELA,SIRT1,STAT3,TP53,VHL
1-3_vs_4-6_human - q001logFC1		MRTFB	-0.976	transcription regulator	Inhibited	-2.484		-0.16	-1.496	1.04e-05	AK5,ANKRD1,ARID5B,CAVIN2,CCN2,CLDN15,COL25A1,COL3A1,CXCR4,EDN1,EGR3,FADS2,FILIP1L,G0S2,GPR37,HPGD,IGFBP5,ITGA5,LCN2,LOXL1,MPP4,NFKBIZ,NUAK1,PCDH18,PDGFRA,PDGFRL,POSTN,PRG2,PTGS2,PTPRO,RHOBTB1,S100A9,S1PR1,SERPINE1,SGK1,SH3D19,SLC6A4,SLPI,SORBS1,TPM1,TRAPPC1,WTIP	CTNNB1,GATA4,JUN,MRTFB,SMAD2,TEAD,TEAD1,TP73,WWTR1,YAP1
1-3_vs_4-6_human - q001logFC1		arachidonic acid		chemical - endogenous mammalian		-0.207		-0.078	0.189	1.05e-05	ABCA1,ACOX1,ACSL4,BCL2A1,CD80,CD83,DDIT3,DNAJB9,EDN1,EGFR,F3,FADS2,FAS,FOSL1,HMOX1,IL1B,IL6,MMP13,NFKBIA,PECAM1,PLA2G4A,PLD1,PTGES,PTGS2,SOAT1,SPP1,TNFRSF1B,TNFRSF9,UCP2,VCAM1	Ap1,JUN,Jnk,MAPK14,NFKB1,NFKBIA,NFkB (complex),PPARG,Pkc(s),RELA,SP1,SREBF1,STAT1,STAT3,TP53,arachidonic acid,linoleic acid
1-3_vs_4-6_human - q001logFC1		lysophosphatidylinositol		chemical - endogenous mammalian	Inhibited	-3.771	bias	-0.367	-2.213	1.07e-05	C3,CCL2,CD74,CSF3,CX3CL1,CXCL5,CXCL8,F3,ICAM1,IL1A,IL1B,IL33,ITGA1,SELE,SGPP2,SOD2,TG,TNFRSF4	Akt,Ap1,EGR1,ERK1/2,JUN,NFKBIA,NFkB (complex),P38 MAPK,PRKCA,RELA,STAT3,lysophosphatidylinositol
1-3_vs_4-6_human - q001logFC1		RUNX3		transcription regulator	Activated	2.352	bias	0.251	1.007	1.1e-05	ABCC2,AKAP6,ASPH,CCN2,CDH11,CHST14,COL4A1,COL4A4,CPVL,CXCL8,DIP2C,EXTL3,FAM92A,FBN1,FMN2,FSTL1,FZD2,IL1B,IL6ST,ITGAL,ITGAX,LOX,NEGR1,NUAK1,PCDH7,PXDN,RHOBTB1,SCARA3,SNAI2,SPP1,ST3GAL5,STC2,TLCD4,WT1	ARNT,CTNNB1,GATA4,HIF1A,JUN,MRTFB,NFkB (complex),RELA,RUNX3,STAT3,TEAD1,TEAD4,TP73,VHL,WWTR1,YAP1
1-3_vs_4-6_human - q001logFC1		AR		ligand-dependent nuclear receptor		-1.592		-0.219	0.136	1.19e-05	ABCA1,ABCC4,ACPP,ANKRD1,ATP1A3,AVPR1A,BASP1,C3,C4A/C4B,CAV1,CAV2,CCL11,CDH11,CEND1,CHRNA1,CLDN11,CLSTN1,COL3A1,CORIN,CXCL12,DANCR,DEPDC1,DISP2,DNAJB9,EDN1,EDNRB,EGFR,ELMO1,EMB,EPAS1,ERBB3,ERN1,ERO1A,FGF7,FZD2,GDF15,GDNF,GJA1,GPD1,GUCY1A1,HGF,HSPH1,IGF2,IGFBP5,IL1R1,IL6,IMPDH2,INSL3,ITGA2,ITGB4,KDELR2,LAMA5,LMAN1,LRATD1,LRIG1,LRRK1,MAOA,MME,MT1X,MTHFD2,MUC1,MYB,NGFR,NUPR1,OVGP1,PCSK1N,PDGFRA,PDIA5…	AR,Akt,Ap1,EGFR,EGR1,ESR1,ESR2,FOS,IGF1,JUN,MYC,NFKBIA,NFkB (complex),RELA,SP1,STAT3,TP53,dihydrotestosterone
1-3_vs_4-6_human - q001logFC1		peptidoglycan		chemical - endogenous non-mammalian	Inhibited	-4.326	bias	-0.293	-2.791	1.25e-05	BCL2A1,CCL2,CCL20,CCL8,CD200,CD80,CSF2,CSF3,CXCL1,CXCL10,CXCL2,CXCL5,CXCL8,CXCR4,FAS,HMOX1,ICAM1,IL16,IL1A,IL1B,IL6,MMP1,MMP13,MMP3,PRAME,PTGS2,S100A9,SOD2,TLR2,TLR5,TLR7	IL17A,IL1B,JUN,NFKB1,NFKBIA,NFkB (complex),P38 MAPK,RELA,STAT3,TP53,peptidoglycan
1-3_vs_4-6_human - q001logFC1		HOXC8	-1.274	transcription regulator		-0.676		-0.012	-0.632	1.29e-05	ADAM19,ANKRD1,CDH11,CXCL10,ELMO1,EMB,FZD2,GAS1,GREM2,HOXC8,IL1R2,PLAGL1,SERPINF1,SPP1
1-3_vs_4-6_human - q001logFC1		ACVRL1	-0.828	kinase		-0.545		-0.113	-0.142	1.31e-05	CXCL12,CXCL8,CXCR4,EFNA1,EFNB2,GDF15,ICAM1,JUP,MMP13,PLAT,PLAUR,SELE,SERPINE1,SMAD7,VCAM1	ACVRL1,Ap1,ENG,GATA4,JUN,NFKB1,NFKBIA,NFkB (complex),NOTCH1,RELA,RUNX2,SKIL,SMAD1,SMAD2,SMAD3,SMAD4,SMAD5,SP1,STAT3,TP53
1-3_vs_4-6_human - q001logFC1		EIF2S1	0.427	translation regulator						1.31e-05	ACPP,ADM2,CA9,CAT,CEBPG,CHAC1,DDIT3,DENND2D,HMOX1,MAATS1,MAP1LC3B,NUPR1,PPP1R15A,SESN2,SLC7A11,SSPO,SYBU,TECTA,TGM1
1-3_vs_4-6_human - q001logFC1		CD36	-1.254	transmembrane receptor	Inhibited	-2.601	bias	-0.288	-1.113	1.34e-05	ADAMTS4,CCL20,COL1A1,COL4A1,CSF2,CSF3,CXCL1,CXCL5,CXCL8,ERN1,FAS,ICAM1,IGFBP6,IGFBP7,IL11,IL1A,IL1B,IL6,LRP1,MMP1,MMP13,MMP3,PLAUR,PPARGC1A,SERPINE1,TNFRSF10A,TNFRSF10B,TNFRSF11B	Ap1,CD36,ERK1/2,FOS,IL1B,JUN,Jnk,NFKB1,NFKBIA,NFkB (complex),P38 MAPK,RELA,SP1,STAT3
1-3_vs_4-6_human - q001logFC1		ACKR1		g-protein coupled receptor						1.34e-05	CCL2,CITED2,ICAM1,IFI16,MYO5A,NINJ1,SELE,TBC1D8,TNFAIP2,TNFAIP3,VCAM1	ACKR1,Ap1,CCL2,CREBBP,CXCL8,ERK1/2,JUN,NFKBIA,NFkB (complex),RELA,SMAD3,STAT3
1-3_vs_4-6_human - q001logFC1		Lymphotoxin		complex	Inhibited	-3.283	bias	-0.367	-2.077	1.34e-05	CCL2,CSF2,CXCL10,CXCL8,ICAM1,IL1A,IL1B,IL6,MMP1,MMP3,VCAM1	CHUK,ESR1,JUN,Lymphotoxin,MAP3K14,NFKB1,NFKBIA,NFkB (complex),RELA,RELB,STAT3,TP53
1-3_vs_4-6_human - q001logFC1		2-(4-amino-1-isopropyl-1H-pyrazolo[3,4-d]pyrimidin-3-yl)-1H-indol-5-ol		chemical reagent		-0.094		0.039	-0.348	1.38e-05	AHR,ANKRD1,ARHGEF4,ASF1B,ATF3,C1R,C1S,CCN2,CD44,CDCA2,CXCL8,DNA2,E2F2,EDN1,FOSL1,GJA1,GREM2,H1-2,H2AW,H2BC18,HEXIM1,IL24,IL6R,ITGA2,MTHFD2,NR4A2,NUAK1,ORC1,PIM1,PML,PPP1R15A,PTGS2,RAD51,SDC4,SKP2,SMAD7,SOD2,SREBF2,TK1,TMEM119,TNFAIP8L1,TOP2A,TXNIP,UNG	2-(4-amino-1-isopropyl-1H-pyrazolo[3,4-d]pyrimidin-3-yl)-1H-indol-5-ol,AKT1,Akt,CEBPB,EGR1,ERK,FOS,HIF1A,JUN,Mek,NFKBIA,NFkB (complex),NOTCH1,PPARG,RELA,SP1,STAT3,TP53
1-3_vs_4-6_human - q001logFC1		PTH		other	Inhibited	-2.049		-0.234	-0.764	1.42e-05	ADD3,ALPL,CCL2,CCN2,CGNL1,COL1A1,CSF1,CXCL12,CXCL2,CXCR4,CYP27B1,DDIT3,EFNB2,EGFR,ESAM,FN1,FOSL2,GJA1,IGFBP5,IL11,IL33,IL6,IL6R,ITGAV,MME,MMP1,MMP13,NR4A2,PALM,POSTN,PTGS2,RGS1,SDC4,SLC43A2,SMAD3,SMAD7,SOCS3,SPP1,TJP2,TMEM119,TNFRSF11B,TNS1	Ap1,EGFR,ERK1/2,FOS,JUN,Jnk,NFKBIA,NFkB (complex),P38 MAPK,PTH,RELA,SMAD3,SMAD4,SMAD7,SP1,STAT3
1-3_vs_4-6_human - q001logFC1		ATP-gamma-S		chemical reagent		-1.208		0.073	-1.381	1.42e-05	C3,CCL2,CCL7,CCL8,CD109,CD300E,CD55,CD83,CSF1,CXCL2,CXCL8,CXCR4,EPOR,IL15RA,IL16,IL1A,IL1R2,IL6,PTGS2,SOD2,TLR1,WARS1	ATP-gamma-S,Ap1,ERK1/2,IFNG,IL10,IL1B,JUN,NFKB1,NFKBIA,NFkB (complex),P38 MAPK,RELA,STAT1,STAT3
1-3_vs_4-6_human - q001logFC1		CIP2A	-0.42	other		0.502		0.138	-0.139	1.42e-05	COL15A1,COL8A1,CORO6,CYSRT1,DCN,E2F2,EBI3,GPNMB,GPR183,GPR37,H2BC12,IER3,KIAA1324,LRP4,PDGFRB,PDLIM7,PLAUR,PSG4,PTPRB,PXYLP1,RAB31,SAT1
1-3_vs_4-6_human - q001logFC1		HAND2	-0.346	transcription regulator		1.36		-0.217	2.191	1.42e-05	CCBE1,CCL11,CCL2,COL1A1,COL3A1,CXCL2,CXCR4,DBH,GJA1,HAND1,IL11,IL6,MSX1,NFATC2,NPPB,PDLIM3,PHKA1,PTGS2,PTPRB,S100A4,TPM1,XIRP2
1-3_vs_4-6_human - q001logFC1		bisindolylmaleimide I		chemical - kinase inhibitor	Activated	4.472	bias	0.308	2.776	1.52e-05	ACE,ALPL,BCL2A1,BIRC3,CCN2,CD44,CD55,CXCL8,E2F2,EGFR,FN1,GDF15,HMOX1,ICAM1,IL6,KCNJ11,MET,MMP1,MMP13,NFKBIA,NR4A2,PLD1,PTGS2,S1PR1,SAMSN1,SERPINE1,SOD2,TGFB3,TJP2,TNFSF10,TRAF1	Ap1,JUN,Jnk,NFKB1,NFKBIA,NFkB (complex),RELA,RELB,SMAD4,STAT3,bisindolylmaleimide I,hyaluronic acid
1-3_vs_4-6_human - q001logFC1		isobutylmethylxanthine		chemical toxicant		-1.146		-0.185	-0.138	1.53e-05	ABCA1,ACE,ACOX1,ACSL4,ANGPTL4,BSCL2,CALCR,CAV1,CAV2,CCN2,CD14,CD34,CD44,CEBPD,COL1A1,COL3A1,COL6A1,CRABP2,CXCR4,DGAT2,EGFR,ELOVL3,ENC1,FN1,GCGR,IL1B,INSR,ITGA1,KLF4,LGALS12,MITF,MMP13,MMP3,MOGAT1,NOTCH3,NR1H3,PDE3B,PDGFRA,PDGFRB,PLAAT3,PLAT,PPARA,PPARGC1A,PTGFRN,RBL2,SERPINE1,SGK1,SOD2,TNC,ZC3H12A	Ap1,CTNNB1,ERK1/2,FOXO1,HIF1A,Insulin,JUN,NFKB1,NFKBIA,NFkB (complex),PPARG,PPARGC1A,RELA,RXRA,SMAD4,SP1,STAT3,TGFB1,TNF,isobutylmethylxanthine
1-3_vs_4-6_human - q001logFC1		curcumin		chemical drug	Activated	4.923		0.135	3.851	1.54e-05	A4GALT,ABCA1,ACO1,ADAMTS4,BIRC3,CASP10,CAV1,CCL2,CCN2,CD44,CD80,CDC14B,CLDN4,COL1A1,CSF2,CXCL1,CXCL2,CXCL8,CXCR4,DDIT3,EDN1,EGFR,F3,FAS,FOSL1,FOSL2,FTL,FYN,GNA11,HGF,HIF1A,HMOX1,HSPA1A/HSPA1B,ICAM1,IGFBP5,IL1B,IL6,ITGB4,IVL,MMP1,MMP13,MMP3,NAMPT,NEO1,NFKB1,NFKBIA,NOTCH2,PDE3B,PDGFRB,PGF,PIM1,PPARA,PPARGC1A,PRPS2,PTGES,PTGS2,PTN,SELE,SERPINE1,SMAD7,SOCS1,SOCS3,SP4,SREBF2,TBXA2R,TLR2,TNFRSF10A,TNFR…	Ap1,ERK1/2,IL1B,JUN,Jnk,NFKB1,NFKBIA,NFkB (complex),P38 MAPK,RELA,STAT3,curcumin
1-3_vs_4-6_human - q001logFC1		TGM2	0.413	enzyme	Inhibited	-3.135		-0.161	-2.016	1.61e-05	ALPL,AQP9,BCL2A1,BIRC3,C3,C5AR1,CCL2,CD74,CDCA7,CEACAM1,CFP,CSF3,CXCL10,CXCL8,DAPK2,FFAR2,FN1,GJA1,GM2A,GTPBP10,HIF1A,HLA-B,IL1B,IL6,IRF9,ITGAX,ITGB4,KCNQ5,NLN,PDGFRB,PIM1,PLAAT4,PLSCR1,PNRC1,PPP1R16B,PTGES,SEMA6B,SEMA7A,SIRPA,SLC16A13,SLPI,SPP1,SWT1,TAP1,TNFAIP2,TNFRSF11B,TNIP1,TPCN1,TRIM22,UBXN8,VIP,XAF1	Ap1,ERK1/2,IL6,JUN,JUNB,NFKB1,NFKBIA,NFkB (complex),RELA,STAT1,STAT3,TGM2
1-3_vs_4-6_human - q001logFC1		WT1	-1.032	transcription regulator		-0.369		-0.05	-0.097	1.64e-05	ANPEP,APLP2,ARL2,ASNS,BCL2A1,CCL2,CCN2,CHAF1B,COL4A1,CSF1,CSPG4,CX3CL1,CXCL10,EFNA1,EGFR,EPOR,FGF1,HSPG2,IGF2,IL11,IL1B,IL1RAP,INSR,JUP,KLF4,LGALS3,LMAN1,LRP1,LSS,MBTPS1,MMP13,MMP3,MPP1,MT1X,MYCN,NOTCH3,NR4A2,NUCB1,PECAM1,PLAUR,RALGPS2,RBPJ,SDC1,SERPINE1,SLC2A3,SMAD3,SNAI2,SREBF2,SRSF6,TGFB3,WARS1,WT1,ZDHHC9	CTNNB1,HDAC1,IGF1,JUN,JUNB,NFKBIA,NFkB (complex),RB1,RELA,RNA polymerase II,STAT1,STAT3,TERT,WT1
1-3_vs_4-6_human - q001logFC1		IL15	-0.669	cytokine	Inhibited	-4.422		-0.218	-2.812	1.65e-05	ACADS,AHR,ALDOC,APBA1,BAMBI,CCL11,CCL2,CCN2,CD44,CD46,CD55,CD74,CD80,CD83,CEACAM1,CISH,CKS1B,CMKLR1,CSF1,CSF2,CSF3,CXCL10,CXCL12,CXCL2,CXCL8,CXCR4,DARS2,DHRS4,DPP4,EDN1,FAS,FBP1,FYN,GARS1,GPD2,GPRC5A,HIF1A,HLX,HMCN1,HMOX1,ICAM5,IL15RA,IL18R1,IL1R1,IL1RAP,IL21R,IL24,IL32,IL6,ITGAX,LYN,NAGA,NFKB1,NFKBIA,NUDT1,PAFAH1B3,PFKFB2,PFKFB3,PFKL,PGM1,PIM1,PLA2G4A,PLD1,PPARGC1A,PRKACA,PSG1,PSMB8,PYGL,RAC2,RB…	IL15,IL2,IL4,JUN,JUNB,NFKB1,NFKBIA,NFkB (complex),NR3C1,P38 MAPK,RELA,STAT1,STAT3,STAT6
1-3_vs_4-6_human - q001logFC1		sphingosine-1-phosphate		chemical - endogenous mammalian	Inhibited	-2.735		-0.18	-1.843	1.67e-05	CCL2,CCN2,CD44,COL3A1,CXCL10,CXCL2,CXCL8,EGFR,ENPP2,ERN1,FAS,FN1,GATA6,HIF1A,ICAM1,IL6,NRP2,PRPH,PTGS2,S1PR1,S1PR2,SELE,SERPINE1,SPHK1,TNFRSF11B,VCAM1,VEGFC	Akt,Ap1,EGR1,IL6,JUN,NFKB1,NFKBIA,NFkB (complex),P38 MAPK,Pkc(s),RELA,SP1,STAT3,sphingosine-1-phosphate
1-3_vs_4-6_human - q001logFC1		GFI1	0.788	transcription regulator	Activated	4.175	bias	0.312	2.416	1.69e-05	ANXA6,BCL3,BTLA,CARD6,CD7,CEP95,CSF1,CXCL8,CXCR4,DDB2,FOSL2,GADD45G,GIMAP4,GJA1,GPR183,ICAM1,IL1A,IL1B,IL1R1,IL6,IL6R,IRAK2,JAK3,KAT2B,LPAR1,MAP3K5,mir-196,NFKB1,NFKB2,NFKBIA,RAPGEF4,S1PR1,SERPINA1,SESN3,SGK1,SMAD3,STAT4,TRAF3	GFI1,IL10,IL1B,JUN,NFKB1,NFKBIA,NFkB (complex),RELA,RELB,STAT3,TNF
1-3_vs_4-6_human - q001logFC1		PRL		cytokine	Inhibited	-2.094		-0.247	-0.224	1.75e-05	ANXA3,BAG1,BOK,BST2,CAMK2N1,CAV1,CCL2,CCL20,CEBPD,CISH,COL1A1,COL3A1,CPD,CTSS,CXCL10,CXCL11,DCN,DDX39B,DNAJA4,DTX3L,EGFR,ERBB3,ERBB4,FN1,GNA12,GPNMB,HERPUD1,IER3,IGF2,IGFBP5,IL6,IRF9,ITGA1,LAMP3,MAFG,MARS1,MICOS10-NBL1/NBL1,MME,MSN,NFKB1,NUPR1,PC,PDGFRA,PDIA5,PDLIM4,PGRMC1,PIM1,PKIG,PLAT,PLCD1,PLSCR1,RASD1,REC8,RPSA,SDC1,SOCS1,SOCS3,SPP1,STAT5A,TPH1,XAF1	Akt,EGFR,EGR1,ESR1,ESR2,FOS,JUN,NFKB1,NFKBIA,NFkB (complex),PRL,RELA,SP1,STAT1,STAT3,STAT6,TP53,beta-estradiol
1-3_vs_4-6_human - q001logFC1		carbonyl cyanide m-chlorophenyl hydrazone		chemical toxicant		-0.78	bias	-0.34	0.689	1.78e-05	CCL20,CXCL8,GDF15,GK,IL1A,LAMB3,LCN2,MAP1LC3B,NAMPT,NFKBIZ,OLAH,PTGS2,RND3,SERPINE1,SPRR2D,SPX,ST6GALNAC3,TM6SF1,VIP	AKT1,ATP,CEBPB,FOXO3,HMGB1,IL1B,JUN,NFKB1,NFKBIA,NFkB (complex),P38 MAPK,RELA,SP1,STAT3,carbonyl cyanide m-chlorophenyl hydrazone
1-3_vs_4-6_human - q001logFC1		KMT2D	0.506	transcription regulator	Inhibited	-4.264	bias	-0.275	-2.389	1.82e-05	ACOT4,ANO10,CCL2,CD55,CDCA7,CDYL2,CRIP2,CSPG4,EBF4,EBI3,EFHC2,FAM117A,FBXL7,GALK1,GK5,GLYCTK,GPX7,HAUS4,HFM1,IGSF1,IKZF2,IL36RN,IVL,JAG2,KLF4,KRT16,KRT17,LAMB3,LOXL1,LRRN4,NPR3,NT5DC1,NUDT14,PCDH7,POGLUT3,RAB42,REEP6,RELL1,SIX4,TGM1,TMEM159,TRIQK,TRPV2,TUSC1,VTN,WTIP,ZNF761
1-3_vs_4-6_human - q001logFC1		TICAM1	-0.529	other	Inhibited	-4.596	bias	-0.341	-2.589	1.82e-05	BCL3,CCL2,CD80,CEBPD,CXCL10,CXCL11,CXCL2,CXCL8,EDNRB,FAS,GDF15,ICAM1,ICOSLG/LOC102723996,IFI16,IFIT1B,IL15RA,IL1A,IL1B,IL6,ITPR2,LPAR1,MEFV,MET,NFKB1,NFKB2,NFKBIA,NFKBIZ,PILRA,PTGS2,SELE,SERPINE1,SOCS1,SOCS3,TLR2,TNFAIP3,TNFSF10,VCAM1	IL1B,JUN,MYD88,NFATC2,NFKB1,NFKBIA,NFkB (complex),RELA,RELB,STAT3,TICAM1,TLR4
1-3_vs_4-6_human - q001logFC1		PSMB11		peptidase	Activated	3.233	bias	0.289	1.63	1.85e-05	CAV1,CCL11,CLDN23,CLDN4,COL1A1,COL27A1,COL3A1,COL6A1,COL6A2,CTSS,CXCL12,EGFLAM,GADD45B,HMOX1,HSPA1A/HSPA1B,IL18R1,L1CAM,LGALS3,MMP3,NID1,NR4A2,PDCD1LG2,PTGS2,RARRES2,S1PR1,TNFRSF11A,TNFRSF1B,TNFRSF21,TNFSF10,TRAF1,VEGFC	CTNNB1,MYC,NFkB (complex),PPARG,PSMB11,STAT3,TCF
1-3_vs_4-6_human - q001logFC1		indomethacin		chemical drug		0.898		-0.108	1.599	1.89e-05	ACOX1,ASNS,ATP6V0B,BACE1,BIRC3,C4A/C4B,CCL2,CD14,CD34,CD44,CD55,CLDN4,CP,CXCR4,ELF3,FCGR2A,FGF18,FGF7,GCGR,GDF15,GPNMB,GSTM3,HGF,HIF1A,HMOX1,IER3,IL11,IL1A,IL1B,IL1R1,IL6,INSR,ITGB4,LCN2,LGALS3,LOXL2,MMP1,NGFR,PIM1,PLA2G4A,PLAUR,PPARA,PRTFDC1,PSMB8,PTGES,PTGS2,SDC1,SLC15A1,SPP1,STAT6,TNFRSF10B,TNFRSF21,TSPAN8,UCP2	Ap1,CEBPA,CEBPB,EGR1,IL1B,JUN,NFKB1,NFKBIA,NFkB (complex),PPARG,RELA,SMAD4,SP1,STAT3,TNF,TP53,indomethacin,prostaglandin E2
1-3_vs_4-6_human - q001logFC1		ROCK1	-0.095	kinase	Inhibited	-2.331	bias	-0.341	-1.154	1.92e-05	CCN2,CD44,COL1A1,COL3A1,COL4A2,COL6A2,COL8A1,EDN1,FBLN2,FBN1,ICAM1,LAMA4,VCAM1	Akt,Ap1,D-glucose,EGR1,ERK1/2,FOXO1,HIF1A,JUN,NFKB1,NFKBIA,NFkB (complex),PIK3R1,PPARG,PPARGC1A,RELA,ROCK1,RUNX2,SIRT1,SP1,STAT3,TP53
1-3_vs_4-6_human - q001logFC1		IL5		cytokine	Inhibited	-3.978	bias	-0.349	-1.271	1.96e-05	ALDOC,ANXA6,ASNS,ATP1B1,BCL3,CCL2,CD55,CD80,CD9,CEACAM1,CHST12,CISH,CITED2,CRELD2,CSF2,CXCL8,CXCR4,DRC1,EGR3,EPOR,ERO1A,FAS,FOSL2,GADD45G,GALK1,GBP2,GBP4,GK,GLIPR2,HEPACAM2,HIF1A,HLX,HSPA6,HSPH1,ICAM1,IER3,IFI30,IL1R2,IL3RA,IL4R,IL6R,ITGAV,MMD,PDLIM1,PGM1,PIM1,PKIB,PSAT1,RHOH,RIPOR2,S100A4,SEMA4A,SGK1,SLC39A8,SNTB1,SOCS1,TLR1,TMEM97,TNFRSF4,TNFRSF9,UPB1,ZNF443	BCL6,CSF2,ESR1,ID2,IFNG,IL5,JUN,JUNB,NFKBIA,NFkB (complex),RELA,SP1,STAT1,STAT3,STAT5A,cytokine
1-3_vs_4-6_human - q001logFC1		TRAF3IP2	-2.865	other	Inhibited	-4.103	bias	-0.313	-2.707	1.96e-05	ACE,CCL11,CCN2,CEBPD,COL1A1,COL3A1,CSF1,CSF2,CSF3,CX3CL1,CXCL10,CXCL2,ICAM1,IL1B,IL33,IL6,ITGAL,LCN2,MMP3,NFKBIZ,POSTN,VCAM1,ZC3H12A	IKBKB,IL17A,IL1B,JUN,NFKB1,NFKBIA,NFkB (complex),RELA,STAT3,TNF,TRAF3IP2
1-3_vs_4-6_human - q001logFC1		CpG oligonucleotide		chemical drug	Inhibited	-3.814	bias	-0.259	-2.341	1.97e-05	ABCA1,AHR,BCL2A1,CA9,CD14,CD34,CD80,CD83,CSF2,CXCL10,CXCL2,CXCL8,DLL4,FAS,FCGRT,GBP3,ICAM1,ICOSLG/LOC102723996,IL1B,IL33,IL6,ITGAX,LYN,MMP13,NFKBIZ,NOTCH2,PHGDH,PTGES,PTGS2,RASSF4,SAMSN1,SDC1,SERPINE1,SLC2A3,SLC40A1,SLC46A1,SLC6A4,SOD2,TLR2,TNFSF10	CpG oligonucleotide,HDAC3,IFNG,IL10,IL1B,MYD88,NFKB1,NFKBIA,NFkB (complex),RELA,STAT1,STAT3,TLR9
1-3_vs_4-6_human - q001logFC1		TIFA	-1.069	other	Inhibited	-2.376		-0.22	-1.722	1.98e-05	CCL2,CSF2,CXCL10,CXCL8,ICAM1,IL11,IL6,NFKBIA,TNFAIP3	IKBKG,IL6,Ikb,JUN,NFKB1,NFKBIA,NFkB (complex),RELA,STAT1,STAT3,TIFA,TP53,TRAF6
1-3_vs_4-6_human - q001logFC1		C9		other		-0.218		-0.234	0.394	1.98e-05	COL1A1,COL3A1,CXCL2,FN1,ICAM1,IL1B,SELE,VCAM1	C9,IL1B,NFKB1,NFKBIA,NFkB (complex),RELA,STAT3
1-3_vs_4-6_human - q001logFC1		STAT1/3/5 dimer		complex	Inhibited	-2.813	bias	-0.367	-1.78	1.98e-05	BCL3,CHI3L1,CISH,EPAS1,MMP1,MMP13,MMP3,SOCS3
1-3_vs_4-6_human - q001logFC1		F2R	0.281	g-protein coupled receptor	Inhibited	-3.552		-0.239	-2.388	1.99e-05	CCL2,CCN2,CD44,CD55,CDH11,COL13A1,CXCL12,CXCL8,ECE1,EGR3,F3,FBP1,FN1,GJA1,GNA12,HMOX1,ICAM1,IGFBP7,IL1B,IL6,LAMB3,PLAT,PLAUR,PTGS2,S100A4,SELE,TNFAIP3,VCAM1,VEGFC	Ap1,F2R,FOS,FOXO1,JUN,NFKBIA,NFkB (complex),P38 MAPK,PI3K (complex),PIK3R1,RELA,SMAD4,SP1,STAT3,TGFB1,TP53
1-3_vs_4-6_human - q001logFC1		Nfat (family)		group	Inhibited	-3.205	bias	-0.327	-1.556	1.99e-05	ATF3,B4GALT1,CALCR,CCL2,CSF2,CX3CL1,CXCL8,DOCK10,F2RL1,FAS,FGF18,ICAM1,ITPR2,NCOA7,NPPB,PDCD1LG2,PDE3B,PTGS2,SDC4,SELE,SERPINE1,SOD2,SPOCD1,TLR10,TNNI3,TRAF1,TRAF3,TUBB3,VCAM1	CSF2,FOS,GATA4,IL13,IL4,JUN,NFKBIA,NFkB (complex),Nfat (family),RELA,RXRA,SP1,STAT3,STAT6,TBX5,cytokine
1-3_vs_4-6_human - q001logFC1		GNAQ	0.159	enzyme		-1.387	bias	-0.298	-0.725	2.01e-05	AGTR1,AK4,ANKRD1,ANXA3,ATF3,AVPR1A,CCN2,CD44,CITED2,CSPG4,CX3CL1,CXCL12,CXCL8,EDN1,F2RL1,GBP2,GNA11,GRB14,IL6,NPR3,NR4A2,PLAT,PLAUR,PLSCR1,PTGS2,PYGL,SELENBP1,SERPINE1,SGK1,SLCO4A1,SPHK1,TNFAIP6,VCAM1	Ap1,ESR1,GNAQ,IKBKB,JUN,Jnk,NFATC2,NFKB1,NFKBIA,NFkB (complex),Nfat (family),P38 MAPK,RELA,STAT3
1-3_vs_4-6_human - q001logFC1		RETN		other	Inhibited	-2.669		-0.217	-1.821	2.06e-05	AGRP,CCL2,CCN2,CX3CL1,EDN1,FURIN,HMOX1,ICAM1,IL6,INSR,PLAT,PTGS2,SELE,SERPINE1,SOCS3,SPP1,TRAF3,VCAM1	Ap1,D-glucose,EDN1,FOXO1,HIF1A,JUN,LDL,LEP,NFKB1,NFKBIA,NFkB (complex),P38 MAPK,PPARG,RELA,RETN,SP1,STAT3
1-3_vs_4-6_human - q001logFC1		NGF	-0.132	growth factor		-0.28		-0.231	1.097	2.07e-05	ASIC1,ASIC2,ASIC3,ATF3,BAMBI,C1QL1,CAV1,CD80,CD83,CDK5R1,CHGB,CHRNB4,E2F2,EGFR,EGR4,ELAVL4,EPAS1,EPHA4,FAS,FOSL1,FOSL2,GAL,GUCY1A1,HMOX1,IGF2,ITGA1,ITGA2,LRP1,MMD,MMP3,MYCN,NGFR,OPRD1,PLA2G4A,PLAUR,RACK1,RBL2,RET,S1PR2,SCN9A,SEMA6D,SH3RF1,SLC18A3,SLC40A1,STOM,TRPA1,TRPV4,VGF,VIP,WNT5A,WT1,ZWINT	Akt,EGR1,ESR1,ESR2,IL6,JUN,MAPK14,NFKBIA,NFkB (complex),NGF,P38 MAPK,RELA,SP1,STAT3,beta-estradiol
1-3_vs_4-6_human - q001logFC1		SMAD4	0.507	transcription regulator		-0.57		-0.177	0.492	2.13e-05	ANGPTL4,ARHGEF2,BGN,CCL2,CCL20,CCN2,CDH5,CITED2,CSF1,EDN1,EGFR,ERCC5,FGFR3,FN1,FUT7,GADD45B,GJA1,HEBP1,HMOX1,ICAM1,IER3,IL11,IL1B,IRAK3,JAG2,JAM2,LPAR1,MET,MMP1,MMP13,MUC2,MYCN,NAMPT,NFKBIA,NOTCH3,PDGFRB,PILRA,PTGS2,PTX3,SELE,SERPINE1,SERTAD1,SGK1,SMAD3,SMAD7,SNAI2,SPHK1,TBX6,TLX2,TNC,TNFAIP6,TNFRSF10A,TPM1,VIP	Ap1,CEBPB,CTNNB1,EGR1,JUN,NFKB1,NFKBIA,NFkB (complex),P38 MAPK,RELA,SKIL,SMAD2,SMAD3,SMAD4,SMAD7,SP1,STAT3,TNF,TP53
1-3_vs_4-6_human - q001logFC1		IL27		cytokine	Inhibited	-3.595		-0.188	-2.57	2.15e-05	ADGRE1,AHR,APOL1,BST2,CCL2,CCL20,CCL7,CD14,CD74,CD80,CEBPD,CSF2,CX3CL1,CXCL10,CXCL11,CXCL8,GADD45G,GBP2,HLA-B,HLA-C,HPGD,ICAM1,IL15RA,IL1A,IL1B,IL6,PDCD1LG2,PIM1,PLAAT4,PTGS2,RORC,SOCS1,SOCS3,TAP1,TNFRSF4,TNFSF10,VCAM1	IFNG,IL10,IL27,IL4,IL6,JUN,NFKB1,NFKBIA,NFkB (complex),RELA,STAT1,STAT3,STAT6,TP53
1-3_vs_4-6_human - q001logFC1		TP63		transcription regulator	Inhibited	-2.698		-0.161	-1.381	2.17e-05	ADA,ADA2,AHR,ATG4A,BCL3,BDKRB2,BOK,BST2,CAVIN2,CCN2,CCNG1,CCNT2,CD82,CEACAM1,CITED2,COL4A1,CXCL8,CXCR4,CYGB,DDB2,EGFR,EMID1,ERBB3,ERCC5,F3,FANCA,FAS,FBN1,FGFR3,FLOT2,FN1,FOSL1,FUT1,GAL,GLB1L2,GPNMB,HAS3,IER3,IGFBP2,IGFBP6,IGFBP7,IL1B,IL1RAP,IL6,INSM1,INSR,ITGA2,ITGA7,ITGB4,ITGB8,IVL,JAG2,L1CAM,LYN,MDC1,MLPH,MMP13,MYB,NALCN,NFE2L3,NOTCH3,PI3,PKP2,POSTN,PPARA,PPP1R13L,PTPRU,RAC2,RAD51,RBBP6,S100A4,…	Akt,Ap1,EGR1,ERK,FOS,FOSL1,JUN,MYC,NFKBIA,NFkB (complex),PPARG,RELA,SP1,STAT3,TP53,TP63,TP73
1-3_vs_4-6_human - q001logFC1		Ca2+		chemical - endogenous mammalian		-0.602		-0.2	0.818	2.2e-05	AHR,ARC,ATF3,CALCA,CD80,CD83,CEBPD,CHGB,COL1A1,CSRP1,CXCL8,CXCR4,CYP27B1,DDIT3,E2F2,EDN1,EGFR,ELF3,FAAH,FN1,FOSL1,FOSL2,GJA1,ICAM1,ICOSLG/LOC102723996,IL1B,IL33,IL6,IL6R,ITPR2,IVL,KLF4,MXD1,MYB,NFATC2,NFKBIA,NGFR,NR1D1,ORAI1,PADI1,PADI3,PPARA,PPARGC1A,PTGS2,S100A9,SCN9A,SERPINE1,SGK1,SNAI2,SP4,SPP1,SREBF2,STIM2,SYT4,TGM1,TNFRSF10B,VCAM1,VEGFD	Ap1,Ca2+,IFNG,IL1B,JUN,MAPK14,NFKB1,NFKBIA,NFkB (complex),P38 MAPK,Pkc(s),RELA,SP1,STAT1,STAT3
1-3_vs_4-6_human - q001logFC1		WNT5A	-2.026	cytokine		-0.171		-0.021	-0.056	2.25e-05	CCL2,CD14,CD80,COL1A1,CSF3,CXCL1,CXCL12,CXCL2,CXCL8,CXCR4,EGFR,ENPP2,FN1,IL1A,IL1B,IL6,LAMB3,MMP1,MMP13,NFATC2,NFKB1,PGF,PTGS2,RBL2,RET,ROR2,SDC1,SH3PXD2A,SOCS3,SPP1,TLR1,TLR5,TNFRSF11A,TNFSF10	Ap1,IL1B,IL6,JUN,NFKB1,NFKBIA,NFkB (complex),P38 MAPK,Pkc(s),RELA,SP1,STAT3,TNF,WNT5A
1-3_vs_4-6_human - q001logFC1		AGN194204		chemical drug		-1.387		-0.22	0.115	2.31e-05	ABCA1,ADAM19,AHR,ANGPTL4,ATF3,BCL2A1,BZW2,COL6A2,COTL1,CRABP2,CRYBG1,CSF2,CSRP1,CYP26B1,DCN,DENND5A,DKK2,ELOVL3,F2RL1,FDX1,FURIN,GBP2,GBP3,GGCT,GJA1,GPRC5A,H1-2,IL11,IL1R2,IL33,IL4R,LRMP,LSS,MAN1A1,MITF,NGEF,PIM1,PPARGC1A,PPL,RGS10,SEMA4B,SLC3A2,SLCO4A1,SNTB1,SPP1,STAC2,STRA6,SYNPO,TAP1,TOP2A,ZNF423
1-3_vs_4-6_human - q001logFC1		EHMT1	-0.056	transcription regulator	Inhibited	-4.017	bias	-0.352	-2.086	2.33e-05	A4GALT,ANPEP,BCL9L,BEST2,C3,CEBPD,CORO2A,CP,EFNA1,ETNK2,GNRH2,LCN2,MAN1C1,MUC1,PCSK6,PKP2,PPL,RARRES1,SAT1,SCMH1,SDSL,SELENBP1,SLC8B1,ST3GAL1,STAC2,STRA6,SYBU,SYNC,TLE2,VSTM2L
1-3_vs_4-6_human - q001logFC1		LINC00963	0.276	other		-1.136		-0.167	-0.59	2.37e-05	CAB39L,CREB3L1,CXCR4,DDIT3,EGFR,FGF19,FN1,ICAM1,IL4I1,IL6,ITGA9	Akt,EGR1,ERK,FOXO1,FOXO3,HIF1A,JUN,LINC00963,MTOR,NFKBIA,NFkB (complex),PPARG,RELA,STAT3
1-3_vs_4-6_human - q001logFC1		VDR	0.592	transcription regulator		-0.558		-0.093	0.07	2.38e-05	ABL1,ACE,ACOX1,AGTR1,ARHGEF3,CD14,CD44,CHAF1B,CISH,COL1A1,COL4A1,COL4A2,CSF1,CSF2,CXCL10,CXCL8,CYP27B1,EDN1,EGFR,F3,GADD45G,GATA6,GPD1,ICAM1,IER3,IGFBP5,IL1A,IL6,KIF11,LIPE,NCAPD2,NEDD9,NOD2,NUPR1,PHEX,PLD1,PTGS2,RAD51AP1,RNF144A,S100A9,SELE,SERPINA1,SOCS1,SOCS3,SPP1,STAT4,TK1,TLR2,TMEM100,TPH1,TXNIP,UCP2,UCP3	AGT,Ap1,EGR1,IL10,IL6,JUN,LEP,NFKB1,NFKBIA,NFkB (complex),PPARG,RELA,STAT1,STAT3,TP53,VDR,calcitriol
1-3_vs_4-6_human - q001logFC1		MIR17HG	0.608	other	Activated	4.593	bias	0.284	2.964	2.4e-05	ALPL,CPE,DCHS1,DLL3,ECE1,FNDC3B,FRAS1,FZD2,FZD3,GPC3,HEG1,HIF1A,HSPG2,IL6ST,LAMA5,LRP1,LRP4,LTBP1,MDFI,MYCN,NOTCH2,PDGFRA,PTK7,PTPRU,RECK,RGS5,SEMA3E,SP5,TBX6,TMEM64,TNFAIP3,WNT5A,ZFYVE9
1-3_vs_4-6_human - q001logFC1		fenamic acid		chemical reagent	Inhibited	-2.582	bias	-0.314	-1.122	2.4e-05	ABCC2,ASNS,BIRC3,C4A/C4B,CD14,CD44,CDCP1,CLDN4,CP,ELF3,FCGR2A,GCGR,GPNMB,GSTM3,IER3,ITGB4,LCN2,LGALS3,PRTFDC1,PSMB8,SPP1,TSPAN8
1-3_vs_4-6_human - q001logFC1		leukotriene D4		chemical - endogenous mammalian	Inhibited	-2.965	bias	-0.354	-1.451	2.41e-05	ARID5B,ATF3,CCL2,CXCL2,CXCL8,EEF2,EGR3,F3,FOSL2,GEM,HLX,IL6,KLF4,MMP1,NEDD9,NR4A2,PDGFRB,PTGS2,SELE	ATF2,Ap1,EGR1,ERK,FOS,IL4,JUN,NFKBIA,NFkB (complex),PI3K (complex),PPARG,RELA,Rac,SP1,SRC,STAT1,STAT3,STAT6,leukotriene D4
1-3_vs_4-6_human - q001logFC1		TLR9		transmembrane receptor	Inhibited	-4.219	bias	-0.302	-2.07	2.41e-05	ABCA1,ADAMTS4,ATF3,CD300E,CD80,CD83,CERK,CISH,CPM,CSF1,CSF2,CSF3,CXCL10,CXCL2,CXCL8,EBI3,EDN1,FAS,FURIN,GADD45B,GDNF,HMOX1,ICAM1,IER3,IFI16,IFIT1B,IL1A,IL1B,IL21R,IL33,IL4I1,IL6,IRF9,LCN2,LIPG,LIX1,NAMPT,NFKBIZ,PFKFB3,PROCR,PTGS2,PYCARD,SCN9A,SDC1,SERPINE1,SMPDL3A,SOCS1,SOCS3,SPHK1,ST3GAL5,TLR7,TNC,TNFRSF1B,TNFSF10	IFNG,IL1B,IL6,JUN,MYD88,NFKB1,NFKBIA,NFkB (complex),RELA,STAT1,STAT3,TLR9,TNF
1-3_vs_4-6_human - q001logFC1		methotrexate		chemical drug		-1.384		-0.053	-1.027	2.41e-05	ABCA1,ACO1,ACOX1,ACSL4,ACSL6,AGPAT3,AK4,C1R,C3,C5,C6,C7,CCL11,CCL2,CCL8,CCNG1,COL4A1,CSF1,CTSS,CXCL10,CXCL11,CXCL12,CXCL8,DGAT2,EPAS1,FAS,FGF7,HMOX1,ICAM1,IGFBP5,IL1A,IL1B,IL6,INSR,ITGA1,IVL,LBP,LRP1,MASP2,MET,MITF,NR4A2,ORM1,PCYT1A,PECR,PPARA,PTGS2,RPLP0P2,SERPING1,SLC31A2,SOCS3,SPP1,TNFRSF11B,VCAM1	IKBKB,IL17A,IL1B,JUN,NFKB1,NFKBIA,NFkB (complex),P38 MAPK,RELA,STAT3,methotrexate
1-3_vs_4-6_human - q001logFC1		FOXO3	-0.142	transcription regulator		-1.508		-0.077	-0.957	2.46e-05	AHR,ANXA3,CAT,CAV1,CCN2,CDH5,CDKN3,COL4A1,COL4A2,CXCL10,CXCL8,CXCR4,DDIT3,EDNRB,EGR4,ELOVL7,ERG,FBXO32,FLNB,FN1,FYN,GABARAPL1,GADD45B,GATA2,GRB14,HIF1A,ICAM1,IER3,IGFBP7,IKZF2,IL1R1,IL6,IMPDH2,LCN2,MAP1LC3A,MAP1LC3B,MET,MMP13,MTHFD2,MXD1,NAMPT,NCAPD2,NFKBIA,NRP2,NUPR1,PDE3B,PECAM1,PIK3IP1,PPARGC1A,PPP1R15A,PRCP,PTPRB,RBL2,SERPINE1,SESN3,SGK1,SH2B3,SIX4,SKP2,SLC40A1,SOD2,SREBF2,TCIM,TNFRSF1B,TNFSF…	Akt,CTNNB1,EGR1,FOXO1,FOXO3,IL6,JUN,NFKB1,NFKBIA,NFkB (complex),NOTCH1,PPARG,PPARGC1A,RELA,RUNX2,SIRT1,STAT3,TNF,Vegf
1-3_vs_4-6_human - q001logFC1		miR-199a-5p (and other miRNAs w/seed CCAGUGU)		mature microrna	Activated	3.561	bias	0.357	1.868	2.51e-05	APOL1,BCAM,BGN,C3,COL1A1,COL4A1,DCN,DDR1,FN1,GPRC5A,HIF1A,ITGA1,ITGB4,KLF4,KRT17,LCN2,MMP1,NECTIN1,NEDD9,NFKB1,PTGS2,TGFBR3,WNT6
1-3_vs_4-6_human - q001logFC1		15-E2-isoketal modified phosphatidylethanolamine		chemical reagent		-1.408	bias	-0.367	-0.515	2.53e-05	CCL2,CXCL8,DDIT3,ICAM1,SELE,VCAM1	15-E2-isoketal modified phosphatidylethanolamine,JUN,NFKBIA,NFkB (complex),P38 MAPK,RELA,STAT3
1-3_vs_4-6_human - q001logFC1		Sphk		group		-1.98	bias	-0.367	-1.253	2.53e-05	CCL2,IL33,IL6,MBTPS1,SELE,VCAM1	ATF2,Akt,Ap1,Ca2+,EGR1,JUN,NFKBIA,NFkB (complex),RELA,Rac,SMAD3,SP1,STAT1,STAT3,Sphk,cytokine,sphingosine-1-phosphate
1-3_vs_4-6_human - q001logFC1		Pkc(s)		group	Inhibited	-3.39		-0.213	-2.089	2.57e-05	ABCA1,ACO1,AHR,ATF3,CCL2,CCN2,CD55,COL1A1,COL3A1,CXCL8,CXCR4,DDIT3,DMD,EDN1,EGFR,ELAVL4,ERN1,F3,FAS,FN1,FOSL1,GADD45B,HIF1A,HMOX1,HPGD,IGF2,IL1B,IL6,ITGA5,IVL,LIPA,MAP3K5,MMP1,MMP13,NFKB1,NR1D1,NR4A2,PPARA,PPP1R15A,PTGS2,PTPRE,RBL2,SERPINE1,SLC6A4,SPP1,STC2,TGM1,TNFRSF11A,ULBP1,VCAM1	Ap1,IL6,JUN,NFKBIA,NFkB (complex),P38 MAPK,PI3K (complex),PPARG,Pkc(s),RELA,SP1,STAT3,curcumin,reactive oxygen species
1-3_vs_4-6_human - q001logFC1		TBX5		transcription regulator		0.577		-0.235	1.558	2.58e-05	ANKRD1,CCBE1,CCL11,CCL2,CCL20,COL1A1,COL3A1,CXCL2,CXCL8,CXCR4,GJA1,IFI16,IL11,IL6,NFATC2,NPPB,PDLIM3,PHKA1,POSTN,PTGS2,PTPRB,RYR2,S100A4,TPM1	EP300,GATA4,Ikb,JUN,MEF2C,NFKB1,NFKBIA,NFkB (complex),PPARGC1A,RELA,RXRA,STAT3,TBX5,TP53
1-3_vs_4-6_human - q001logFC1		BCL6	-0.668	transcription regulator		1.364		0.078	0.963	2.66e-05	ANXA6,BCL2A1,BCL3,CCL2,CD44,CD80,CISH,CLCN2,COL1A1,CPD,CSF1,CSF2,CSF3,CXCL10,CXCL2,DOCK10,EBI3,EGR3,FAS,FCGRT,FCRL1,FUT7,GABARAPL1,GPX4,IL1A,IL1B,IL21R,IL24,IL4R,IL6,IL6R,IRF9,KLK1,MITF,MYB,NFKB1,ORC1,PDCD1LG2,PDIA2,PLA2G4A,PRSS23,PTPRO,RHOF,RNASEL,RORC,SDC1,SERPINE1,SH3D19,SH3PXD2B,SLC39A8,SOCS3,STAT6	BCL6,CEBPB,IL10,IL4,JUN,NFKB1,NFKBIA,NFkB (complex),P38 MAPK,RELA,STAT1,STAT3,STAT6,prostaglandin E2
1-3_vs_4-6_human - q001logFC1		UCP1		transporter	Activated	2.461		-0.063	2.853	2.67e-05	ADGRE1,ANKRD1,ARHGEF2,ASNS,ATF5,BZW2,CCDC136,CDKN2AIPNL,CEBPG,CXCL10,DDIT3,EMB,ENHO,ERN1,FBXO32,FGF7,FUT1,GARS1,GDF15,GPX4,GREM2,IFIT1B,IL1B,IL6,MAP1LC3A,MTHFD2,NUPR1,PHGDH,PSAT1,RAB40B,REEP6,RNASEL,SERPINE1,SLC3A2,TENM4,TLR7,TPPP,UCP2,UCP3,XPR1	ADIPOQ,ATP,FOXO3,HMGB1,IGF1,JUN,NFKB1,NFKBIA,NFkB (complex),PPARG,RELA,SREBF1,STAT3,UCP1,fatty acid
1-3_vs_4-6_human - q001logFC1		diphenyleneiodonium		chemical reagent	Activated	2.897	bias	0.306	1.557	2.69e-05	CCL2,CLDN4,COL1A1,CXCL2,CXCL8,DDIT3,EGFR,EPAS1,F3,FN1,HIF1A,HMOX1,IL1B,IL6,MMP13,PTGS2,SELE,SERPINE1,SOD2,UCP2	Ap1,ERK,JUN,Jnk,NFKB1,NFKBIA,NFkB (complex),PPARG,RELA,STAT3,diphenyleneiodonium,hydrogen peroxide,reactive oxygen species
1-3_vs_4-6_human - q001logFC1		phenylbutazone		chemical drug	Inhibited	-2.245	bias	-0.282	-0.999	2.69e-05	ABCC2,ASNS,C4A/C4B,CD44,CDCP1,CLDN4,CP,FCGR2A,GCGR,GPNMB,GSTM3,IER3,ITGB4,LCN2,LGALS3,PRTFDC1,PSMB8,PTGS2,SPP1,TSPAN8	Ap1,CHUK,ESR1,JUN,NFKB1,NFKBIA,NFkB (complex),PPARG,PTGS2,RELA,STAT3,TP53,phenylbutazone
1-3_vs_4-6_human - q001logFC1		prednisolone		chemical drug		0.759		0.164	-0.425	2.72e-05	ATG16L2,ATG4A,BAG1,BIRC3,CALCR,CAT,CCL2,CDK5R1,CEBPD,CTSS,CXCL10,CXCR4,CYGB,DRAM1,DRAM2,EDN1,FAS,FBXO32,GABARAPL1,GK,GM2A,HIF1A,IFIT1B,IL1B,IL6,INSR,LDLRAD4,MAP1LC3A,MAP1LC3B,MYCN,NFKB1,NME5,NOTCH2,NOTCH3,NOXA1,PLAAT4,PLAT,PTGS2,RECQL4,RNF38,SGK1,SOCS1,SOD2,SOD3,SPP1,SRGN,TNFAIP3,TNFRSF11B,TNFSF10,TRIM63,TXNIP,UCP3,UTRN,ZC3HC1	CSF2,EP300,IL1B,JUN,NFKB1,NFKBIA,NFkB (complex),NR3C1,NR3C2,P38 MAPK,RELA,SP1,STAT3,prednisolone
1-3_vs_4-6_human - q001logFC1		ADAMTS12	-1.259	peptidase	Activated	2.897	bias	0.367	1.633	2.81e-05	CCL11,CHI3L1,CXCL10,HPX,IL11,IL33,IL6,LCN2,MMP13,MMP3,S100A9,TNFAIP2
1-3_vs_4-6_human - q001logFC1		HMGB2	0.465	transcription regulator		-1.987		-0.122	-1.744	2.81e-05	CCL20,CSF3,CXCL1,CXCL2,CXCL5,CXCL8,FZD2,IL1B,IL6,MMP1,MMP3,VEGFC	Ap1,ESR1,ESR2,FOS,HMGB2,JUN,NFKB1,NFKBIA,NFkB (complex),RARA,RELA,STAT1,Tlr,estrogen receptor
1-3_vs_4-6_human - q001logFC1		TNFAIP3	-2.377	enzyme	Activated	2.795		0.245	1.814	2.81e-05	BIRC3,CCL20,CSF1,CSF2,CXCL10,CXCL8,FAS,ICAM1,IL1A,IL1B,IL6,NFKBIA,SELE,SLC3A2,SOCS3,TNFAIP3,TRAF3,VCAM1	IKBKB,IKBKG,Ikb,JUN,NFKB1,NFKBIA,NFkB (complex),RELA,STAT1,STAT3,TICAM1,TNFAIP3,TP53
1-3_vs_4-6_human - q001logFC1		CASZ1	0.647	enzyme		-0.982		0.116	-1.424	2.84e-05	ABCC9,ATP1A3,CACNA1D,DCC,EDN1,FGF18,ITGA10,ITGA7,KCNK3,MYPN,NEFL,TGFB3,TNFRSF1B,TNNT1,XYLT1
1-3_vs_4-6_human - q001logFC1		TLR5	-2.603	transmembrane receptor	Inhibited	-3.206	bias	-0.325	-2.025	2.84e-05	ATF3,CCL11,CCL20,CD80,CSF2,CSF3,CXCL2,CXCL8,ICAM1,IL1A,IL1B,IL33,IL6,MMP1,TLR7	CASP1,IL1B,Ikb,JUN,JUNB,NFKB1,NFKBIA,NFkB (complex),P38 MAPK,RELA,STAT3,TLR5,TP53,TRAF6
1-3_vs_4-6_human - q001logFC1		mevalonic acid		chemical - endogenous mammalian		-1.164		-0.039	-1.02	2.84e-05	ABCA1,CCL2,CD55,ICAM1,IL1B,MMP1,PLAT,PPARA,PTGS2,RARRES2,RORC,SERPINE1,SMAD3,SREBF2,VCAM1	ANXA1,Ap1,ERK,ERK1/2,JUN,NFKB1,NFKBIA,NFkB (complex),Nfat (family),PPARG,RELA,STAT3,TNF,mevalonic acid
1-3_vs_4-6_human - q001logFC1		celecoxib		chemical drug		1.898		0.112	1.359	2.86e-05	BCL2A1,CLDN4,COL3A1,CYP3A5,DDIT3,DNAJB9,F3,FAS,GDF15,HIF1A,HMOX1,HRK,ICAM1,IL1B,MET,MMP13,MUC2,PECAM1,PTGS2,RPA3,SERPINE1,SLC25A6,ST3GAL3,ST3GAL4,TLR2,TNFRSF10A,TNFRSF10B,TNFRSF11A,TNFRSF1B,TRAF1,VCAM1,VEGFC,WNT5A	Ap1,JUN,Jnk,NFKB1,NFKBIA,NFkB (complex),P38 MAPK,RELA,STAT3,TNF,TP53,celecoxib
1-3_vs_4-6_human - q001logFC1		IL10RA	-1.91	transmembrane receptor		-0.124		-0.012	-0.029	2.93e-05	ACSM3,ADD3,B3GNT7,BATF2,BOC,C3,CD34,CDKN2D,COL14A1,DCN,DPT,DRAM1,EDN1,EDNRB,EFEMP1,EHF,EMP2,ERO1A,FAS,FBN1,FN1,FSTL1,GBP2,GBP5,GNE,GSAP,GSTM2,HEPACAM2,HGF,HMCN1,HPGD,IFI16,IL15RA,IL1A,IL1B,IL6,LCN2,LGALS12,LRG1,LRIG3,MMP25,MYB,NAMPT,NR1H3,PDCD1LG2,PDGFRA,PLAAT3,POSTN,PPARGC1A,PROCR,PSMB8,PYGL,S1PR1,SECTM1,SELENBP1,SLC2A6,SLC7A11,SOCS3,SORBS2,ST6GALNAC2,TAP1,TLR2,TNNI3,TTLL6,WFDC2	IL10,IL10RA,IL12 (complex),JAK1,JUN,JUNB,NFKB1,NFKBIA,NFkB (complex),RELA,SIRT1,STAT1,STAT3,STAT6,TP53
1-3_vs_4-6_human - q001logFC1		halofuginone		chemical drug		-0.231	bias	0.275	-0.994	2.95e-05	ADD3,BGN,C4A/C4B,CCN2,CD200,CD44,CD55,COL1A1,CP,CTHRC1,CYGB,EDNRB,ELN,FBN1,FGFR3,FSTL1,FXYD6,IFITM2,ITGA7,LIN7A,LOX,LTBP1,MMP13,MMP3,PCSK6,PDGFRA,PLPP3,PPT1,PTGFRN,SMAD7,SPP1,STEAP3,TGFB3,USP2,WNT5A	Ap1,FOS,JUN,JUNB,NFKB1,NFKBIA,NFkB (complex),P38 MAPK,RELA,SMAD3,SMAD4,SMAD7,SP1,STAT1,STAT3,halofuginone
1-3_vs_4-6_human - q001logFC1		ABCB4	-2.116	transporter		1.865	bias	0.343	0.634	2.99e-05	ABCB4,CCL20,CCN2,COL1A1,COL4A1,CXCL10,ELF3,LGALS3,MMP13,NFKB1,NFKB2,PDGFRB,SERPINE1,SPP1	ABCB4,JUN,NFkB (complex),RELA,SP1,TP53,doxorubicin
1-3_vs_4-6_human - q001logFC1		OSCAR	-2.305	other		-1.604		-0.167	-0.979	2.99e-05	CCL20,CCL7,CD83,CXCL1,CXCL2,CXCL5,CXCL8,FZD2,ICAM1,IL1A,IL1R1,RRAS,TLR7,TNFSF10	IL1B,IL1RN,JUN,JUNB,NFKB1,NFKBIA,NFkB (complex),OSCAR,RELA,STAT1,STAT3,TNF
1-3_vs_4-6_human - q001logFC1		IFNB1		cytokine	Inhibited	-2.058		-0.161	-1.01	3.03e-05	AIRE,APOL1,BST2,BTN3A3,CALCR,CARD6,CCL2,CCL7,CD14,CD80,CD83,CLSTN1,CSF2,CX3CL1,CXCL10,CXCL11,CXCL2,CXCL8,CYP3A5,EBI3,FBLN2,FBN1,FKBP9,GAS1,GBP2,GBP3,GBP4,GBP5,GLIS2,GPC4,ICOSLG/LOC102723996,IFI16,IFIT1B,IL1B,IL1R1,IL24,IL6,IRF9,ITGAV,ITGAX,MAGEA1,mir-196,NID2,NOD2,PKP2,PLAAT4,PML,PTGS2,RAD51,RNASEL,RND3,SLC39A14,SOCS1,SPP1,SREBF2,STAT4,TLR7,TNFRSF10A,TNFRSF4,TNFSF10,UCHL1,XAF1	IFNB1,IFNG,IL27,IL4,Interferon alpha,NFKB1,NFKBIA,NFkB (complex),RELA,STAT1,STAT3,STAT6,TP53
1-3_vs_4-6_human - q001logFC1		RIPK2	-0.842	kinase	Inhibited	-3.135		-0.229	-2.117	3.09e-05	ABCA1,ACADL,ACOX1,CARD6,CXCL10,CXCL2,DGAT2,ICAM1,IL33,IL6,MEFV,NFKB2,NR1H3,PPARA,PPARGC1A,PTGES,SELE,SLC27A1,SLC2A6,SOD2,TRAF1,VCAM1	CTNNB1,IL1B,IL33,JUN,NFATC2,NFKB1,NFKBIA,NFkB (complex),NOD2,RELA,RIPK2,STAT3,TNF
1-3_vs_4-6_human - q001logFC1		KLF2	0.951	transcription regulator	Activated	2.52		0.062	2.2	3.1e-05	ACE,BCL3,CAV1,CCL2,CCN2,CD44,CD55,COL4A1,CXCL2,CXCL8,CXCR4,DOCK2,EDN1,EFNA1,ELN,EPAS1,F2RL1,F3,FBLN1,FGF5,FUT4,HIF1A,ICOSLG/LOC102723996,IGF2,IL1B,IL6,IL6R,ITGB4,LBP,LEPR,MAP3K5,NFKBIA,NOTCH2,NOTCH3,PECAM1,PGF,PLOD2,PLPP3,PTGS2,S1PR1,SERPINE1,TNFRSF4,VCAM1	ARNT,Ap1,CREB1,CREBBP,CXCL8,FOS,HIF1A,IgG,JUN,KLF2,NFKB1,NFKBIA,NFkB (complex),RELA,SP1,STAT1,STAT3,VHL
1-3_vs_4-6_human - q001logFC1		TAF4	-0.116	transcription regulator		1.624		0.225	0.63	3.16e-05	ABL2,CCN2,CDH11,COL6A3,DCN,DLX2,E2F2,EGFR,EHF,GAS1,IFIT1B,KLF4,KRT16,LRRC15,MAP3K6,MMP13,MMP3,MXD1,PPARGC1A,PTN,SPP1,TAF13,TGFB3,TGM1,VEGFC,VEGFD,WNT9A	Ap1,CEBPB,CREB1,Creb,NFkB (complex),RNA polymerase II,TAF4
1-3_vs_4-6_human - q001logFC1		PS-1145		chemical - kinase inhibitor	Activated	3.116		0.174	2.574	3.18e-05	CCL2,CSF2,CXCL1,CXCL8,EBI3,ICAM1,IL6,NFKBIA,PTGS2,TNFAIP3	Ap1,CCL2,CTNNB1,HDAC1,JUN,NFKB1,NFKBIA,NFkB (complex),PS-1145,RB1,RELA,RNA polymerase II,SMAD3,STAT3,TERT,TP53
1-3_vs_4-6_human - q001logFC1		helenalin		chemical - endogenous non-mammalian		1.717	bias	0.29	0.815	3.18e-05	CCL20,CXCL1,CXCL5,HMOX1,IL6,NFKBIA,PLA2G4A,PTGS2,TNFRSF10A,TNFRSF10B	CTNNB1,JUN,NFATC2,NFKB1,NFKBIA,NFkB (complex),NOD2,RELA,RELB,STAT3,TLR4,helenalin
1-3_vs_4-6_human - q001logFC1		estrogen		chemical drug		-1.573		-0.24	0.062	3.4e-05	ABCA1,BCL3,CALCA,CCL2,CCN2,CKS1B,COL14A1,COL15A1,COL1A1,COL3A1,COL4A2,COL6A2,CRABP1,CXCL12,EGFR,EPAS1,ERBB3,FAS,FBLN1,FGF7,FN1,GAL,GALK1,GJA1,GRIN2D,HGF,HIF1A,HIVEP3,HSPH1,ICAM1,IGF2,IGFBP2,IGFBP5,IGFBP6,IL1A,IL1B,IL6,ITGA5,KCNH1,LCN2,MSX1,MUC1,MYB,NAMPT,NGFR,PIM1,PLAT,PTGS2,PTX3,RET,S1PR1,SCX,SKP2,SLC6A4,SMAD3,SPP1,STAT5A,TGFB3,TNFRSF11B,TOP2A,UNG	Akt,CTNNB1,EGR1,ERBB2,FOS,IL1B,IL6,JUN,NFKB1,NFKBIA,NFkB (complex),RELA,SMAD4,STAT3,TGFB1,TP53,estrogen,estrogen receptor
1-3_vs_4-6_human - q001logFC1		ERK		group	Inhibited	-4.103		-0.235	-2.49	3.44e-05	ABCA1,ACSL5,BCAR3,BGN,CAV1,CCL2,CCN2,CDK5R1,CEBPD,CLDN4,COL1A1,COL3A1,CSF2,CXCL1,CXCL10,CXCL2,CXCL8,DNMT3B,EDN1,EGFR,EPAS1,FAS,FN1,FOSL1,FOSL2,GDF15,GK,HAS3,HMOX1,ICAM1,IER3,IL1B,IL6,ITGA2B,ITGAV,KRT18,KYNU,LCN2,MMP1,MMP13,MMP3,MUC1,NFKBIZ,NOTCH3,PECAM1,POSTN,PTGES,PTGS2,RECK,RORC,SERPINE1,SNAI2,TNFAIP8,TNFRSF10B	Ap1,ERK,ERK1/2,IL6,JUN,NFKB1,NFKBIA,NFkB (complex),RELA,STAT3,TNF
1-3_vs_4-6_human - q001logFC1		EDN1	-2.58	cytokine	Inhibited	-4.303	bias	-0.292	-2.496	3.44e-05	ADAM19,ANXA6,BCL2A1,CCL2,CCN2,COL4A1,CXCL8,CXCR4,EDN1,EDNRB,EGFR,FN1,FOSL1,GJA1,HAND1,HCN2,HIF1A,ICAM1,IL6,INSR,ITGA2,ITGA5,ITGAV,ITPR2,IVL,LEPR,MITF,MMP1,MMP13,MMP3,MSN,NFATC3,NPPB,PLAUR,PLOD1,PPARA,PTGS2,RPSA,SDC1,SELE,SERPINE1,SOCS1,SOCS3,TNC,VCAM1,VEGFC	Ap1,EDN1,ERK1/2,FOS,JUN,NFKB1,NFKBIA,NFkB (complex),P38 MAPK,Pkc(s),RELA,SP1,STAT3,TNF
1-3_vs_4-6_human - q001logFC1		MTOR	0.517	kinase		-1.763		-0.111	-0.997	3.5e-05	ACADL,ACOX1,AKR1B1,BCL2A1,CAB39L,CCL2,CEBPD,CITED2,CKMT1A/CKMT1B,CXCL1,CXCL2,CXCL8,CXCR4,DAG1,DDIT3,DMD,EFNA1,EGFR,EPAS1,ERICH5,FBXO32,FGFR3,FN1,GPHN,HIF1A,HSD17B2,IFI16,IGF2,IL1A,IL1B,IL1R1,IL4R,IL6,IQSEC2,MAP1LC3B,MEFV,MUC1,PDE4A,PDK3,PECAM1,PFKFB2,PGRMC1,PHLPP1,PNLIP,PPARA,PPARGC1A,PRKAR2B,PRX,PTPN6,PYGB,RORC,RPS6,S1PR1,SERPINA1,SKP2,SNAI2,SNCG,SOAT1,SOCS3,SREBF2,TK1,TLR5,TMLHE,TNFRSF10A,TNFRS…	AKT1,Akt,Ap1,CEBPB,EGR1,JUN,MTOR,NFKB1,NFKBIA,NFkB (complex),PI3K (complex),RELA,SP1,STAT3,TNF
1-3_vs_4-6_human - q001logFC1		CEBPA	-0.818	transcription regulator		-1.804		-0.126	-0.797	3.58e-05	AKR1B1,AKR1C1/AKR1C2,ANPEP,ASNS,BCL2A1,BHMT,C3,C3AR1,CCL20,CD14,CD7,CEBPD,CETP,CHI3L1,COL1A1,CPS1,CRABP2,CREG1,CSF1,CSF3,CXCL8,CXCR4,CYP3A5,DGAT2,DLX3,EFNB2,F8,G0S2,GAL,GAS1,GATA2,GATA6,GBP1,GBX2,GGH,GJA1,H1-10,HGF,HLA-B,HMOX1,HPGD,ICAM1,IER3,IL6,IL6R,INSR,ITGAL,ITGAX,IVL,KLF4,KRT17,LCN2,LEPR,MMP13,MYBL2,MYCN,NFATC2,NR4A2,PCSK6,PLOD2,PLXND1,PPARA,PPARGC1A,PPL,PTGS2,PTPRE,PTX3,RAB31,RARRES2,S100A9…	ATF2,Ap1,CEBPA,CEBPB,CTNNB1,FOS,JUN,JUNB,MYC,NFkB (complex),PPARG,PPARGC1A,RELA,RXRA,SP1,STAT1,STAT3,TP53
1-3_vs_4-6_human - q001logFC1		caffeic acid phenethyl ester		chemical drug	Activated	4.385	bias	0.273	2.946	3.58e-05	ABL1,BAG1,BIRC3,CCNG1,CD44,CD83,CSF2,CXCL10,CXCL8,DDIT3,EGFR,F3,FCGRT,FTL,HMOX1,ICAM1,IGFBP6,IL1B,IL6,MUC2,NFKB1,NFKB2,NFKBIA,NGFR,PLD1,PTGS2,TLR2,TWIST2,VCAM1	Ap1,JUN,NFKB1,NFKBIA,NFkB (complex),P38 MAPK,RELA,STAT3,TP53,caffeic acid phenethyl ester,reactive oxygen species
1-3_vs_4-6_human - q001logFC1		PRKAG3		other						3.59e-05	ABCA1,ACSL6,ANGPTL4,ANKRD1,ANXA8/ANXA8L1,ASPH,ATP1B1,BACE1,CD55,CDH5,CYP27A1,DNAJC14,EID1,FBXO6,FTL,FXYD6,GADD45G,GJA1,IFI30,IGFBP5,ITIH5,KLF4,MMD,NAMPT,NEO1,PHLDA3,PPARGC1A,RASD2,REV3L,RORC,RPL13A,SLC2A3,SLC40A1,SLC44A2,SNCG,STK11IP,TMEM100,TMEM37,TSPAN8,XPR1
1-3_vs_4-6_human - q001logFC1		staurosporine		chemical - kinase inhibitor		0.716		0.072	0.369	3.63e-05	ARC,BACE1,COL1A1,CREG1,CXCL8,EGFR,ERBB3,FAS,FCGR2A,FOSL1,GATA2,HMOX1,ICAM1,IGF2,IGFBP5,IL1B,IL1RAP,IL6,MME,MMP1,MMP13,NEDD9,PIM1,PLAT,PTGS2,S1PR1,SELE,SERPINE1,SMAD3,STAT4,TGFBR3,TK1	AHR,Ap1,EGFR,ESR1,FOS,IGF1,IL1B,JUN,NFKB1,NFKBIA,NFkB (complex),Pkc(s),RELA,SP1,STAT3,estrogen receptor,staurosporine,tetrachlorodibenzodioxin
1-3_vs_4-6_human - q001logFC1		PDX1		transcription regulator		-0.808		-0.092	-0.323	3.7e-05	AKR1B1,AKR7A2,ASNS,ATF3,ATF5,CAMK2N1,CAT,CD44,CHGB,CKMT1A/CKMT1B,COL1A1,COL25A1,COL3A1,CRELD2,CX3CL1,CXCL2,CXCR4,EFNA1,ERO1A,F3,FGF1,FGF5,FUT1,IER3,IL1B,IL6,KIAA1324,KRT18,MAN1A1,MITF,MT-ND1,NFKB1,NPTX2,PC,PDZK1IP1,PHGDH,PRSS23,PTGER3,RHOBTB1,SLIT3,SPP1,TGFBR3,TSPAN8,TXNIP	Ap1,CTNNB1,FOXO1,HIF1A,HMGB1,Histone h3,Insulin,PDX1,PPARG,RELA,RNA polymerase II,SP1,TP53
1-3_vs_4-6_human - q001logFC1		SNAI1	-0.629	transcription regulator		-0.87		0.024	-0.978	3.71e-05	AFAP1,ANKRD1,CCL2,CCN2,CD46,CD55,CDH5,CGN,CLDN4,COL1A1,CXCL8,DPYSL3,FLNB,FMNL2,FN1,FOSL1,FOXC2,GDF15,HPGD,ITGA2,KRT17,KRT18,L1CAM,MUC1,MYO5A,PTGS2,PTX3,SDC1,SERPINE1,SMAD3,SMAD7,SNAI2,SVIL,TGFBR3,TPM1,TWIST1,VILL,WIPF1	Akt,Ap1,CEBPB,EGR1,HIF1A,JUN,NFKBIA,NFkB (complex),NOTCH1,RB1,RELA,RUNX2,SMAD3,SMAD4,SMAD7,SNAI1,SP1,STAT3,TGFB1,TP53
1-3_vs_4-6_human - q001logFC1		infliximab		biologic drug	Activated	2.857	bias	0.311	1.436	3.78e-05	ADAM19,CCL20,CXCL1,CXCL8,CYP27B1,EDN1,FCGR2A,G0S2,IL1B,MSC,MT1X,NAMPT,NFKB2,NFKBIA,PTGES,PTGS2,RORC,SPHK1,TNFRSF4,TNFRSF9,TRAF1	ADIPOQ,Ca2+,EGR1,FOXO1,IL33,JUN,NFATC2,NFKB1,NFKBIA,NFkB (complex),PPARG,PPARGC1A,RELA,RUNX2,SIRT1,SP1,STAT3,TNF,infliximab
1-3_vs_4-6_human - q001logFC1		triamterene		chemical drug	Inhibited	-2.176	bias	-0.334	-0.652	3.78e-05	ASNS,BIRC3,C4A/C4B,CD14,CD44,CDCP1,CLDN4,CP,ELF3,FCGR2A,GCGR,GPNMB,GSTM3,IER3,ITGB4,LCN2,LGALS3,PRTFDC1,PSMB8,SPP1,TSPAN8
1-3_vs_4-6_human - q001logFC1		lipoteichoic acid		chemical - endogenous non-mammalian	Inhibited	-2.363	bias	-0.31	-1.016	3.94e-05	AGTR1,ANTXR1,CCL2,CD14,CD80,CD83,CSF3,CXCL10,CXCL8,CXCR4,EBI3,HIF1A,HMOX1,ICAM1,IL1B,IL6,NOD2,NR4A2,PTGS2,TLR2,TLR7,TNFRSF11B	IL10,IL1B,JUN,MYD88,NFATC2,NFKB1,NFKBIA,NFkB (complex),RELA,STAT3,TLR4,lipoteichoic acid
1-3_vs_4-6_human - q001logFC1		lysophosphatidylcholine		chemical - other	Inhibited	-2.676	bias	-0.275	-1.434	3.94e-05	ABCA1,CAT,CCL2,CD74,CSF2,CXCL1,CXCL8,F3,FADS2,GJA1,ICAM1,IL1B,IL6,LRP1,LSS,MMP1,NOD2,PLAUR,SELE,SERPINE1,SREBF2,TNFRSF9	Ap1,CTNNB1,ERK1/2,JUN,Jnk,LDL,NFKB1,NFKBIA,NFkB (complex),P38 MAPK,PLAU,RELA,SP1,STAT1,STAT3,STAT4,lysophosphatidylcholine
1-3_vs_4-6_human - q001logFC1		C1q		complex		-0.333		-0.184	0.218	4.01e-05	CCL2,CD80,CDH5,CXCL8,ICAM1,IL6,PECAM1,SELE,VCAM1	Ap1,C1q,CCL2,IL10,JUN,MAPK14,NFKB1,NFKBIA,NFkB (complex),P38 MAPK,RELA,SMAD3,SP1,STAT3
1-3_vs_4-6_human - q001logFC1		NADPH oxidase		complex	Inhibited	-2.122	bias	-0.262	-1.275	4.03e-05	CCL2,CXCL1,EDN1,EGFR,F3,HMOX1,IL6,PTGS2,SERPINE1,TBXA2R,VCAM1	Ap1,EGR1,ERK,FOS,JUN,Jnk,NADPH oxidase,NFKBIA,NFkB (complex),P38 MAPK,PPARG,RELA,SREBF1,STAT3,arachidonic acid,reactive oxygen species
1-3_vs_4-6_human - q001logFC1		TWNK	0.175	enzyme		-0.971		-0.112	-0.602	4.03e-05	ASNS,ATF3,ATF5,DDIT3,GDF15,HIF1A,MMP13,MT-CYB,MT-ND1,MT-ND2,MT-ND5
1-3_vs_4-6_human - q001logFC1		PIK3R1	0.659	kinase		-0.558		-0.206	0.426	4.04e-05	ATF5,CD44,CXCL10,CXCL12,CXCL8,DDIT3,DNAJB9,ERN1,F3,HIF1A,HMOX1,ICAM1,IL1B,IL6,MITF,PDGFRA,PDGFRB,PIK3CD,PTGS2,SERPINE1,SOD2,TGFB3,TXNIP,VCAM1,VEGFC	Akt,Ap1,CYBB,EGR1,Ikb,JUN,Jnk,NFKB1,NFKBIA,NFkB (complex),PI3K (complex),PIK3R1,RELA,SP1,STAT3
1-3_vs_4-6_human - q001logFC1		SERPINF1	-1.86	other		-0.868		0.023	-0.956	4.25e-05	BCL2A1,CCN2,CD34,CDH5,CSPG4,CXCL8,G0S2,GDNF,LOXL1,LOXL2,NEFH,NFKB1,NFKBIA,PDGFRA,PPARGC1A,SERPINF1,SOD2,TNFRSF11B,TNFSF10	Akt,Ap1,EGR1,HMGB1,Histone h3,JUN,NFKB1,NFKBIA,NFkB (complex),RELA,RNA polymerase II,SERPINF1,SP1,STAT3,TP53
1-3_vs_4-6_human - q001logFC1		NFKBIE	-0.521	transcription regulator	Inhibited	-2	bias	-0.367	-1.265	4.32e-05	CCL2,CSF2,CSF3,CXCL8,ICAM1,SELE,VCAM1	Ap1,JUN,NFKB1,NFKBIA,NFKBIE,NFkB (complex),REL,RELA,RELB,STAT3,TP63,TP73
1-3_vs_4-6_human - q001logFC1		CLDN7	-0.05	other		1.548		-0.006	1.582	4.32e-05	ABLIM1,ANXA3,APLP2,C1S,C3,CA12,CCL20,CCN2,CX3CL1,CXCL8,DENND5A,F3,FOSL1,FZD2,HLA-B,IGFBP7,LGALS3,LGR4,MRPS17,MT1X,MUC1,MUC13,NCOA7,PHGDH,PLAAT3,PRSS23,PSG11,PSG9,RNASET2,SERPINB7,SLC66A3,SOSTDC1	CLDN7,JUN,NFKB1,NFKBIA,NFkB (complex),RELA,STAT3
1-3_vs_4-6_human - q001logFC1		SRC	-0.038	kinase	Inhibited	-2.603		-0.223	-1.436	4.32e-05	ABCA9,ATP8B1,CAV1,CCL2,CDON,CSF2,CSF3,CXCL10,CXCL8,EGFR,F3,FMN2,FN1,FOSL1,GBP1,GJA1,HIF1A,ICAM1,IL6,KRT18,MMP1,NFKB1,PLAUR,POSTN,PTGS2,SIRPA,SPP1,SYNPO,TNFRSF11A,TWIST1,VCAM1,VEGFC	Ap1,EGFR,ERK1/2,FOS,JUN,MAPK14,NFKBIA,NFkB (complex),P38 MAPK,RELA,SP1,SRC,STAT3
1-3_vs_4-6_human - q001logFC1		IL36A		cytokine	Inhibited	-3.683	bias	-0.367	-2.33	4.4e-05	CCL20,CSF2,CSF3,CXCL1,CXCL10,CXCL2,CXCL8,IL1A,IL1B,IL6,LCN2,MMP3,NFKBIZ,S100A9	Ap1,ERK1/2,IL1RAP,IL1RL2,IL36A,JUN,NFKB1,NFKBIA,NFkB (complex),P38 MAPK,RELA,STAT3
1-3_vs_4-6_human - q001logFC1		PPRC1	0.322	transcription regulator		-1.279	bias	-0.367	0.209	4.43e-05	CCL20,CXCL8,GDF15,GK,IL1A,LAMB3,LCN2,NAMPT,NFKBIZ,OLAH,PTGS2,RND3,SPRR2D,SPX,ST6GALNAC3,TM6SF1,VIP
1-3_vs_4-6_human - q001logFC1		PROC		peptidase		1.8		0.122	1.312	4.43e-05	ACE,BCL2A1,CCL2,CXCL2,CXCL5,CXCL8,ICAM1,IL1B,IL6,MOK,NFKB2,PROCR,SELE,SERPINE1,TLR2,TNFAIP3,VCAM1	Ap1,ESR1,F2R,FOS,HMGB1,JUN,NFATC2,NFKB1,NFKBIA,NFkB (complex),Nfat (family),P38 MAPK,PROC,RELA,STAT3
1-3_vs_4-6_human - q001logFC1		PTGER1		g-protein coupled receptor		-0.648		-0.167	-0.247	4.58e-05	ANGPTL4,CXCL8,FN1,GDNF,ICAM1,IL6,PTGS2,VEGFC	AGT,Ap1,CREB1,Creb,EGR1,IFNG,JUN,NFE2L2,NFKBIA,NFkB (complex),PPARG,PTGER1,PTGS2,RELA,STAT1,STAT3,TP53,prostaglandin D2,prostaglandin E2
1-3_vs_4-6_human - q001logFC1		mir-373		microrna		0.533	bias	0.254	-0.164	4.58e-05	ANGPTL4,CD44,CSDC2,CXCL8,IL6,LATS2,RECK,SERPINE1	CREBBP,CXCL8,IL6,JUN,NFKBIA,NFkB (complex),RELA,RNA polymerase II,STAT3,TP53,mir-373
1-3_vs_4-6_human - q001logFC1		verteporfin		chemical drug		1.463	bias	0.367	0.429	4.58e-05	COL1A1,COL3A1,COL4A1,CSF2,CXCL2,EGFR,FN1,IL6	JUN,JUNB,NFATC2,NFKB1,NFkB (complex),PARP1,RELA,STAT1,STAT3,verteporfin
1-3_vs_4-6_human - q001logFC1		TYROBP		transmembrane receptor	Inhibited	-2.538		-0.224	-1.832	4.6e-05	ABCC4,CCL2,CCL7,CD83,CXCL8,HLX,ICAM1,IL1B,IL6,ITGA5,ITGAX,ITGB4,LHFPL2,NOD2,NRROS,RBM47,SAMSN1,SH2B3,SPP1,TNFRSF1B	Ap1,CCL2,CREBBP,CSF2,CXCL8,FOXO1,IL10,NFKB1,NFKBIA,NFkB (complex),REL,RELA,SMAD3,SP1,STAT3,SYK,TYROBP
1-3_vs_4-6_human - q001logFC1		REL	-0.855	transcription regulator	Inhibited	-3.838	bias	-0.325	-1.856	4.84e-05	ACSL4,AHR,AP5Z1,BCL2A1,BCL3,CCL2,CD200,CD80,CLDN10,COTL1,CSF2,CXCL10,CXCL8,DGCR2,DNAH1,EPHB2,F3,FADS2,FAS,FN1,FOSL1,FRMD4B,GADD45B,GPT2,ICAM1,IER3,IFIT1B,IL1B,IL6,JUP,KCNK6,MAFG,NFKB1,NFKB2,NFKBIA,PCBP4,PHGDH,PLAAT3,PPP1R15A,PYCARD,RORC,SH2B3,SLC25A27,SLC35A3,SNAI2,SOD2,SORBS1,TNFAIP3,TNFRSF10A,TNFRSF10B,TNFRSF4,TNFSF10	ERK,IL2,JUN,NFKB1,NFKBIA,NFkB (complex),NR3C1,PPARG,REL,RELA,RELB,SNAI1,STAT3,TP53,TP63,TP73
1-3_vs_4-6_human - q001logFC1		ATP		chemical - endogenous mammalian	Inhibited	-2.231		-0.204	-1.202	4.92e-05	ADAMTS9,AHR,CD14,CD200,CD83,CXCL10,CXCL2,CXCL8,CXCR4,F3,HIF1A,ICAM1,IL1B,IL33,IL6,LCN2,MMP1,MMP13,MMP3,P2RX7,PTGS2,SAT1,SERPINE1,SPHK1,SREBF2,SYT4,TNFRSF1B,TUBB3,TXNIP,VCAM1	ATP,Ap1,EGFR,FOS,IFNG,IL1,Immunoglobulin,JUN,NFKB1,NFKBIA,NFkB (complex),PI3K (complex),RELA,SP1,STAT1,STAT3
1-3_vs_4-6_human - q001logFC1		ADAM17	0.294	peptidase	Inhibited	-2.004		-0.11	-1.615	5.01e-05	AIRE,COL3A1,CSF3,CXCL2,CXCL8,EFNB2,EGFR,ERBB4,FGF18,FN1,ICOSLG/LOC102723996,IL6,IL6R,IL6ST,LRG1,MMP13,MYCN,SAA1,SOCS3,TBX4,TNFRSF11B,WNT5A	ADAM17,Ap1,ERK1/2,FOS,IL6,IL6R,JUN,JUNB,NFKB1,NFKBIA,NFkB (complex),RELA,STAT1,STAT3,TNFRSF1A
1-3_vs_4-6_human - q001logFC1		GNA14	-1.596	enzyme						5.01e-05	AGTR1,ANKRD1,ANPEP,ANXA3,ATF3,AVPR1A,CSPG4,CX3CL1,CXCL8,GBP2,GRB14,IL6,KCNK6,NPR3,NR4A2,PLAT,PLAUR,PTGS2,SELENBP1,SGK1,SPHK1,TNFAIP6	Ap1,EGR1,ERK1/2,FOS,GATA4,GNA14,JUN,JUNB,NFkB (complex),Nfat (family),RELA,SRC,STAT1,STAT3
1-3_vs_4-6_human - q001logFC1		IGFBP2	-1.478	other		-1.838	bias	-0.279	-0.665	5.07e-05	CCL2,COL14A1,EFEMP1,EGFR,EMP2,ENPP5,EPHA4,FN1,GDF15,IGFBP2,ITGA5,MMP13,NEDD9,NUP210,POSTN,PTGFRN,RBM4,TGFB3	Akt,CTNNB1,EGFR,EGR1,ERBB2,ESR1,FOS,Growth hormone,IGFBP2,IKBKB,JUN,NFKB1,NFKBIA,NFkB (complex),PPARG,RELA,RXRA,SP1,STAT3,TP53,estrogen receptor
1-3_vs_4-6_human - q001logFC1		CITED2	1.065	transcription regulator	Activated	3.524		0.037	3.395	5.11e-05	ACOX1,ANGPTL4,CCL2,CXCL1,CXCL8,FGF5,FOXC2,GATA6,HIF1A,IL1A,IL1B,IL6,MMP1,MMP13,TNFAIP3,VEGFD	ARNT,BCL10,CITED2,D-glucose,FOXO1,HIF1A,IL1B,JUN,NFKB1,NFKBIA,NFkB (complex),PPARG,RELA,SP1,STAT3,TNFAIP3,VHL
1-3_vs_4-6_human - q001logFC1		advanced glycation end-products		chemical - endogenous mammalian		-1.614		-0.194	-0.924	5.11e-05	ABCA1,CCL2,CCN2,CXCL12,CXCL8,FN1,GJA1,IL6,MMP1,PTGES,PTGS2,ROBO1,SERPINE1,SERPINF1,SPP1,VCAM1	Akt,Ap1,EGR1,ERK,ERK1/2,JUN,NFKB1,NFKBIA,NFkB (complex),PPARG,Pkc(s),RELA,SP1,STAT3,TNF,advanced glycation end-products
1-3_vs_4-6_human - q001logFC1		Growth hormone		group		-1.158		-0.154	-0.231	5.42e-05	ADRB2,AKR1B1,ANGPTL4,APLP1,ARID5B,C3,CAT,CEBPD,CISH,CITED2,CLDN15,COL1A1,COL3A1,CX3CL1,CYP27B1,DDIT3,DDR1,EGFR,FGFR3,FN1,FOSL2,FZD7,GDF15,IER3,IGF2,IGFBP2,IGFBP5,IGFBP6,INSR,LEPR,LIPE,MT-CYB,MT-ND5,NAMPT,NEDD9,NFKBIA,NR1D1,PFKFB3,PLAAT3,PPARA,PPP1R15A,SGK1,SNAI2,SOCS1,SOCS3,SPP1,STAT5A,TGFB3,TNFSF10,TXNIP,WNT9A	CTNNB1,FOXO1,Growth hormone,HIF1A,IGF1,IL1B,Insulin,JUN,NFKB1,NFKBIA,NFkB (complex),PPARG,PPARGC1A,RELA,RXRA,SP1,STAT3,TNF
1-3_vs_4-6_human - q001logFC1		CCL11	-4.851	cytokine	Inhibited	-3.281	bias	-0.342	-1.841	5.58e-05	CCL11,CCL2,CCL8,CXCL11,CXCL12,CXCL2,CXCL5,CXCL8,DPP4,FAS,FGF1,FGF5,ICAM1,IL1B,IL6,ITGA1,ITGA2,MMP3,VEGFC	Ap1,CCL11,CCL2,ERK1/2,IL4,JUN,MAPK14,NFKB1,NFKBIA,NFkB (complex),RELA,SMAD3,SP1,STAT3,STAT6
1-3_vs_4-6_human - q001logFC1		wortmannin		chemical - kinase inhibitor		1.669		0.188	0.451	5.77e-05	AGTR1,ANPEP,ARRB1,ATF3,CCL2,CCL7,CCN2,CD14,CD44,CDKN2D,CEBPD,COL1A1,COL3A1,CSF1,CSF2,CX3CL1,CXCL10,CXCL8,DDIT3,E2F2,EIF1AX,ERBB3,F3,FN1,FOXC2,GPD1,HIF1A,HMOX1,ICAM1,IL1B,IL6,INSR,MSN,NFKB1,NFKBIA,OPRD1,POSTN,PTGS2,SAMSN1,SELE,SERPINE1,SLC1A1,SOCS3,TNFSF10,TPM1,VCAM1	AGT,Akt,EGR1,IL1B,JUN,NFKB1,NFKBIA,NFkB (complex),P38 MAPK,RELA,STAT3,TP53,wortmannin
1-3_vs_4-6_human - q001logFC1		hyaluronic acid		chemical - endogenous mammalian	Inhibited	-2.097		-0.16	-1.286	5.87e-05	BCL3,CD44,CD80,CD83,COL6A2,CXCL10,CXCL2,CXCL8,CXCR4,FN1,ICAM1,IL1B,IL6,IRAK3,MET,MMP1,MMP13,MMP3,NFKB1,NFKBIA,NR4A2,PTGES,PTGS2,SERPINE1,SOCS3,SPHK1,SPP1,TLR2,TNFAIP3,VCAM1	CSF2,IL1B,JUN,NFATC2,NFKB1,NFKBIA,NFkB (complex),P38 MAPK,RELA,SP1,STAT3,TLR4,hyaluronic acid
1-3_vs_4-6_human - q001logFC1		AREG	-3.217	growth factor	Inhibited	-2.301		-0.117	-1.723	6.15e-05	C3,CCL20,CDH11,CXCR4,EGFR,ELF3,GBP1,H2AC6,H2BC12,H2BC21,H2BC4,H2BC5,H2BC8,IL6,ITGB8,MMP1,MMP15,MYBL2,PCDHGA11,PTGS2,PTX3,SLC36A1,SSBP1,TNFAIP6,TOP2A	AREG,Ap1,CTNNB1,EGFR,ERBB2,ERK1/2,FOS,IL17A,IL6,JUN,NFKBIA,NFkB (complex),RELA,SP1,STAT3,TP53,estrogen receptor
1-3_vs_4-6_human - q001logFC1		MYOC		other		0.552		-0.201	1.183	6.15e-05	CD44,CDH11,DAG1,DDIT3,DLX5,FBN1,FBXO32,FN1,IGFBP5,IGFBPL1,INHBE,LY6K,MFAP2,MPZ,PXDN,RGS17,SESN2,SFRP1,SLC2A3,SLC7A11,SOSTDC1,SPP1,STC2,TAF7L,TRIM63	AKT1,Akt,Ap1,CEBPB,CTNNB1,EGR1,ERBB2,ERK1/2,FOS,JUN,MYC,MYOC,NFKBIA,NFkB (complex),PPARG,RELA,SP1,STAT3,TCF,TP53,estrogen receptor
1-3_vs_4-6_human - q001logFC1		miR-29b-3p (and other miRNAs w/seed AGCACCA)		mature microrna	Activated	2.306	bias	0.367	0.522	6.15e-05	ADAMTS14,ADAMTS15,ANGPTL4,BACE1,CAV2,COL15A1,COL1A1,COL3A1,COL4A1,COL4A2,COL8A1,CRTAP,DNMT3B,FBN1,GPR37,KLF4,LOXL2,LOXL4,MYBL2,NID1,NID2,PLOD2,TET1,TGFB3,TNFAIP3
1-3_vs_4-6_human - q001logFC1		Pro-inflammatory Cytokine		group		-1.941	bias	-0.294	-0.982	6.19e-05	ABCC2,AKR1B1,CALCA,CD55,CSF2,F3,HMOX1,ICAM1,IL6,ITGA1,LCN2,LIPG,MMP3,PI3,SDC4,SELE,SLC6A4,SOCS3,SPINT1,TLR2,VCAM1	Ap1,ESR1,JUN,NFATC2,NFKB1,NFKBIA,NFkB (complex),Nfat (family),P38 MAPK,Pro-inflammatory Cytokine,RELA,STAT3,TLR4,VEGFA
1-3_vs_4-6_human - q001logFC1		zymosan		chemical - endogenous non-mammalian	Inhibited	-2.313		-0.169	-1.582	6.19e-05	ARNT2,CAT,CSF1,CSF2,CSF3,CXCL2,CXCL8,HMOX1,IL1A,IL1B,IL4R,IL6,OCM,PPARA,PPARGC1A,PTGS2,SLC27A1,SOCS1,SOCS3,THRB,TLR2	IL10,IL17A,IL1B,JUN,NFKB1,NFKBIA,NFkB (complex),RELA,STAT3,TLR2,zymosan
1-3_vs_4-6_human - q001logFC1		ATF3	1.882	transcription regulator	Activated	2.959		0.092	2.519	6.61e-05	ASNS,ATF3,BIRC3,CD82,CD83,CHAC1,CX3CL1,CXCL1,DDIT3,FBP1,GBP2,GBP4,ICAM1,IL1B,IL6,ITGA1,MMP1,MMP13,MMP3,NFKB2,NFKBIZ,PPP1R15A,PTGES,SELE,SERPINE1,SLC15A3,TLR2,TNFRSF10B	ATF3,Ap1,IFNG,JUN,Jnk,NFKB1,NFKBIA,NFkB (complex),P38 MAPK,RELA,STAT1,STAT3
1-3_vs_4-6_human - q001logFC1		hymecromone		chemical drug		1.426		0.141	0.965	6.8e-05	ADAMTS4,CAV1,CD44,CXCL8,CXCR4,EGFR,FAS,HAS3,MMP13,MMP3,NFKB1,TNFAIP6,TNFRSF10A	Akt,Ap1,EGR1,ERK1/2,JUN,NFKB1,NFKBIA,NFkB (complex),P38 MAPK,RELA,STAT3,hymecromone
1-3_vs_4-6_human - q001logFC1		IL18		cytokine	Inhibited	-4.3	bias	-0.261	-2.702	6.8e-05	ADA2,ADAM19,ATF3,CCL11,CCL2,CCL20,CD44,CD83,CSF1,CSF2,CXCL10,CXCL11,CXCL12,CXCL8,ENPP2,FAS,FOSL2,GADD45B,GADD45G,GIMAP4,GJA1,GNA15,HLX,ICAM1,IL18R1,IL1A,IL1B,IL32,IL6,ITGAL,MMP1,MMP13,MMP15,MMP3,NFKBIZ,PTGS2,SLC2A3,SLC3A2,SMAD3,SPP1,TNFRSF11B,VCAM1	IL18,IL1A,IL1B,IL4,JUN,NFKB1,NFKBIA,NFkB (complex),P38 MAPK,RELA,STAT3,STAT6
1-3_vs_4-6_human - q001logFC1		miR-335-3p (miRNAs w/seed UUUUCAU)		mature microrna		1.155	bias	0.367	-0.118	6.92e-05	ADAMTS14,ADAMTS15,COL1A1,COL4A1,COL4A2,COL8A1,CRTAP,LOXL2,LOXL4,NID1,NID2,PLOD2
1-3_vs_4-6_human - q001logFC1		ETV5	0.543	transcription regulator		-1.659		-0.077	-1.294	6.95e-05	CAV1,CAVIN2,CHI3L1,CHSY1,CLDN4,CXCL12,CXCR4,EGFL6,EMP2,FN1,ICAM1,ITGA5,KRT16,LAMP3,LCN2,LGALS3,MET,MSN,MYB,PKP2,RAB27A,RET,SNAI2,SOAT1,SPP1,TJP2,TWIST1	ETV5,MMP2,STAT3
1-3_vs_4-6_human - q001logFC1		IL11	-1.644	cytokine		0.536		-0.082	0.849	7.26e-05	BCL2A1,CEBPD,CXCL8,F8,ICAM1,IL1B,IL6,IL6ST,LBP,MMP1,MMP13,PAPPA2,POSTN,SOCS3,SPHK1,SPP1,VCAM1,VIP,WNT5A	Ap1,ERK1/2,IL11,JUN,JUNB,Jnk,NFKBIA,NFkB (complex),P38 MAPK,PI3K (complex),RELA,SP1,STAT1,STAT3
1-3_vs_4-6_human - q001logFC1		NRAS	0.168	enzyme		1.966		0.14	1.173	7.29e-05	ANKRD1,ANXA8/ANXA8L1,CALCA,CCNG1,CD34,CDKN3,CEACAM1,CRABP2,CRYBG1,CX3CL1,CXCL2,DLX5,EPAS1,ERCC5,FBLN2,FN1,GBP2,GJA1,HIF1A,IFI16,IFIT1B,IL1A,IL1B,IL6,ITGA2,LBP,LCN2,MITF,MMP13,MYBL2,NPR3,PCBD2,PHLDA3,PKIA,PSMB8,PTGS2,PTX3,SARDH,SCX,SDC1,SESN3,SKP2,SLC66A3,TAP1,XPNPEP2	Ap1,ERK1/2,FOS,JUN,JUNB,MAPK1,NFKB1,NFKBIA,NFkB (complex),NRAS,RAF1,RELA,STAT1,STAT3,STAT6,TP53
1-3_vs_4-6_human - q001logFC1		TGFBR2	-0.147	kinase		-0.465		-0.047	-0.206	7.29e-05	ANGPTL4,BFSP1,BGN,C5AR1,CCN2,CD14,CD44,CHRNB4,COL1A1,CXCL2,FAM50A,FGF5,FGF7,FN1,GADD45B,GAL,GJA1,HGF,HPGD,ICAM1,IL1A,IL1B,IL1R2,IL1RAP,IL6,JUP,KCNJ8,KRT18,MMP13,MMP3,MUC2,PLAGL1,PTGES,PTGS2,RBL2,SERPINE1,SLC2A3,SMAD3,SMAD7,SOCS3,SPP1,TAB2,TGFB3,TNFRSF11B,TXNIP	Ap1,FOS,JUN,NFKB1,NFKBIA,NFkB (complex),P38 MAPK,RELA,SMAD3,SMAD4,SMAD7,STAT3,TGFB1,TGFBR2,Tgf beta
1-3_vs_4-6_human - q001logFC1		FN1	-2.158	enzyme	Inhibited	-4.549		-0.214	-3.247	7.5e-05	ACE,APLP2,BIRC3,CALCR,CCL2,CCN2,CD83,CHRNB4,COL1A1,CSF2,CXCL1,CXCL2,CXCL5,CXCL8,EGFR,F3,FN1,HLA-B,IL1B,IL1R1,IL6,ITGA1,ITGA5,ITGAV,KIF21B,MMP1,MMP13,MMP3,MUC2,NFKBIA,NPPB,PDGFRA,PLAUR,RASSF2,RECK,SDC1,SDC4,SERPINE1,SKP2,SNAI2,SOCS3,SPP1,TLR2,TNFAIP2,TNFRSF10B,TNIP1,USP13	Ap1,ERK1/2,FN1,IFNG,JUN,NFKB1,NFKBIA,NFkB (complex),P38 MAPK,RELA,STAT1,STAT3,epigallocatechin-gallate
1-3_vs_4-6_human - q001logFC1		GPS2	1.411	transcription regulator	Activated	2.952	bias	0.259	1.808	7.64e-05	ABCA1,CCL20,CD14,CXCL10,CXCL8,ERMAP,HEBP1,IL6,LHPP,NFKBIA,PID1,PLA2G3,RNF144B,SGK1,SLC44A1,SOCS1,TBC1D2,VCAM1,WIPF1,XYLT1	Akt,EGR1,GPS2,HDAC3,IKK (complex),Ikb,JUN,NFKB1,NFKBIA,NFkB (complex),PPARG,PPARGC1A,RELA,RXRA,STAT3,TLR7,TP53
1-3_vs_4-6_human - q001logFC1		ZBTB16		transcription regulator		0.806		-0.011	0.866	7.64e-05	AURKC,CCNT2,CD14,CD200R1,CD34,CD44,CD55,CD74,CD83,COL1A1,CSF2,CXCL10,EMB,F2RL1,FGFR3,HOXC8,ICOSLG/LOC102723996,IL18R1,IL1A,IL21R,IL3RA,IL4R,IL6,IL6ST,IL9R,ITGAV,KCNJ8,NFKBIZ,PTGS2,RARG,RORC,SPP1,TMEM176B,TNFAIP8L1,TNFRSF4	BCL6,EP300,FN1,HDAC3,MYC,NFE2L2,NFKB1,NFKBIA,NFkB (complex),PPARG,RELA,SP1,STAT6,THRB,TP53,ZBTB16
1-3_vs_4-6_human - q001logFC1		Ifn		group	Inhibited	-3.839	bias	-0.252	-2.604	7.73e-05	BAG1,CD44,CD80,CD83,CXCL10,CXCL11,EDN1,FAS,HGF,HIF1A,ICAM1,IFI16,IL15RA,IL1R1,IL32,IL33,LCN2,PECAM1,PLAAT4,PML,RNASEL,SECTM1,SERPINE1,SOCS1,SPP1,TAP1,TLR1,TLR2,TLR5,TLR7,TRIM22	HMGB1,IFNAR1,Ifn,JAK,JUN,JUNB,NFKB1,NFKBIA,NFkB (complex),RELA,STAT1,STAT3,STAT4,STAT6,TP53
1-3_vs_4-6_human - q001logFC1		Brd4		kinase	Inhibited	-2.399	bias	-0.321	-1.001	7.93e-05	C1R,COL1A1,COL3A1,COL4A1,COL4A2,COL6A3,COL8A1,EDNRB,HGF,IL1A,IL6,ITGAL,KLF4,LGALS3,LOX,LOXL2,PLAT,RASSF2,SELE,SRSF6,TNFSF10,WFDC2	Brd4,CTNNB1,JUN,KLF4,MYC,NFKB1,NFKBIA,NFkB (complex),RELA,RELB,SMAD2,SMAD3,SP1,STAT3,TP53
1-3_vs_4-6_human - q001logFC1		INHA	0.998	growth factor		0.498		0.007	0.46	7.94e-05	ADAMTSL2,BOC,CCN2,COL3A1,COL4A4,COL6A1,CYP26B1,EGFR,FGFR4,HSD17B2,IL1R1,ITGA9,JAM2,KRT18,KRT79,LRP11,LTBP1,MATN2,PCDH7,PIK3CD,PIK3IP1,PRSS23,PTGS2,PTX3,SERPINE1,SGK1,SMAD7,TBCEL	CTNNB1,FSH,INHA,JUN,NFkB (complex),SMAD2,SMAD3
1-3_vs_4-6_human - q001logFC1		F7		peptidase		-0.046		-0.224	0.791	8.05e-05	CCN2,CXCL2,CXCL8,EEF2,F3,FGF5,FOSL1,ICAM1,IL1B,IL6,MMP13,PLAUR,PTGS2,RND3,VCAM1	Ap1,ERK1/2,F2R,F2RL1,F7,FOS,JUN,NFKB1,NFKBIA,NFkB (complex),P38 MAPK,RELA,SP1,STAT3
1-3_vs_4-6_human - q001logFC1		nitrofurantoin		chemical drug		-1.207		-0.047	-0.92	8.06e-05	ABCC2,ACOX1,ASNS,C3,C4A/C4B,CAT,CCNG1,CP,CPS1,CTSS,CXCL10,DDIT3,FAS,FGF7,GCGR,GPNMB,GSTM3,HMOX1,HPX,IER3,IL1B,IL6,ITGB4,LBP,LGALS3,LOX,MET,NFKBIA,ORM1,PCYT1A,PLAT,RPL13,RPL13A,RPS8,SDC1,SELENBP1,SERPINA1,SPP1,VCAM1
1-3_vs_4-6_human - q001logFC1		CDK9	0.088	kinase		-1.966	bias	-0.337	-1.046	8.82e-05	CD80,COL1A1,CXCL2,CXCL8,CXCR4,DDIT3,GATA2,H2AC6,H2BC5,IL6,MYBL2,NFKBIA,PPARGC1A,SELE,SRSF6,STC2,TNFAIP3,WNT5A	Ap1,BRD4,CDK9,CREBBP,EGR1,EP300,FOXO3,HMGB1,Histone h3,JUN,MYC,NFKB1,NFkB (complex),PPARG,RB1,RELA,RNA polymerase II,SP1,TP53
1-3_vs_4-6_human - q001logFC1		fingolimod phosphate		chemical - endogenous mammalian		-0.816	bias	-0.275	-0.142	9.02e-05	CCL2,CCN2,ERN1,IL6,SERPINE1,SPHK1	Ap1,GPS2,HDAC3,NFkB (complex),Nr1h,STAT1,fingolimod phosphate
1-3_vs_4-6_human - q001logFC1		ELANE		peptidase	Inhibited	-2.51		-0.136	-2.025	9.06e-05	CD14,CSF2,CXCL2,CXCL5,CXCL8,DDIT3,EGFR,ELN,F2RL1,HMOX1,IL1B,IL6,SERPINA1,SLPI	EGF,EGR1,ELANE,F2RL1,FOS,JUN,NFKB1,NFKBIA,NFkB (complex),RELA,SP1,STAT1,STAT3,TGFA
1-3_vs_4-6_human - q001logFC1		SAA		group	Inhibited	-3.503	bias	-0.304	-2.437	9.06e-05	CCL2,CSF1,CSF3,CXCL8,F3,ICAM1,IL1B,IL33,IL6,MMP1,MMP13,PTGS2,TLR2,VCAM1	IL10,JUN,NFKB1,NFKBIA,NFkB (complex),P38 MAPK,RELA,SAA,STAT3,TLR2,TP53
1-3_vs_4-6_human - q001logFC1		Pam3-Cys		chemical toxicant	Inhibited	-2.589	bias	-0.284	-1.487	9.48e-05	CCL2,CD14,CD80,CD83,CXCL10,CXCL2,CXCL8,ICOSLG/LOC102723996,IL1B,IL6,PLAT,SELE,SERPINE1,SOD2,TLR2,TNC	Ap1,IL1B,IL6,Ikb,JUN,Jnk,NFKB1,NFKBIA,NFkB (complex),Pam3-Cys,RELA,STAT3,TRAF6
1-3_vs_4-6_human - q001logFC1		F10	-2.853	peptidase	Inhibited	-2.8	bias	-0.367	-1.771	9.51e-05	CCL2,CCN2,CXCL8,F3,ICAM1,IL6,SELE,VCAM1	Ap1,F10,F2,F2R,F7,FOS,HMGB1,JUN,NFKB1,NFKBIA,NFkB (complex),PROC,RELA,STAT3,VEGFA
1-3_vs_4-6_human - q001logFC1		ST14		peptidase	Inhibited	-2.76	bias	-0.311	-1.902	9.51e-05	CSF2,CXCL2,CXCL8,ICAM1,IL1B,MMP1,MMP13,MMP3	APP,Ap1,ERK1/2,HGF,HIF1A,JUN,NFKB1,NFKBIA,NFkB (complex),P38 MAPK,RELA,ST14,STAT3
1-3_vs_4-6_human - q001logFC1		tamibarotene		chemical drug		-0.8		-0.157	-0.31	9.54e-05	CEACAM1,EFNB1,F3,HMOX1,LEPR,MMP1,RARG,RORC,SLC16A2,TFAP2C	Ap1,CEBPB,Creb,EP300,FOS,JUN,JUNB,NFkB (complex),PPARG,Pro-inflammatory Cytokine,RARA,RARB,RELA,RXRA,STAT1,STAT3,THRB,VDR,tamibarotene
1-3_vs_4-6_human - q001logFC1		STAT1	0.017	transcription regulator	Inhibited	-4.095		-0.249	-2.177	9.58e-05	ABCA1,APOL4,BATF2,BST2,C1R,C1S,C3,C4A/C4B,CAND2,CCL2,CCL20,CD14,CEACAM1,CEBPD,CSF2,CTSS,CX3CL1,CXCL10,CXCL11,CXCL2,CXCL8,CYP3A5,DPP4,EDN1,FAS,FGF7,FURIN,GBP1,GBP2,GBP3,GBP4,GBP5,HIF1A,ICAM1,IFI16,IFI30,IFIT1B,IFITM2,IL15RA,IL1B,IL1R1,IL31RA,IL33,IL6,IRF9,ITGAX,KLF4,LCN2,MUC1,PCDH17,PDCD1LG2,PDGFRB,PECAM1,PIM1,PLSCR1,PSMB8,PTGS2,PTN,RORC,SAA2,SERPING1,SMAD3,SMAD7,SOAT1,SOCS1,SOCS3,TAP1,TNFRSF10B,T…	IFNG,IL1B,IL6,JUN,JUNB,NFKB1,NFKBIA,NFkB (complex),RELA,STAT1,STAT3,TP53
1-3_vs_4-6_human - q001logFC1		JAK1	-0.244	kinase	Inhibited	-3.244	bias	-0.322	-1.828	9.89e-05	BCL3,CCL2,CD14,CHI3L1,CSF3,ENPP2,HIF1A,HLA-C,ICAM1,IL11,IL1B,IL4R,IL6ST,IRF9,LRG1,OSMR,SAA1,SMAD7,SOCS3,TAP1,TNFRSF21	IL10,IL6,JAK1,JUN,JUNB,NFKB1,NFKBIA,NFkB (complex),RELA,STAT1,STAT3,STAT6,TP53
1-3_vs_4-6_human - q001logFC1		TEAD1	0.371	transcription regulator	Inhibited	-2.4	bias	-0.278	-1.125	9.89e-05	AK5,ARID5B,CCN2,COL3A1,EDN1,FILIP1L,GPR37,IGFBP5,LATS2,LOXL1,MPP4,NFKBIZ,NUAK1,PCDH18,PDGFRL,POSTN,PTGS2,PTPRO,RHOBTB1,SH3D19,TPM1	ERK,GATA4,JUN,NFkB (complex),PPARG,RELA,RXRA,STAT3,TBX5,TEAD1
1-3_vs_4-6_human - q001logFC1		IL17RA	0.067	transmembrane receptor	Inhibited	-2.242	bias	-0.275	-1.269	9.92e-05	CCL11,CCL20,CSF3,CXCL12,CXCL2,CXCL8,IL1A,IL1B,IL6,MMP13,MMP3,S100A9,SELE	IL17A,IL17RA,IL1B,JUN,JUNB,MAP3K7,NFKB1,NFKBIA,NFkB (complex),P38 MAPK,RELA,STAT1,STAT3
1-3_vs_4-6_human - q001logFC1		eplerenone		chemical drug	Activated	2.341	bias	0.269	1.476	9.92e-05	ACE,CCN2,COL1A1,EDN1,FN1,ICAM1,IL1B,LGALS3,NFKB1,PTGS2,SERPINE1,SPP1,VCAM1	Creb,IL1B,IL6,JUN,NFKB1,NFKBIA,NFkB (complex),NR3C1,NR3C2,Nfat (family),PPARGC1A,RELA,STAT3,TNF,aldosterone,eplerenone
1-3_vs_4-6_human - q001logFC1		CEBPD	-2.001	transcription regulator		-0.481		-0.186	0.267	0.000101	ASNS,AURKC,BCL2A1,C3,CCL20,CD14,CEBPD,CXCL1,CXCL8,CXCR4,DDIT3,HGF,HIF1A,IGFBP5,IL1B,IL6,ITGAX,IVL,MITF,MMP13,MMP3,MPZ,PDGFRA,PTGS2,SNAI2,TNFAIP6,VEGFC	ARNT,Ap1,CEBPD,CREBBP,CTNNB1,Creb,ESR2,HIF1A,IL6,JUN,NFKBIA,NFkB (complex),PPARG,PPARGC1A,PTGS2,REL,RELA,RXRA,STAT3,TP53,VHL
1-3_vs_4-6_human - q001logFC1		TNFRSF1A	-0.83	transmembrane receptor	Inhibited	-2.392		-0.087	-1.887	0.000102	BACE1,BIRC3,CCL2,CCL20,CCN2,CD44,CD83,CSF2,CSF3,CXCL1,CXCL10,CXCL2,CXCL8,CYP3A5,E2F8,EFNA1,ICAM1,IER3,IL1A,IL1B,IL24,IL6,LATS2,LBP,LCN2,MMP1,MMP13,P2RX7,PIM1,RORC,SAA1,SELE,SERPINE1,SOCS3,SOD2,TLCD4,TRAF1,VCAM1	Ap1,HMGB1,IL1B,JUN,NFKB1,NFKBIA,NFkB (complex),RELA,STAT3,TNFRSF1A,TNFRSF1B,Tnf (family)
1-3_vs_4-6_human - q001logFC1		TLR2	-1.938	transmembrane receptor	Inhibited	-4.013		-0.214	-2.673	0.000103	ATF3,CCL2,CD80,CEBPD,CISH,CSF2,CSF3,CXCL10,CXCL2,CXCL8,CYP27B1,EBI3,FBXO32,FN1,GBP3,GDNF,GJA1,HMOX1,ICAM1,IL15RA,IL1A,IL1B,IL33,IL6,IRAK3,ITGA2B,MMP1,MMP13,MMP3,MUC2,NFKB1,POSTN,PTGS2,PTX3,SELE,SLC40A1,SLC7A11,SOCS1,SOCS3,TLR2,TNFSF10,TRIM63,TSPAN33	IFNG,IL1B,JUN,MYD88,NFKB1,NFKBIA,NFkB (complex),P38 MAPK,RELA,STAT1,STAT3,TLR2,TNF
1-3_vs_4-6_human - q001logFC1		PAX3		transcription regulator		-0.704		-0.165	-0.382	0.000104	ARC,ASNS,BST2,CXCR4,DLX2,F2RL1,F3,FILIP1L,G0S2,GPR1,GPX4,GUCY1A1,HPX,HSPG2,IFITM2,IGFBP2,IL6,IL6R,LAMB3,LIPE,LRRC17,LY6K,MDFI,MET,MITF,NEDD9,NFKB2,NUDT1,OLFM1,PCDHGC3,PGF,PHGDH,PKIA,PRAME,PTGER3,PXDN,RAB31,RARRES2,RASSF2,RET,SRGN,STX3,TJP2,TNC
1-3_vs_4-6_human - q001logFC1		hemozoin		chemical - endogenous non-mammalian	Inhibited	-2.336	bias	-0.367	-1.1	0.000105	CCL2,CD80,CD83,CXCL1,CXCL2,CXCR4,HMOX1,ICAM1,IL1A,IL1B,IL6,S100A9	Ap1,ERK1/2,IL10,IL1B,IL6,JUN,NFKB1,NFKBIA,NFkB (complex),RELA,STAT3,hemozoin
1-3_vs_4-6_human - q001logFC1		pirinixic acid		chemical toxicant	Inhibited	-2.933		-0.229	-1.104	0.000105	ABCA1,ABCB4,ACADL,ACADS,ACOT4,ACOX1,ACSL4,ACSL5,ALDOC,ANGPTL4,AQP9,ASNS,C3,C5,CAT,CCL2,CCT7,CD200,CD5L,CEACAM1,CHAF1B,COL1A1,CREB3L3,CXCL12,CXCL8,CYP27A1,CYP3A5,DPP4,EGFR,ELOVL3,F3,FADS2,FAS,FBP1,FOXC2,FURIN,G0S2,GADD45B,GPD1,GPD2,GSTM3,H1-2,HGF,HIF1A,HMOX1,HPX,IL1B,IL6,JAG2,LAMB3,LCN2,LGALS3,LGALS4,MET,MGLL,MMP13,MYBL2,NFKBIA,NPPB,NR1D1,NR1H3,NUDT7,ORM1,PCSK5,PFKL,PGM1,PLEKHB1,PLIN5,PPARA,PPARGC…	ADIPOQ,FOS,JUN,NFKB1,NFKBIA,NFkB (complex),PPARG,PPARGC1A,RARA,RELA,RXRA,SREBF1,STAT1,STAT3,THRB,TNF,VDR,oleic acid,pirinixic acid
1-3_vs_4-6_human - q001logFC1		J11-Cl		chemical reagent		1.912		0.167	1.473	0.000106	CCL20,CSF2,CSF3,CX3CL1,CXCL2,IL6,PTGS2	Ap1,ERK1/2,J11-Cl,JUN,MAPK14,NFKB1,NFKBIA,NFkB (complex),PPARG,PPARGC1A,RELA,RXRA,SP1,STAT3
1-3_vs_4-6_human - q001logFC1		S100A7		other	Inhibited	-2.646	bias	-0.301	-1.851	0.000106	CA9,CSF2,CXCL1,CXCL8,IL11,IL1A,MMP13	Ap1,EGFR,ERK,ESR1,FOS,JUN,NFATC2,NFKB1,NFKBIA,NFkB (complex),Nfat (family),PPARG,RELA,S100A7,SP1,STAT3
1-3_vs_4-6_human - q001logFC1		N-acetyl-L-cysteine		chemical drug	Activated	2.585		0.215	1.089	0.000107	ADGRE1,ATP1A3,AVPR1A,BCL2A1,BIRC3,C3,CASP10,CAV1,CCL2,CCL20,CCN2,CD80,COL1A1,CXCL10,CXCL12,CXCL8,CXCR4,DDIT3,EDN1,FAS,FBXO32,GJA1,HIF1A,HMOX1,ICAM1,IL1A,IL1B,IL6,MAP1LC3A,MAP1LC3B,NFKBIZ,NPPB,OSGIN1,PLAUR,PPARGC1A,PTGS2,SELE,SERPINE1,SOD2,SPP1,SPRR2D,TBXA2R,TNC,TNFRSF10A,TNFRSF10B,TRIM63,TWIST1,TXNIP,VCAM1,VEGFC,XAF1	Ap1,ERK1/2,JUN,Jnk,N-acetyl-L-cysteine,NFKB1,NFKBIA,NFkB (complex),P38 MAPK,RELA,STAT3,hydrogen peroxide
1-3_vs_4-6_human - q001logFC1		RXRA	0.005	ligand-dependent nuclear receptor		-0.498		-0.074	-0.088	0.000116	ABCA1,ABCB4,ABCC2,ACOX1,ACSL5,AKR1C1/AKR1C2,ASNS,C3,CAT,CCL20,CD109,CEBPD,CETP,CLMN,COL1A1,COLEC12,CRABP2,CTSS,CXCL10,CYP27B1,CYP3A5,FADS2,FGF19,FSTL1,FTL,GPD1,HIF1A,HMOX1,IER3,IGFBP6,IL1A,IL1B,IL6,LCN2,MYCN,NEDD9,NPPB,NR1D1,NR1H3,PC,PLD1,PPARA,RARG,RET,RORC,S100A4,SAT1,SDC1,SEMA4D,SLC16A2,SLC27A1,SLC6A8,SORBS1,SPP1,SREBF2,STRA6,TBXA2R,TK1,TNFRSF10B,UCP3,ZNF423	Ap1,CTNNB1,Creb,EP300,ESR2,FOS,JUN,JUND,L-triiodothyronine,NFkB (complex),PPARG,PPARGC1A,RARA,RELA,RXRA,SREBF1,STAT1,STAT3,THRB,estrogen receptor,fatty acid
1-3_vs_4-6_human - q001logFC1		HMGB1	0.017	transcription regulator	Inhibited	-4.275	bias	-0.301	-2.901	0.000116	CCL2,CCL20,CCNG1,CD80,CD83,CXCL2,CXCL5,CXCL8,HIF1A,ICAM1,IL1A,IL1B,IL1R1,IL6,INSR,MMP1,MMP3,MOK,PTGES,PTGS2,SELE,SMAD7,TLR2,VCAM1	E. coli lipopolysaccharide,HMGB1,IL1A,IL1B,JUN,NFKB1,NFKBIA,NFkB (complex),RELA,RNA polymerase II,STAT1,STAT3
1-3_vs_4-6_human - q001logFC1		CXCL8	-4.15	cytokine	Inhibited	-3.461		-0.162	-2.745	0.00012	CD44,CD74,CPE,CXCL2,CXCL8,F3,FAS,HSPG2,ICAM1,IL1B,ITGA1,ITGA5,ITGAL,ITGAX,LGALS3,NFKBIA,PTGS2,SNAI2,SOCS1,TNFRSF10A,TNFRSF10B,TPM1,VCAM1	Ap1,CCL2,CXCL8,JUN,Jnk,NFKB1,NFKBIA,NFkB (complex),RELA,SMAD3,SMAD4,STAT3,TGFB1
1-3_vs_4-6_human - q001logFC1		N-acetylmuramyl-L-alanyl-D-isoglutamine		chemical - endogenous non-mammalian	Inhibited	-2.543	bias	-0.34	-1.229	0.00012	ABCA1,BDKRB2,CARD9,CCL2,CCL8,CD200,CD80,CXCL11,CXCL2,CXCL8,DMBT1,ICAM1,IL1A,IL1B,IL6,ITGAV,NFKBIA,NOD2,PTGS2	Ap1,CTNNB1,ERK1/2,IL10,JUN,N-acetylmuramyl-L-alanyl-D-isoglutamine,NFKB1,NFKBIA,NFkB (complex),NOD2,P38 MAPK,RELA,STAT3
1-3_vs_4-6_human - q001logFC1		SCD	-0.857	enzyme		-0.161		0.11	-0.627	0.00012	ABCA1,ACADL,ACOX1,ANGPTL4,ATF3,CXCL10,CXCL8,DDIT3,HERPUD1,IFIT1B,IL1B,IL6,LIPE,PPARGC1A,SLC27A1,TMEM26,TNFRSF9,UCP2,UCP3	IL12 (complex),JUN,NFE2L2,NFKB1,NFKBIA,NFkB (complex),Nr1h,PPARG,RELA,SCD,SREBF1,STAT1,STAT3,TNF,cholesterol,fatty acid,oleic acid
1-3_vs_4-6_human - q001logFC1		hydrogen peroxide		chemical - endogenous mammalian	Inhibited	-3.498		-0.205	-1.613	0.000121	ACE,AKR1C1/AKR1C2,ANKRD1,ATF3,AVPR1A,BCL2A1,BIRC3,CAT,CAV1,CCL2,CCN2,CD55,CD80,CDH13,CEBPG,CKS1B,COL1A1,CSF1,CSF3,CTSS,CXCL8,CXCR4,DDIT3,EDN1,EGFR,EID1,ELN,ENC1,ENPP2,EPAS1,F2RL1,FAS,FBXO32,FLOT2,FN1,FOSL1,FZD2,GADD45B,GDF15,GRK2,GSTM3,HIF1A,HMOX1,ICAM1,IL1B,IL32,IL6,ISCU,ITGA2,KCNQ1OT1,KLF4,LCN2,LGR4,MAP1LC3A,MITF,MMP1,MMP13,MMP3,MUC1,NOTCH3,OSGIN1,PAH,PDGFRA,PGF,PIM1,PKIA,PLAUR,PPARGC1A,PTGS2,P…	Ap1,ERK1/2,JUN,Jnk,NFKB1,NFKBIA,NFkB (complex),P38 MAPK,RELA,STAT3,TNF,hydrogen peroxide,reactive oxygen species
1-3_vs_4-6_human - q001logFC1		NR4A1	-0.783	ligand-dependent nuclear receptor		0.894		0.078	0.42	0.000125	ACO1,ACSL4,AKR1C1/AKR1C2,ATF3,ATP6V1E2,CDH5,COL16A1,COL1A1,COL6A1,COL6A2,CRABP2,CSF1,CSF2,CXCL12,DDIT3,EHF,FBP1,G0S2,GPD1,HIF1A,HMOX1,ICAM1,IDH2,IKZF2,IL16,IL1B,IL6,INSL3,ITGB4,JUP,KRT18,MPZ,MYCN,NFKBIA,NR4A2,PC,PDK3,PFKL,PGM1,PHKA1,PHKG1,PRPS2,RASSF4,RPS6KA1,SAT1,SERPINE1,SMAD3,SMAD7,SOAT1,SPINT2,STARD10,TGFB3,TNFRSF9,TNFSF10,UCP2,UCP3,VCAM1	D-glucose,FOS,FOXO1,HIF1A,JUN,NFKB1,NFKBIA,NFkB (complex),NR4A1,PPARG,RARA,RELA,RXRA,SP1,SREBF1,STAT3,THRB,TP53,VDR,fatty acid
1-3_vs_4-6_human - q001logFC1		CREB1	-0.221	transcription regulator		-0.339		-0.126	0.806	0.000126	ABCA1,AK4,ANGPTL2,ARC,ATF3,ATF5,ATP6V0B,ATP6V0D1,CAPN5,CCDC85A,CD9,CDH10,CDH11,CDH13,CDK19,CEBPD,CGREF1,CHGB,CHRNA1,COL24A1,CPD,CRMP1,CXCL2,CXCL8,CXCR4,DBH,DKK2,DMBT1,EBI3,EDIL3,EDN1,EGR4,ESD,FGF19,FN1,FUT7,GAD1,GADD45B,GADD45G,GAL,GALNT1,GEM,GFRA1,GNRH2,GPNMB,GPR19,GPR63,HECA,HERPUD1,HMOX1,HPGD,IER3,IL1B,IL6,INA,KIAA1549L,KLF4,LCN2,LSS,LYPD6,MMP1,MMP13,MTSS1,MUC2,MYBL2,NEO1,NPAS4,NPTX2,NR4A2,NRP…	Ap1,CEBPA,CEBPB,CREB1,CREBBP,CTNNB1,Creb,ESR1,ESR2,JUN,NFATC2,NFE2L2,NFKB1,NFKBIA,NFkB (complex),Nfat (family),Nr1h,PPARG,REL,RELA,STAT3,TP53,cholesterol
1-3_vs_4-6_human - q001logFC1		SUMO3	-0.116	other		0.079		0.069	-0.179	0.000127	BACE1,CAV1,CAV2,CEACAM1,CXCL10,GRB14,IL6,LAMP3,MOXD1,PLA2G3,PML,TAP1,TNC,TNFRSF21	JUN,NFKBIA,NFkB (complex),SP1,STAT1,STAT3,STAT6,SUMO3,TP53
1-3_vs_4-6_human - q001logFC1		C3AR1	-3.196	g-protein coupled receptor		-0.907		-0.134	-0.403	0.000127	C3,C5,CD46,CD55,CD80,COL1A1,CSF3,CXCL10,CXCL8,DCN,DDIT3,IL1B,IL6,LTBP1,MEFV,SERPINE1	C3,C3AR1,IL4,JUN,NFKB1,NFKBIA,NFkB (complex),P38 MAPK,RELA,SMAD4,STAT3,STAT6,TGFB1
1-3_vs_4-6_human - q001logFC1		SPHK1	1.881	kinase	Inhibited	-2.336		-0.122	-1.871	0.000127	BIRC3,CCN2,CXCL8,DDIT3,ERN1,FN1,HIF1A,IL1B,IL33,IL6,PTGES,PTGS2,SERPINE1,SOCS3,SPHK1,TRAF1	Ap1,ERK1/2,GSK3B,JUN,Jnk,NFKB1,NFKBIA,NFkB (complex),Pkc(s),RELA,SMAD3,SP1,SPHK1,STAT3,sphingosine-1-phosphate
1-3_vs_4-6_human - q001logFC1		RUNX1-RUNX1T1		fusion gene/product						0.000128	AFF3,ATP1A3,BAALC,C5AR1,GNA15,HS6ST1,IL1R1,IL6R,ITGA2,JUP,LHFPL6,MTSS1,NAV1,PADI3,PXDC1,RAD51,RND3,RNF144A,SH2B3,SH3GL1,SLC6A4,SLC6A8,SORL1,SPINT1,XYLT1,ZNF385A
1-3_vs_4-6_human - q001logFC1		tamoxifen		chemical drug		-0.929		-0.017	-0.801	0.00013	ACOX1,ACOX2,ANG,AQP9,C3,CAT,CAV1,CAV2,CDCA2,CDH11,CEBPD,COL1A1,CPE,CXCL12,CXCL8,CXCR4,CYP3A5,DCC,DNMT3B,EGFR,EPHA4,ERBB3,ERBB4,FADS2,FN1,FNDC4,G0S2,GDF15,HEXIM1,HGF,HIF1A,IER3,IGF2,IL6,IVL,KIF11,LOXL2,LOXL3,LSS,MET,MMP1,NCAPD2,ORM1,PDZK1,PHGDH,PPARA,PRSS23,PTGS2,RBL2,RERG,SALL1,SAMD11,SDC3,SELE,SLC1A1,SLC2A3,SMAD3,SMAD7,SOD2,SP4,SPP1,SYT6,UCP2,UTRN	Ap1,CEBPB,EGR1,ESR1,ESR2,JUN,NFkB (complex),PGR,Pkc(s),RARA,RELA,SMAD4,SP1,STAT3,TP53,estrogen receptor,progesterone,tamoxifen
1-3_vs_4-6_human - q001logFC1		quercetin		chemical drug	Activated	3.15		-0.026	3.292	0.000131	ABCA1,ABCC2,ACOX1,ACPP,CAV1,CCL2,CDK5R1,CXCL10,CXCL8,EDN1,EGFR,HIF1A,HMOX1,ICAM1,IL1B,IL32,IL6,ITGAL,LCN2,LEPR,MMP1,MMP13,NEDD9,PLAUR,PLD1,PPARGC1A,PRICKLE1,PTGS2,SELE,SMAD7,TLR7,TNFRSF10B,TNFRSF11A,VCAM1	Ap1,ERK,JUN,NFKB1,NFKBIA,NFkB (complex),P38 MAPK,PI3K (complex),PPARG,RELA,SP1,STAT3,TNF,quercetin
1-3_vs_4-6_human - q001logFC1		superoxide		chemical - endogenous mammalian		0.104		-0.22	0.721	0.000134	AVPR1A,CAV1,FN1,HMOX1,ICAM1,IL1B,IL6,PTGS2,SOD2	Ap1,CEBPB,FOS,HIF1A,JUN,Jnk,NFKB1,NFKBIA,NFkB (complex),RAS,RELA,SP1,STAT3,TNFSF11,superoxide
1-3_vs_4-6_human - q001logFC1		ethanol		chemical - endogenous mammalian		-0.29		-0.109	0.573	0.00014	ABCA1,ACADL,ACOX1,ANKS1B,ANPEP,ATF3,BHMT,C3AR1,C5AR1,CAPN5,CAT,CCL2,CCN2,CD14,CDH13,CEBPD,CETP,COL3A1,CREB3L3,CXCL8,CXCR4,CYP27A1,CYP3A5,DBH,DDIT3,EDN1,EDNRB,EGFR,ELOVL3,ETNPPL,FAAH,FAM72A,FAS,FOSL2,GREM2,GRK2,HIF1A,HMOX1,ICAM1,IL16,IL1B,IL1R1,IL1R2,IL6,ITGAX,LSS,MAP1B,MCOLN1,MME,MMP13,MMP3,NGFR,NTSR1,OPRD1,ORM1,PLAT,PPARA,PPARGC1A,PTGS2,RARRES2,SEC23A,SELE,SERPINA1,SERPINE1,SGK1,SLC11A2,SLC40A1,…	Ap1,IL6,JUN,LEP,MAPK14,NFKB1,NFKBIA,NFkB (complex),PPARG,RELA,SP1,STAT3,TNF,ethanol,reactive oxygen species
1-3_vs_4-6_human - q001logFC1		ADIPOQ		other		-1.065		-0.039	-0.849	0.000142	ACOX1,ACSL5,BCL3,CCL2,CCL20,CCN2,CMKLR1,COL3A1,CXCL1,CXCL10,CXCL11,CXCL2,CXCL8,F3,FN1,GPD1,HMOX1,ICAM1,IL4R,IL6,LEPR,MMP1,MMP13,MMP3,NFKBIA,NR1H3,PPARA,PPARGC1A,PTGS2,SLC27A1,SLC2A3,SOAT1,SOCS3,SOD2,TNFAIP3,TRAF1,UCP2,UCP3,VCAM1,VEGFC	ADIPOQ,IL1B,JUN,LEP,NFKB1,NFKBIA,NFkB (complex),PPARG,RELA,STAT3,TNF,TP53
1-3_vs_4-6_human - q001logFC1		SELP		transmembrane receptor		-1.068	bias	-0.259	-0.148	0.000142	BCL2A1,CCL2,CSF2,CXCL2,CXCL8,CXCR4,F3,IL1B,IL1R2,IL4R,IL6,PLAUR,STAT6	IFNG,IL17A,IL4,JUN,NFKB1,NFKBIA,NFkB (complex),P38 MAPK,RELA,SELP,STAT1,STAT3,STAT6,lipopolysaccharide
1-3_vs_4-6_human - q001logFC1		HBB		transporter	Activated	2.72	bias	0.346	1.576	0.00015	CCL11,CSF1,CSF2,CSF3,CXCL10,CXCL2,CXCL8,DLX4,ICAM1,IL1A,IL1B,IL6,PECAM1,SERPINE1,VCAM1	Ap1,HBB,HMGB1,IL6,JUN,NFKB1,NFKBIA,NFkB (complex),PPARG,RELA,STAT3,TNFSF12,carbon monoxide
1-3_vs_4-6_human - q001logFC1		cholesterol		chemical - endogenous mammalian	Inhibited	-2.358		-0.121	-1.551	0.00015	ABCA1,ABCA6,ADGRE1,AQP9,ATF3,C15orf48,CAV1,CAV2,CCL2,CD14,CD5L,CETP,COL1A1,COL3A1,CSF1,CXCL10,CXCL2,CXCL8,CYP27A1,CYP3A5,DDIT3,F3,FN1,ICAM1,IL1A,IL1B,IL6,ITGAX,LAPTM5,LEPR,LGALS3,MAP1LC3B,MITF,MME,MMP1,NR1H3,NR4A2,PPARA,PPARGC1A,PSAT1,PTGS2,RGS16,SAA1,SOCS3,SREBF2,STX3,TM4SF19,TMEM123,UCP3,VCAM1	APOE,Ap1,CTNNB1,ERK1/2,Ikb,JUN,LDL,NFE2L2,NFKB1,NFKBIA,NFkB (complex),P38 MAPK,RELA,SMAD3,SP1,STAT3,cholesterol
1-3_vs_4-6_human - q001logFC1		Ap1		complex	Inhibited	-3.937	bias	-0.337	-2.401	0.000154	ACE,ATF3,BCL2A1,C3AR1,CCL2,CCN2,CD44,CSF2,CXCL12,CXCL8,DDIT3,DLX5,EDN1,F2RL1,F3,FN1,FOSL1,HMOX1,HPGD,IL1A,IL1B,IL6,ITGA2,KRT18,MET,MMP1,MMP13,MMP3,PADI3,PTGS2,S100A4,SELE,SERPINE1,SNCG,UTRN,VCAM1,VIP,XYLT1	Ap1,CTNNB1,FOS,FOXO3,IGF1,JUN,JUND,NFKB1,NFKBIA,NFkB (complex),NOTCH1,RELA,SP1,STAT3,Vegf,cytokine
1-3_vs_4-6_human - q001logFC1		linoleic acid		chemical - endogenous mammalian		-0.884		-0.133	-0.318	0.000154	ABCA1,ACSL4,ANGPTL4,DDIT3,EDN1,ICAM1,IL1B,IL6,MMP1,NFKBIA,NPPB,PECAM1,PLIN5,PTGS2,S100A9,SNAI2,SULT2B1,TWIST1,TWIST2,UCP2,VCAM1	Ap1,Ca2+,ERK1/2,JUN,NFKBIA,NFkB (complex),P38 MAPK,PPARG,PPARGC1A,RELA,RXRA,SP1,SREBF1,STAT3,fatty acid,linoleic acid
1-3_vs_4-6_human - q001logFC1		birabresib		chemical drug	Activated	2.094		0.126	1.546	0.000155	CDH10,CHRNA1,DDIT3,EFNB2,H2AC6,H2BC12,H2BC21,HEXIM1,INHBE,KIF11,LDB2,MFNG,MYCN,NPTX2,PCDH9,RAI14,SERPINF1,TNFRSF10B,TNS3,VCAM1	BRD4,MYC,birabresib
1-3_vs_4-6_human - q001logFC1		cis-urocanic acid		chemical drug		-0.866	bias	-0.367	0.222	0.000155	AKR1C1/AKR1C2,CD55,CXCL8,EGFR,GADD45B,HSPA1A/HSPA1B,IL6,PTGS2,TNFAIP3,ZNF165	JUN,NFKB1,NFKBIA,NFkB (complex),RELA,STAT3,cis-urocanic acid,prostaglandin E2
1-3_vs_4-6_human - q001logFC1		prostaglandin A1		chemical - endogenous non-mammalian		0.506		-0.122	0.888	0.000155	CD14,CSF2,CXCL8,GAD1,HMOX1,HSPA1A/HSPA1B,IL6,NFKBIA,PTGS2,SOAT1	ERK,IKBKB,JUN,NFKB1,NFKBIA,NFkB (complex),PPARG,RELA,SP1,STAT3,TP53,doxorubicin,prostaglandin A1
1-3_vs_4-6_human - q001logFC1		AKT1	-0.008	kinase		-1.785		-0.159	-0.688	0.000158	AIP,AKR1C1/AKR1C2,ANKRD1,BCL2A1,BIRC3,CCL11,CCL2,CD44,CD74,CEBPD,CISH,COL4A1,COL8A1,CXCL10,CXCL2,CXCL8,CXCR4,DIAPH2,DLX3,FAS,FBXO32,FN1,FSTL1,GDF15,HIF1A,HMOX1,IGF2,IGFBP5,IL11,IL6,LCN2,LIPA,LSS,MYB,NEXN,NFATC2,NFATC3,NFKB1,NFKB2,PDGFRA,PDGFRB,PLA2G4A,PPARA,PPARGC1A,PTGS2,SEMA6D,SERPINE1,SERPINF1,SHOX2,SLC3A2,SNAI2,SPP1,SREBF2,STAT6,TGFBR3,TK1,TNFSF10,TPD52L1,TRIM63,ZWINT	AKT1,Akt,Ap1,CEBPB,EGR1,IL6,JUN,NFKB1,NFKBIA,NFkB (complex),P38 MAPK,RELA,SMAD4,SP1,STAT3,TP53
1-3_vs_4-6_human - q001logFC1		pioglitazone		chemical drug		1.769		-0.032	1.954	0.000158	ABCA1,ANGPTL4,BACE1,CAT,CAV1,CCN2,CD80,CEBPD,CITED2,CMKLR1,CXCL10,CXCL8,EPAS1,FBP1,FN1,FOSL1,HMOX1,HPGD,ICAM1,IL1B,IL6,KLF4,LEPR,LIPE,MUC1,NCEH1,PC,PDE3B,PFKL,PPARGC1A,PTGS2,SERPINE1,SLC27A1,SOAT1,SOD2,TNFRSF11A,TNFRSF1B,UCP2,UCP3	ADIPOQ,ERK,JUN,JUNB,NFKB1,NFKBIA,NFkB (complex),PPARG,PPARGC1A,RELA,RXRA,STAT1,STAT3,TNF,pioglitazone
1-3_vs_4-6_human - q001logFC1		EIF2AK3	-0.793	kinase		-0.387	bias	-0.268	0.602	0.00016	AMY2B,ANG,ASNS,ATF3,ATF5,BIRC3,CA9,CCL20,CEBPG,DDIT3,DNAJB9,ERO1A,FOSL1,HERPUD1,IL1B,IL6,KLF4,MAP1LC3B,NARS1,NFKB2,NUPR1,PNLIP,PPP1R15A,RNASEL,SARS1,SLC1A7,TXNIP,WARS1	CEBPA,CEBPB,Ca2+,DDIT3,EGR1,EIF2AK3,FOXO1,Ikb,JUN,NFAT (complex),NFE2L2,NFKB1,NFKBIA,NFkB (complex),PPARG,PPARGC1A,RELA,RUNX2,SIRT1,SMAD3,SP1,STAT3,TP53
1-3_vs_4-6_human - q001logFC1		CHI3L1	-2.769	enzyme						0.00016	CDH11,COL16A1,COL6A1,COL6A2,CXCL8,IGFBP5,NAMPT,PEG10,SERPINE1,SLC39A14,TNC	Ap1,CHI3L1,CTNNB1,ERK1/2,IL4,JUN,MYC,NFKBIA,NFkB (complex),PPARG,RELA,STAT3,STAT6,TCF
1-3_vs_4-6_human - q001logFC1		Nr1h		group	Activated	2.973		0.121	2.28	0.000165	ABCA1,ACADL,ACE,ADAMTS3,ARNT2,ATP1B1,BCL3,C3,CAV1,CCL2,CD5L,CETP,CSF1,CSF2,CSF3,CXCL1,CXCL10,CXCL8,ECE1,EDN1,FGF1,H6PD,ICOSLG/LOC102723996,IL1B,IL6,ITGAL,LIPE,MPZ,NFKB2,NFKBIZ,PML,PPARGC1A,PTGES,PTGS2,SFRP1,TAP1	APP,CSF2,HIF1A,JUN,NFE2L2,NFKB1,NFKBIA,NFkB (complex),Nr1h,RELA,SP1,STAT1,STAT3,STAT6,TP53,cholesterol
1-3_vs_4-6_human - q001logFC1		NOS3	-0.143	enzyme		1.839		-0.035	1.963	0.000168	ADGRE1,ATF3,CCL2,CCN2,CD80,COL3A1,COL4A1,CXCL12,F3,FN1,ICAM1,IL6,MMP13,PTGS2,SOD3,VCAM1	Akt,Ap1,EGR1,ERK1/2,JUN,LDL,NFKB1,NFKBIA,NFkB (complex),NOS3,P38 MAPK,RELA,STAT3
1-3_vs_4-6_human - q001logFC1		puromycin aminonucleoside		chemical reagent		-1.657		-0.194	-0.654	0.000172	ABCC2,ASNS,C4A/C4B,CAT,CD14,CD44,CDCP1,CLDN4,CP,CYP3A5,ELF3,FCGR2A,GCGR,GPNMB,GSTM3,IER3,ITGB4,LCN2,LGALS3,PRTFDC1,PSMB8,SDK1,SOD2,SOD3,SPP1,TSPAN8,UCP3	Ap1,ERK1/2,JUN,NFKB1,NFKBIA,NFkB (complex),RELA,STAT3,puromycin aminonucleoside
1-3_vs_4-6_human - q001logFC1		CPXM1	-1.288	peptidase		-1.342	bias	-0.367	-0.52	0.000172	COL14A1,COL15A1,COL16A1,COL4A2,COL6A1
1-3_vs_4-6_human - q001logFC1		eprosartan		chemical drug		0.555		0.245	0.011	0.000172	ABCC2,COL1A1,COL3A1,FN1,SERPINE1	AGTR1,Ap1,NFkB (complex),RELA,STAT1,eprosartan
1-3_vs_4-6_human - q001logFC1		E2F3	0.544	transcription regulator		1.084		-0.175	2.089	0.000183	AKR1C1/AKR1C2,BAIAP2L1,BOK,CA12,CAV2,CCL20,CD9,CXCL1,DAG1,E2F2,ECE1,EDN1,ELF3,FAM102A,H1-2,H2AW,H2BC11,H2BC15,H2BC8,H3C4,H3C6,IGF2,JAM2,LAMA4,MT1X,MYB,MYBL2,MYCN,NECTIN1,ORC1,PCLAF,PPP1R13B,PTGER3,PTN,RAD51,RALGPS2,SERPINE1,TK1,TNFAIP2,WFDC2	E2F3,EGR1,FOXO3,IGF2,JUN,NFKBIA,NFkB (complex),RB1,RELA,SP1,STAT3,TP53
1-3_vs_4-6_human - q001logFC1		Sb202190		chemical - kinase inhibitor	Activated	2.905	bias	0.253	1.525	0.000183	ANGPTL4,CCL2,CCN2,CD55,COL1A1,CSF2,CXCL10,CXCL8,EBI3,FN1,HIF1A,HMOX1,HRK,ICAM1,IL1B,IL6,IVL,MAP1LC3A,MMP1,MMP13,PLA2G4A,PPARA,PPARGC1A,PTGS2,SCN9A,SERPINE1,SGK1,SNAI2,TGM1,TNFRSF10A,TNFRSF10B,VCAM1	Ap1,ERK,IL1B,JUN,MAPK14,NFKB1,NFKBIA,NFkB (complex),P38 MAPK,PPARG,RELA,SP1,STAT3,Sb202190,VEGFA
1-3_vs_4-6_human - q001logFC1		CD3		complex	Inhibited	-4.154	bias	-0.27	-1.706	0.000185	ACADS,ACPP,AHR,ANG,APBA1,BAMBI,BCL2A1,BIRC3,BST2,C1R,CCL20,CD44,CD74,CD80,CD83,CEACAM1,CISH,CKS1B,CSF2,CXCL10,CXCL8,CXCR4,DHRS4,DOCK2,DPP4,EBI3,EDIL3,EGR3,EIF1B,FAS,FTL,FUT7,FYN,GBP1,GPR37,GPRC5A,H2AC6,HIF1A,HIVEP3,HMCN1,HPX,HSPA1A/HSPA1B,ICAM1,ICAM5,IGFBP5,IGFBP6,IL15RA,IL16,IL18R1,IL1A,IL1B,IL1R1,IL1RAP,IL21R,IL27RA,IL32,IL4I1,IL4R,IL6,IRF9,JAK3,KCNK3,KDELR2,LRP1,LTBP1,LYN,MTHFD2,NAGA,NAMPT,NFA…	CD3,CSF2,IFNG,IL2,IL4,JUN,NFKB1,NFKBIA,NFkB (complex),NR3C1,RELA,SP1,STAT1,STAT3,STAT6
1-3_vs_4-6_human - q001logFC1		NKX2-1		transcription regulator		-0.04		-0.184	0.611	0.000186	BCL2A1,C5,CD14,CD74,CKS1B,CYGB,DPP4,EDIL3,EMP2,ENC1,ENPP2,ESAM,FGFR4,IER3,IGFBP6,LCN2,LRG1,MTF1,MTUS1,MYB,MYBPH,PC,PCDHA4,PDGFRA,PRRX2,RAC2,RAD51,RET,ROR1,ROS1,SCARA3,SERPINE1,SH3PXD2A,SMAD7,SNAI2,SREBF2,SSBP1,TG,TMEM37,TNC,UGT8	CTNNB1,NKX2-1,SPDEF
1-3_vs_4-6_human - q001logFC1		RNA polymerase II		complex						0.000189	ADAM23,ALPL,ASNS,ATP13A2,CA12,CD14,CD80,CD82,CD83,CDH11,CSDC2,CSF1,CXCL2,CXCL8,CXCR4,DDIT3,ERMAP,FOSL1,FOSL2,FOXC2,GADD45B,GBP2,GDF15,HSPA1A/HSPA1B,ICAM1,IFIT1B,IGDCC3,IL1B,IL6,ITGA5,L1CAM,MYBL2,MYCN,NBPF1 (includes others),NFKBIA,OSGIN1,PCDHAC2,PCDHGC3,PDZK1,PTGS2,RAD51AP1,RND3,RORC,RPL13A,RPS3,RPS6,SOCS3,SOD2,SORBS1,SPAG7,SPP1,SYT4,TAP1,TNNT1,TOP2A,ZNF268	Ap1,CDK9,EP300,ESR1,GATA4,HMGB1,Histone h3,JUN,NFKBIA,NFkB (complex),RB1,RELA,RNA polymerase II,SP1,STAT3,TP53
1-3_vs_4-6_human - q001logFC1		naringenin		chemical - endogenous non-mammalian		1.667		0.085	1.412	0.0002	CLDN4,COL1A1,COL3A1,CXCL1,CXCL10,CXCL5,CXCL8,GJA1,HMOX1,LYN,PPARGC1A,PTGS2,TLR2	Akt,Ap1,EGR1,FOS,FOXO1,FOXO3,JUN,MAPK8,Mapk,NFE2L2,NFKBIA,NFkB (complex),Nr1h,PPARG,RELA,SP1,STAT3,cholesterol,naringenin,palmitic acid
1-3_vs_4-6_human - q001logFC1		Z-LLL-CHO		chemical - protease inhibitor		-1.967		-0.192	-0.51	0.000212	ABL1,AHR,AKR1B1,AKR1C1/AKR1C2,ATF3,BIRC3,BST2,CAT,CCL2,CCN2,CCNG1,CISH,CLDN4,CXCL10,CXCL2,CXCL8,CYP27B1,DAG1,DCC,DCN,DDB2,DDIT3,DMD,DOCK2,EPAS1,FAS,G0S2,HIF1A,HMOX1,ICAM1,IER3,IL1B,IL6,ITPR2,LMAN1,MITF,MMP1,MMP13,MSX1,MUC2,MYB,MYCN,NFKB2,NFKBIA,NOTCH3,OPRD1,PDGFRA,PPARA,PTGS2,PTPN5,PTPN6,RAD51,RARG,RHOBTB2,RPLP0,SALL4,SKP2,SLC1A1,SLC27A1,SOD2,TLR2,TNFRSF10A,TNFRSF10B,ULBP1,VCAM1,ZNF395	JUN,NFKB1,NFKBIA,NFkB (complex),P38 MAPK,RELA,RELB,STAT3,TP53,Z-LLL-CHO
1-3_vs_4-6_human - q001logFC1		carbon tetrachloride		chemical toxicant	Inhibited	-2.501		-0.226	-1.031	0.000213	ABCC2,ABCC4,ADGRE1,AK4,AMY2B,ATF3,CAT,CCN2,COL1A1,COL3A1,CPS1,CXCL10,DCLK1,DDIT3,FAAH,FGFR4,FN1,GADD45B,GDF15,GPX4,HDGF,HGF,HMOX1,ICAM1,IGFBP5,IGFBP6,IL1B,IL6,INHBE,ITGA8,MGLL,MMP13,PDGFRA,PDGFRB,PECAM1,PPP1R15A,PRKCH,PTGS2,RAB13,S1PR2,SLCO1C1,SMAD3,SMAD7,SOD2,SPHK1,SPP1,VCAM1	Ap1,FOS,IL6,JUN,NFKB1,NFKBIA,NFkB (complex),PDGF BB,RELA,SMAD3,SMAD4,SMAD7,STAT3,TGFB1,carbon tetrachloride
1-3_vs_4-6_human - q001logFC1		ANGPT2	-1.001	growth factor		-1.481	bias	-0.265	0.044	0.000213	ABCA1,ADA,AGTR1,ARHGEF2,BAG1,C1R,CAT,CCT7,COL1A1,COL3A1,DDIT3,EDN1,EGFR,FAS,FGF7,FN1,GATA6,HIF1A,HMOX1,HSPA1A/HSPA1B,ICAM1,IL1B,IL6,ITGAX,LEPR,LIG4,LYN,MAPK10,MMP1,PDGFRB,PDIA5,POSTN,PPARA,PTGES,PTGS2,RPA3,RPS6,SERPINE1,SERPING1,SOD2,SOD3,TNFRSF10B,TRAF3IP2,TUBB3,TXNIP,VCAM1	ANGPT2,Ap1,ERK,ERK1/2,JUN,Jnk,NFKBIA,NFkB (complex),PI3K (complex),PPARG,Pkc(s),RELA,SP1,STAT3
1-3_vs_4-6_human - q001logFC1		SOX2		transcription regulator		-1.602		-0.104	-0.69	0.000215	ADAMTS4,AHR,APH1B,ATF3,BCL9L,BMPER,C1QL1,CCN2,CD44,CD9,CITED2,CLDN11,COL1A1,COL9A3,CRABP2,CREB3L2,CXCL14,CXCR4,DLX2,DLX3,DLX4,DLX5,DNMT3B,DOCK10,EFEMP1,EFS,EGFR,ELF3,FGF5,FGFR4,FOXH1,FUT4,FYN,GADD45B,GAL3ST1,GATA2,GATA6,GBP3,GBP4,GBX2,GJA1,HAND1,HHAT,IER5L,ITPR2,KLF4,KRT17,KRT18,LPAR1,LRP4,MPZL1,MYCN,NDN,NFKB2,NOTCH3,PCDH18,PDGFRA,PECAM1,PLAAT3,PLD1,PLLP,PPARA,PPL,PRKCH,PSAT1,RBPJ,SALL4,SERPINA1,…	ATF4,ESR1,GATA4,HDAC1,HMGA1,JUN,MYCN,NFKBIA,NFkB (complex),POU5F1,SOX2,SP1,STAT3,TP53
1-3_vs_4-6_human - q001logFC1		CG		complex	Inhibited	-2.803		-0.241	-1.056	0.000221	ACPP,BHMT,CCL2,CEBPD,CLDN11,CNNM1,CXCL10,CXCL8,CXCR4,DMD,DPT,EFEMP1,EFNB2,EMB,ENPP2,EPAS1,F2RL1,FAS,FOSL2,FYN,G0S2,GAL,GAS1,GATA6,GGCT,GJA1,GM2A,HIF1A,HPGD,ICAM1,IER3,IGFBP2,IL11,IL1B,IL1R2,IL33,IL4R,IL6,ITGA1,ITGAV,KCNQ5,KLF4,LEPR,MARCHF3,MMP1,NPR3,PECAM1,PFKFB3,PKIA,PLAT,PLAUR,PLPP3,PLXND1,PPARA,PTGS2,PTX3,RASSF2,SDC1,SDC4,SEMA3E,SPP1,ST8SIA1,ST8SIA4,STEAP1,TENM4,TGFBR3,TNFAIP6,TSPAN13,UNG,VEGFC	Ap1,CG,ESR1,ESR2,FOS,JUN,NFKB1,NFKBIA,NFkB (complex),PGR,RELA,STAT3,beta-estradiol,progesterone,prostaglandin E2
1-3_vs_4-6_human - q001logFC1		LRP1	-1.631	transmembrane receptor		0.385		0.073	0.109	0.000221	ADGRE1,C1R,C1S,CD14,COL3A1,DDIT3,IL1B,IL6,INSR,LRP1,PDGFRB,PTGS2,SERPINF1,SERPING1,SLC2A3,WNT5A	A2M,APP,Ap1,CBL,CREB1,Creb,HIF1A,JUN,LRP1,LRPAP1,NFE2L2,NFKBIA,NFkB (complex),NOTCH1,Nr1h,RELA,SMAD3,SMAD4,STAT3,cholesterol
1-3_vs_4-6_human - q001logFC1		EGLN		group	Activated	3.575	bias	0.354	1.456	0.000223	ADM2,AK4,ALDOC,ANKRD9,BCKDK,CA9,CCL2,CDX1,DHRS13,EFNA1,FOSL2,FTL,FYN,GREM2,H2AC8,HLA-B,LCN2,MMP13,MPI,NUDT13,PDGFRL,PDK3,PFKL,PGM1,PYGL,RAB11FIP5,S100A9,SAA1,SELENBP1,SERPINE1,SLC27A1,SPAG4,STC2,TMEM107,TNFAIP6,ULBP1,ZNF404	ARNT,CTNNB1,EGLN,EPAS1,HIF1A,MYC,NFkB (complex),RELA,RNA polymerase II,SMAD3,STAT3,VHL,YAP1
1-3_vs_4-6_human - q001logFC1		4-(2-aminoethyl)benzenesulfonylfluoride		chemical - protease inhibitor		1.28	bias	0.273	0.36	0.000223	COL1A1,CXCL8,DDIT3,ENPP2,FN1,HMOX1,MITF,PHEX,SERPINI1,SOD2,TNC,TNN	4-(2-aminoethyl)benzenesulfonylfluoride,Ap1,CREB1,CTNNB1,Collagen type I (complex),Collagen(s),IL1B,JUN,Jnk,NFKB1,NFKBIA,NFkB (complex),P38 MAPK,RELA,SMAD2,STAT3
1-3_vs_4-6_human - q001logFC1		KNG1		other	Inhibited	-2.195	bias	-0.279	-1.282	0.000223	ASIC1,ASIC2,ASIC3,BDKRB1,BDKRB2,CCN2,COL1A1,CXCL8,EGFR,IL1B,IL6,PTGS2	Ap1,ERK,JUN,KNG1,NFKB1,NFKBIA,NFkB (complex),PLA2G4A,PPARG,PRKCE,Pkc(s),RELA,RELB,SP1,STAT3
1-3_vs_4-6_human - q001logFC1		TNFSF14	-1.212	cytokine	Inhibited	-3.283	bias	-0.313	-2.256	0.000223	BIRC3,CCL20,CSF2,CXCL1,CXCL10,CXCL11,CXCL12,CXCL5,F2RL1,ICAM1,IL6,VCAM1	Ap1,ERK1/2,IFNG,IL10,JUN,NFKB1,NFKBIA,NFkB (complex),RELA,STAT1,STAT3,TNFSF14,TP53
1-3_vs_4-6_human - q001logFC1		budesonide		chemical drug		0.713		-0.061	0.977	0.000228	CCL11,CDK5R1,CEBPG,CKS1B,CSF3,CXCL10,CXCL2,CXCL8,CYP3A5,ERCC5,FYN,GNA11,GNA14,GNAO1,HIF1A,IL6,LDB1,LDB2,MAFG,PDLIM1,PRKACA,RGS5	Ap1,EP300,IL12 (complex),IL17A,IL6,JUN,NFKB1,NFKBIA,NFkB (complex),NR3C1,NR3C2,RELA,STAT1,STAT3,budesonide,glucocorticoid
1-3_vs_4-6_human - q001logFC1		DCN	-1.866	other		0.582		0.029	0.472	0.000234	BGN,CCN2,CXCL10,FBN1,HIF1A,ICAM1,IL1B,IL6,ITGAV,MET,MMP1,MMP13,S1PR1,SDC1,SERPINE1,SMAD3,VCAM1	Ap1,DCN,EGFR,FOS,IL1B,JUN,NFKB1,NFKBIA,NFkB (complex),RELA,SKIL,SMAD2,SMAD3,SMAD4,SP1,STAT3,TGFB1,Tgf beta
1-3_vs_4-6_human - q001logFC1		LPL	0.462	enzyme		-0.279		-0.111	0.096	0.000234	ACOX1,CCL2,CSF1,CX3CL1,CXCL8,GBP1,ICAM1,IL1B,IL6,LIPE,PPARA,PPARGC1A,SELE,SLC27A1,UCP2,UCP3,VCAM1	ADIPOQ,D-glucose,FOXO1,HDL,HIF1A,JUN,LPL,NFE2L2,NFKB1,NFKBIA,NFkB (complex),Nr1h,PPARG,RELA,SP1,SREBF1,STAT3,cholesterol,fatty acid
1-3_vs_4-6_human - q001logFC1		PPIF	0	enzyme		0.508		-0.019	0.604	0.000234	AMIGO2,CCL2,CCL20,CHST1,CITED2,CMKLR1,CMTM6,CSF2,CSRP1,CX3CL1,CXCL10,CXCL12,CXCL2,CXCR4,FEZ1,HGF,IL16,IL6,NDN,PDZRN3,PIF1,PTN,SFRP1,SLCO4A1,WNT5A	Ap1,JUN,JUNB,NFkB (complex),PPIF,RELA,SP1,STAT1,STAT3,TP53,cyclosporin A
1-3_vs_4-6_human - q001logFC1		E. coli lipopolysaccharide		chemical - endogenous non-mammalian	Inhibited	-4.458	bias	-0.336	-2.959	0.000236	CCL2,CCL8,CD80,CD83,CEBPD,CSF2,CXCL1,CXCL10,CXCL2,CXCL5,CXCL8,EBI3,ICAM1,IL1B,IL32,IL6,PTGS2,S100A9,SELE,SOCS3,VCAM1	E. coli lipopolysaccharide,IL17A,IL1A,IL1B,JUN,NFKB1,NFKBIA,NFkB (complex),P38 MAPK,RELA,STAT3
1-3_vs_4-6_human - q001logFC1		NFE2L2	-0.249	transcription regulator		-0.713		-0.239	1.343	0.000236	ABCB4,ABCC2,ABCC4,ACE,ACSL5,AGPAT3,AHR,AKR7A2,ANG,ARHGEF3,ATF3,BHMT,C5,CA11,CAT,CCN2,CCT7,CHGB,COL1A1,COL3A1,COL4A2,CREG1,CXCL10,CXCL2,CXCL8,DDIT3,DDX39B,ELN,EPAS1,ESD,FN1,FTL,GADD45G,GNA11,GNA14,HERPUD1,HMOX1,ICAM1,IFNGR2,IL1A,IL1B,IL6,KCNMB4,L1CAM,MAFG,MAP1LC3A,MAP1LC3B,MAPK10,MGLL,NARS1,NFE2L3,NGEF,OSGIN1,PHGDH,PHKA1,PKIA,PPARGC1A,PSAT1,PTGS2,PTPRB,PTPRO,RACK1,RAMP2,RGS11,RPLP0,SAA1,SAT1,SEC23…	Akt,Ap1,EGR1,HMGB1,HMOX1,JUN,NFE2L2,NFKB1,NFKBIA,NFkB (complex),Pkc(s),RELA,SMAD3,SMAD4,SMAD7,SP1,STAT1,STAT3
1-3_vs_4-6_human - q001logFC1		MYRF	-0.516	transcription regulator		0.848		-0.037	1.014	0.000241	ANXA6,AP5Z1,AQP9,CCDC149,CCN2,CEACAM1,COL14A1,GDF15,GRB14,LHPP,LOXL4,NGEF,NOTUM,PDCD1LG2,PLAUR,PTPRE,RASSF6,SDSL,TNFRSF21,ZNF362
1-3_vs_4-6_human - q001logFC1		PLAU	0.526	peptidase		-1.42		-0.161	-0.757	0.000241	ANG,C5AR1,CCL2,EGFR,F3,FN1,GDF15,GJA1,HGF,ICAM1,IGFBP2,IL1B,IL6,ITGAV,MMP1,PLAUR,PTN,S100A9,SERPINE1,SLPI	Ap1,CEBPB,EGR1,ERK,ERK1/2,FN1,JUN,JUNB,NFKB1,NFKBIA,NFkB (complex),PLAU,PPARG,RELA,SMAD4,SP1,STAT1,STAT3,TP53
1-3_vs_4-6_human - q001logFC1		Raf		group		-1.026		-0.147	-0.641	0.000241	ANPEP,EDN1,FOSL1,GDF15,IER3,IFI16,KRT18,MANSC1,MUC2,PLPP3,PPARGC1A,RET,RND3,SH2B3,SLC16A6,ST8SIA1,STON1,TFAP2C,TNFAIP3,TOP2A	ATF2,CREBBP,CTNNB1,Creb,ELK1,ERK,ESR1,ESR2,FOS,JUN,MAPK3,Mek,NFkB (complex),PPARG,RARA,REL,RELA,Raf,SP1,STAT3,TP53,estrogen receptor
1-3_vs_4-6_human - q001logFC1		STAT5A	-1.077	transcription regulator		0.197		-0.076	0.54	0.000241	ABCA1,BCL2A1,BIRC3,C15orf48,CDC7,CEACAM1,CEMIP,CISH,CSF3,CXCL5,CYP27B1,EPAS1,EPOR,FAS,FOSL2,GADD45G,GALC,H1-2,ICAM1,IFITM2,IL24,IL6,IL6R,IL6ST,LAMB3,LCN2,MAP1LC3A,MUC13,NNT,NR1H3,NR4A2,PIM1,PLAAT4,PODXL2,PPFIBP2,PRSS23,PSMB8,QPRT,SELENBP1,SETBP1,SLC2A10,SLC2A3,SLC7A8,SNTB1,SOCS1,SOCS3,STAT5A,TNFRSF11A,TNFRSF4,TNFRSF9,TNNT1,TRAF1,TRAF3,TSPAN13,TSPAN8,TXNIP,WARS1,ZP3	CEBPA,CSF3,IL2,IL6,JUN,NFKB1,NFKBIA,NFkB (complex),NR3C1,RELA,STAT1,STAT3,STAT5A,TNF
1-3_vs_4-6_human - q001logFC1		1,1-bis(3'-indolyl)-1-(4-trifluoromethyl-phenyl)methane		chemical reagent		0		-0.204	0.496	0.000242	ATF3,CAV1,CAV2,GDF15,KRT18,TNFSF10	1,1-bis(3'-indolyl)-1-(4-trifluoromethyl-phenyl)methane,JUN,NFkB (complex),PPARG,PPARGC1A,RELA,RXRA
1-3_vs_4-6_human - q001logFC1		DLX1	2.887	transcription regulator		0.689		-0.157	0.997	0.000242	BMPER,DLX5,DLX6,GAD1,GBX2,SERPINE1
1-3_vs_4-6_human - q001logFC1		I-BOP		chemical reagent	Inhibited	-2.18	bias	-0.367	-1.379	0.000242	CCL2,ICAM1,MMP1,PTGS2,SELE,VCAM1	Ap1,EGR1,ERK1/2,FOS,I-BOP,JUN,NFKB1,NFKBIA,NFkB (complex),P38 MAPK,RELA,SRC,STAT3,TBXA2R,WWTR1,YAP1
1-3_vs_4-6_human - q001logFC1		PSMB9	-2.529	peptidase		-0.391		-0.092	-0.187	0.000242	NFKB1,NFKB2,NFKBIA,RPS3,TAP1,TNFAIP3	Ap1,EP300,JUN,NFKB1,NFKB2,NFKBIA,NFkB (complex),PSMB9,REL,RELA,RELB,STAT3,TP53,TP63,TP73
1-3_vs_4-6_human - q001logFC1		TPSAB1/TPSB2		peptidase		-1.561		-0.122	-1.265	0.000242	CXCL2,FN1,IL1B,IL6,MMP13,MMP3	Ap1,FN1,Fibrinogen,NFKB1,NFKBIA,NFkB (complex),RELA,SMAD4,SP1,TPSAB1/TPSB2,hyaluronic acid
1-3_vs_4-6_human - q001logFC1		gentamicin C		chemical drug	Inhibited	-2.065	bias	-0.31	-0.714	0.000243	ABCC2,ASNS,BIRC3,C4A/C4B,CD14,CD44,CLDN4,CP,DMD,ELF3,FCGR2A,GCGR,GPNMB,IER3,LCN2,LGALS3,PRTFDC1,PSMB8,SPP1
1-3_vs_4-6_human - q001logFC1		IL17a dimer		complex	Inhibited	-2.598	bias	-0.335	-1.557	0.000243	CCL2,CCL20,CSF2,CSF3,CXCL1,CXCL11,IL1A,IL1B,IL6,LCN2	EGFR,FOS,IL17R,IL17a dimer,Ikb,JUN,NFKBIA,NFkB (complex),RELA,SP1
1-3_vs_4-6_human - q001logFC1		lipoarabinomannan		chemical - endogenous non-mammalian		-1.043	bias	-0.301	-0.103	0.000243	CD14,CXCL2,CXCL8,CXCR4,ERBB3,ICAM1,IER3,IL1B,ITGA7,SELE	CEBPA,CEBPB,HDL,JUN,NFKB1,NFKBIA,NFkB (complex),Nr1h,PPARG,RELA,STAT1,STAT3,STAT6,TNF,TP53,lipoarabinomannan
1-3_vs_4-6_human - q001logFC1		CC8490		chemical drug	Inhibited	-2	bias	-0.367	-1.265	0.000254	CXCL8,IER3,IL6,SOD2	CC8490,ESR1,ESR2,JUN,NFkB (complex),RARA,estrogen receptor
1-3_vs_4-6_human - q001logFC1		Carlr		other	Inhibited	-2	bias	-0.367	-1.265	0.000254	IL1A,IL1B,NFKB2,PTGS2
1-3_vs_4-6_human - q001logFC1		Hyaluronidase		biologic drug		-1.131		-0.184	-0.768	0.000254	ADAMTS4,ITIH5,MMP13,TNFAIP6
1-3_vs_4-6_human - q001logFC1		colfosceril palmitate		chemical - endogenous mammalian		1.964	bias	0.367	1.243	0.000254	CCL2,CXCL10,CXCL8,ICAM1	ERK,IL1B,JUN,NFATC2,NFKB1,NFKBIA,NFkB (complex),P38 MAPK,PPARG,RELA,STAT3,TLR4,colfosceril palmitate
1-3_vs_4-6_human - q001logFC1		ZMPSTE24	0.503	peptidase		-0.115		0.184	-0.815	0.000267	ATF3,CISH,CXCL14,CXCL2,ETNPPL,FGFR4,GADD45B,GADD45G,ICAM1,IGFBP5,IL6,RGS16,SIRPA,SOCS1,SOCS3	IGF1,IKBKG,IL6,JUN,NFKB1,NFKBIA,NFkB (complex),RELA,STAT1,STAT3,TNF,ZMPSTE24
1-3_vs_4-6_human - q001logFC1		acetovanillone		chemical drug		1.247	bias	0.286	0.156	0.000267	CACNA1G,CCL2,CXCL10,CXCL12,EDN1,F3,HMOX1,NPPB,OSGIN1,PTGS2,RYR2,SERPINE1,SOD2,UCP2,UCP3	Ap1,EP300,JUN,Jnk,NADPH oxidase,NFKB1,NFKBIA,NFkB (complex),P38 MAPK,RELA,SP1,STAT3,TP53,acetovanillone
1-3_vs_4-6_human - q001logFC1		nicotine		chemical drug		0.593		-0.182	1.6	0.000269	AHR,CACNA1D,CCL2,CCN2,CD44,CD80,CHGB,CHRNA1,CHRNA3,CHRNB4,CXCL8,DBH,EDN1,FEZ1,FN1,GJA1,HAND1,HIF1A,HMOX1,ICAM1,IL1A,IL1B,IL6,IVL,KCNJ11,LGALS3,MYCN,NFKB1,PLAT,PLAUR,POSTN,PTGS2,RBBP6,RPSA,RYR2,SELE,SERPINE1,SERPINF1,SLC18A3,SLC1A1,SPP1,TGM1	Ap1,ERK1/2,HIF1A,JUN,Jnk,NFKBIA,NFkB (complex),P38 MAPK,Pkc(s),RAS,RELA,SP1,STAT3,nicotine
1-3_vs_4-6_human - q001logFC1		ETV4	-0.673	transcription regulator		-0.549		-0.245	0.273	0.000277	B4GALT1,CAV1,CXCL8,CXCR4,FN1,GGT1,HPGD,JUP,MET,MYB,PTGS2,SPP1,TWIST1	Ap1,CEBPB,EGR1,ETV4,SMAD4,SP1,TP53
1-3_vs_4-6_human - q001logFC1		SMAD2	0.462	transcription regulator		-0.486		-0.202	0.434	0.000279	BGN,CCL20,CCN2,CDH5,CKS1B,CRISPLD2,FN1,FURIN,GADD45B,HAS2-AS1,HMOX1,IL6,IL6R,MET,MMP13,PTX3,S1PR1,SELE,SERPINE1,SMAD3,SMAD7,SNAI2,SPHK1,TPM1,VEGFC	Ap1,JUN,JUNB,NFKBIA,NFkB (complex),RELA,SMAD2,SMAD3,SMAD4,SMAD7,SP1,STAT1,STAT3,TGFB1,TGFBR1
1-3_vs_4-6_human - q001logFC1		bexarotene		chemical drug		-1.376		-0.159	-0.373	0.000302	ABCA1,ACOX1,ADD3,ADRB2,AKR1C1/AKR1C2,ASNS,CCL2,CEBPG,CRABP1,EGFR,EGR3,ERBB4,GARS1,GDNF,GPM6B,HERPUD1,ICAM1,IGFBP6,IL1B,KRT17,LOXL2,LRP4,MLLT11,MMP1,MTHFD2,NDUFB2,NGFR,NR4A2,NRP2,PLAT,PLAUR,PLOD2,PNRC1,PTGS2,PTPRO,RET,S100A9,SELENOM,SLC27A1,TUBB3,UQCC3,VCAM1	Ap1,CEBPB,ESR2,FOS,JUN,JUND,LPL,NFKBIA,NFkB (complex),PPARG,PPARGC1A,RARB,RELA,RXRA,SP1,STAT1,bexarotene
1-3_vs_4-6_human - q001logFC1		chloroquine		chemical drug		1.098		-0.02	1.175	0.000304	CD83,CXCL10,CXCL8,DRAM1,FN1,GJA1,HIF1A,IL1B,IL6,MAP1LC3B,MMP13,RORC,S1PR1,SELE,SOCS1,SOCS3,STAT4,TNFSF10	Ap1,CEBPB,IL12B,IL1B,JUN,NFKB1,NFKBIA,NFkB (complex),P38 MAPK,REL,RELA,SMAD4,STAT1,STAT3,chloroquine,hyaluronic acid
1-3_vs_4-6_human - q001logFC1		IL7	-0.313	cytokine	Inhibited	-2.016		-0.242	-0.742	0.000306	AHR,BTLA,CCL2,CEACAM1,CISH,COL1A1,CSF1,CSF2,CXCL1,CXCL2,CXCR4,DARS2,DPP4,E2F2,FAS,FN1,GARS1,IL18R1,IL1R1,IL24,IL6,JAK3,LYN,MMP13,PIK3IP1,PIM1,RGS16,RORC,S1PR1,SMAD7,SOCS1,SOCS3,TNFRSF9,TNFSF10	IFNG,IL15,IL2,IL4,IL6,IL7,JUN,NFKB1,NFKBIA,NFkB (complex),NR3C1,RELA,STAT1,STAT3,STAT6
1-3_vs_4-6_human - q001logFC1		ELF3	-3.83	transcription regulator	Inhibited	-2.03	bias	-0.254	-1.237	0.000316	ANGPTL4,CCL20,CSF2,EHF,ELF3,FN1,IL6,MET,MMP13,MMP3,NFKB1,PTGS2	Ap1,CTNNB1,ELF3,ERK1/2,IL6,JUN,NFKB1,NFKBIA,NFkB (complex),RELA,RELB,SMAD3,SMAD4,STAT3,TGFBR2
1-3_vs_4-6_human - q001logFC1		SOX10		transcription regulator		-0.444	bias	-0.301	0.429	0.000316	CHRNA3,CHRNB4,DAG1,EDNRB,ERBB3,L1CAM,MITF,MPZ,NGFR,PTN,RET,SOD3
1-3_vs_4-6_human - q001logFC1		irbesartan		chemical drug	Activated	2.442		0.231	1.657	0.000316	ACE,AGTR1,CCL2,HGF,ICAM1,IL1B,IL6,INSR,ITGAV,SERPINE1,SERPINF1,VCAM1	AGTR1,Ap1,FOS,JUN,Mapk,NFKBIA,NFkB (complex),P38 MAPK,PPARG,PTGS2,RELA,SP1,STAT1,STAT3,TP53,irbesartan,reactive oxygen species
1-3_vs_4-6_human - q001logFC1		IFNL1		cytokine	Inhibited	-3.398	bias	-0.341	-1.873	0.000318	ATF3,BST2,CD80,CD83,CHAC1,CXCL10,CXCL11,CXCL8,GBP1,GBP5,HLA-B,HLA-C,IFITM2,IL6,IRF9,LAMP3,PLAAT4,PLSCR1,PML,SLC15A3,TLR2,TRIM22,XAF1	IFNL1,IL4,IL6,JUN,JUNB,NFKB1,NFKBIA,NFkB (complex),RELA,STAT1,STAT3,STAT6,TNF,TP53
1-3_vs_4-6_human - q001logFC1		LYN	-2.2	kinase		1.526		0.132	1.057	0.000318	BCL2A1,BCL3,C5,C5AR1,CD80,CSF1,CSF2,FYN,IL1A,IL1B,IL6,MITF,NFKB1,NFKB2,NFKBIA,NFKBIZ,SOCS1,SOCS3,SPHK1,STAT5A,STAT6,TGFB3,TRAF1	EGR1,Fcer1,IL1B,Ige,JUN,LYN,NFATC2,NFKB1,NFKBIA,NFkB (complex),RELA,STAT3,TNF
1-3_vs_4-6_human - q001logFC1		homocysteine		chemical - endogenous mammalian		-1.558		-0.171	-0.82	0.000318	ADM2,ATF3,BHMT,CCL2,CXCL10,CXCL12,CXCL8,DDIT3,F3,FGF1,FOSL2,HERPUD1,HMOX1,IL1B,IL6,MMP13,PGF,PTGS2,SAA1,SNAI2,SOCS3,SREBF2,VCAM1	Ap1,ERK1/2,ESR1,JUN,Jnk,NFATC2,NFE2L2,NFKB1,NFKBIA,NFkB (complex),Nfat (family),Nr1h,RELA,STAT3,cholesterol,homocysteine
1-3_vs_4-6_human - q001logFC1		H-7		chemical - kinase inhibitor	Activated	3.216	bias	0.294	2.133	0.00032	COL1A1,ECE1,FAS,FN1,ITGA5,LAT,MMP1,MMP3,PIM1,SAA1,SELE,SERPINE1,SMAD3,SOD2	Ap1,H-7,IL6,JUN,JUNB,NFKB1,NFKBIA,NFkB (complex),Pkc(s),RELA,SP1,STAT1,STAT3,TNF,VEGFA
1-3_vs_4-6_human - q001logFC1		PGF	-2.632	growth factor	Inhibited	-2.208		-0.249	-1.408	0.00032	ANGPTL4,ATF3,CCL2,CCL20,CXCL8,CXCR4,DCN,E2F2,EDN1,HIF1A,IL1B,IL6,NRP2,SERPINE1	Akt,Ap1,EDN1,EGR1,ERK1/2,HIF1A,JUN,NFKBIA,NFkB (complex),P38 MAPK,PGF,RELA,STAT3,VEGFA
1-3_vs_4-6_human - q001logFC1		IL1RL2		transmembrane receptor	Inhibited	-2.795	bias	-0.321	-1.896	0.000322	CCL20,CD83,CXCL1,CXCL10,CXCL2,CXCL8,IL6,MMP3	IL1RAP,IL1RL2,JUN,MYD88,NFKB1,NFKBIA,NFkB (complex),RELA,STAT3
1-3_vs_4-6_human - q001logFC1		caffeic acid		chemical drug		1.664		0.204	1.168	0.000322	AHR,AKR1B1,CAT,CCL2,CXCL8,HGF,MMP3,PTGS2	ATP,Ap1,FOXO3,HMGB1,JUN,MAP2K1,NFKB1,NFKBIA,NFkB (complex),P38 MAPK,RELA,SP1,STAT3,TP53,caffeic acid
1-3_vs_4-6_human - q001logFC1		L-triiodothyronine		chemical - endogenous mammalian	Inhibited	-3.135		-0.148	-1.861	0.000325	ABCA1,ACOX1,ADRB2,AGRP,ATP1A3,ATP1B1,BCAR3,BCL3,C1S,C4A/C4B,CCN2,CD44,CDC42EP4,CMKLR1,COL4A1,CXCL12,CXCL14,CYP27B1,ECE1,EDN1,EFNA1,ELOVL3,ENPP2,EPAS1,ETF1,FAS,FNDC5,GBP4,GDF15,GNA14,GPD2,H6PD,HCN2,HIF1A,HR,IGFBP6,IL6,ITGA7,ITGAV,KRT16,KRT17,LCN2,LIPE,LRP1,MYBPH,NID1,NPPB,NR1D1,NR1H3,PDLIM3,PPARA,PPARGC1A,PSAT1,PTGS2,PYGL,RARRES1,RASD2,RET,RGS16,RYR2,SBK1,SEMA7A,SERPINE1,SLC12A5,SLC27A1,SLC43A2,SL…	CTNNB1,FOS,FOXO1,HIF1A,Insulin,JUN,L-triiodothyronine,LEP,NFkB (complex),PPARG,PPARGC1A,RARA,RELA,RXRA,SIRT1,SP1,STAT3,THRB,TP53,VDR
1-3_vs_4-6_human - q001logFC1		BMP6		growth factor		-0.032		-0.168	0.728	0.000332	ADD3,CAVIN2,CCN2,CD44,CDKN2D,DLX5,E2F2,FOSL1,FRMD4B,HMOX1,IL1A,IL6,ITGA5,KLF4,MATN2,MMP13,MSX1,MYCN,PCOLCE2,PCSK6,PTGS2,SERPINE1,SMAD7,STS,TLX2	Ap1,BMP6,CCL2,ERK1/2,IL6,JUN,NFKBIA,NFkB (complex),P38 MAPK,RELA,SMAD2,SMAD3,SMAD4,SP1,STAT3
1-3_vs_4-6_human - q001logFC1		Mapk		group		-1.637	bias	-0.331	-0.334	0.000334	ADA,ARC,CAT,CCL2,CHRNB4,CLDN4,COL1A1,CXCL1,CXCL8,F3,FURIN,GJA1,HGF,HMOX1,HPGD,IL1B,IL6,IRAK3,MMP13,MMP3,NPPB,PTGS2,SNAI2,SNCG,SPP1,TUBB3,VCAM1	Ap1,ERK1/2,ESR1,ESR2,FOS,JUN,JUND,Mapk,NFATC2,NFKBIA,NFkB (complex),Nfat (family),PI3K (complex),RELA,SP1,STAT3
1-3_vs_4-6_human - q001logFC1		fatty acid		chemical - endogenous mammalian	Inhibited	-2.207	bias	-0.278	-0.913	0.000334	ABCA1,ACADL,ACOX1,AGRP,AHR,CREB3L3,CXCL8,DDIT3,FADS2,HMOX1,IL1B,IL6,LEPR,NFKBIA,NR1H3,NR4A2,PLIN5,PPARA,PPARGC1A,PTGS2,SERPINE1,SLC27A1,ST3GAL5,TNFRSF10B,UCP2,UCP3,VCAM1	ADIPOQ,FOXO1,FOXO3,JUN,LPL,NFE2L2,NFKB1,NFKBIA,NFkB (complex),Nr1h,PPARG,PPARGC1A,RELA,RXRA,STAT1,STAT3,cholesterol,fatty acid,palmitic acid
1-3_vs_4-6_human - q001logFC1		KITLG	-1.03	growth factor	Inhibited	-3.393	bias	-0.293	-1.959	0.000334	BLVRB,BZW2,CAVIN2,CCL2,CCN2,CD14,CDC42EP5,CISH,CREG1,CSF1,CSF2,CX3CL1,CXCL12,CXCL2,CXCL8,CXCR4,EDNRB,EFNB2,EPOR,ETF1,F2RL2,GJA1,HMOX1,IL11,IL16,IL1A,IL1B,IL6,ITGA2B,ITGAV,LAPTM5,MME,MYB,N4BP2L1,NFKBIA,ORAI1,PIK3IP1,PIM1,PLCL2,PLSCR1,PTGER3,PTGS2,RPLP0,RPS6,SAMSN1,SLC44A2,SNAI2,SOCS1,ST3GAL4,TPH1,TXNIP,UCP2	Ap1,ERK1/2,FOS,Ige,JUN,Jnk,KITLG,NFATC2,NFKB1,NFKBIA,NFkB (complex),RELA,RELB,SP1,STAT3
1-3_vs_4-6_human - q001logFC1		ADRB		group		0.986		0.121	0.301	0.000339	ABL1,ADAMTS4,ANGPTL4,ANKRD1,ARHGEF3,ATF3,ATF5,BOK,CAVIN2,CDC7,CXCL10,CXCL2,DDIT3,ENDOD1,FAS,GDF15,HMOX1,ICAM1,KLF4,LSS,LTBP1,NFKBIA,NOTCH2,NR4A2,PPARGC1A,PTGS2,RAD51,RBL2,SLC40A1,SLC7A11,SLCO4A1,TRAF1,TRAF3	ADRB,Ca2+,ERK,JUN,MAPK14,NFKB1,NFKBIA,NFkB (complex),P38 MAPK,PPARG,RELA,SP1,STAT3
1-3_vs_4-6_human - q001logFC1		EXOSC3	0.107	enzyme		-0.73	bias	0.367	-1.937	0.00035	ANTXR1,FOXD1,FOXH1,GNA12,GRIK5,LOC644656,MAP1B,PLXND1,THUMPD3-AS1,TIMM10B,ZCCHC8
1-3_vs_4-6_human - q001logFC1		IFNLR1	-1.448	transmembrane receptor						0.000351	ATF3,CCL20,CSF1,CXCL10,CXCL2,IFIT1B,IL1A,IL1B,IL6,ITGAV,PTGS2,SOD2,TLR2,TNFAIP2,TNFAIP3	IFNL1,IFNLR1,JUN,JUNB,NFKBIA,NFkB (complex),RELA,RORC,STAT1,STAT3,STAT4,STAT6,TP53
1-3_vs_4-6_human - q001logFC1		BCR-ABL1		fusion gene/product	Inhibited	-2.685		-0.194	-1.857	0.000356	BCL2A1,CAV1,CCL2,CDKN2D,CXCR4,EPAS1,FYN,HIF1A,HMOX1,IL1RAP,ITGA2B,LCN2,MME,MYB,PDK3,PIM1,SGMS1,SLC2A3,SNAI2,SOCS1,TNFRSF10A,TNFRSF10B,TNFSF10,UNG	Akt,BCR-ABL1,EGR1,ERK,GSK3B,JUN,JUNB,NFKB1,NFKBIA,NFkB (complex),PPARG,RELA,SP1,STAT1,STAT3,TP53
1-3_vs_4-6_human - q001logFC1		GW9662		chemical reagent		-1.402		0.122	-1.992	0.000356	ABCA1,ANGPTL4,CAV1,CCL2,CCN2,CD14,CD83,CEACAM1,FN1,GDF15,HGF,IL6,KLF4,LCN2,MUC1,NPPB,NR1D1,PPARGC1A,PTGES,PTGS2,RORC,SDC1,UCP2,VCAM1	Akt,CAT,EGR1,FOXO1,GW9662,JUN,NFKBIA,NFkB (complex),PPARG,PPARGC1A,RELA,RXRA,SP1,SREBF1,STAT3,TP53,fatty acid,rosiglitazone
1-3_vs_4-6_human - q001logFC1		MAP3K8	-0.678	kinase	Inhibited	-3.019		-0.047	-2.768	0.000358	ACPP,ARRDC3,BIRC3,CCL20,CDK5R1,CEBPD,COLEC12,CSF2,CSF3,CXCL2,CXCL8,DNAJC2,FLNB,GNG4,GPR176,IER3,IL1A,IL1B,IL4I1,IL6,IRF2BPL,KIF5C,MMP3,PLAT,PTGS2,RASGRF1,RCSD1,RHOF,SBK1,SLCO4A1,SOCS3,ST3GAL3,STAT4,TSPAN33,TXNIP	Ap1,IL1A,IL1B,JUN,MAP3K8,NFATC2,NFKB1,NFKBIA,NFkB (complex),RELA,STAT3,STAT5A,TP53
1-3_vs_4-6_human - q001logFC1		nitric oxide		chemical - endogenous mammalian		0.049		-0.135	0.717	0.000365	ACE,AGTR1,AHR,ATF3,CCN2,CCNG1,CD44,CXCL10,CXCL12,CXCL8,DAG1,DDIT3,DPYSL3,ECE1,EDN1,EPOR,FAS,FGF7,HMOX1,HSPG2,IER3,IL1B,IL6,MMP13,NID1,OPRD1,PECAM1,PGF,PPARGC1A,PTGS2,RHBDF2,SELE,SGK1,SPP1,TK1,WT1	AGT,Akt,Ap1,EGR1,ESR1,IL1A,JUN,NFATC2,NFKB1,NFKBIA,NFkB (complex),Nfat (family),P38 MAPK,RELA,STAT3,TP53,nitric oxide
1-3_vs_4-6_human - q001logFC1		S-(2,3-bispalmitoyloxypropyl)-cysteine-GDPKHPKSF		chemical reagent		-1.541	bias	-0.29	-0.696	0.000366	CCL2,CD80,CXCL10,CXCL8,ICAM1,IL6,PTGS2,SLC40A1,SLC46A1	EGR1,FOS,IL6,Ifn gamma,Ikb,JUN,NFKB1,NFKBIA,NFkB (complex),RELA,S-(2,3-bispalmitoyloxypropyl)-cysteine-GDPKHPKSF,STAT1,STAT3,TGFA,TP53,TRAF6
1-3_vs_4-6_human - q001logFC1		kawain		chemical - endogenous non-mammalian		1.858		0.147	1.425	0.000366	CYP3A5,FAS,HMOX1,IL6,NFKB1,NOD2,PPARGC1A,SOD2,TLR2	Ikb,NFE2L2,NFKB1,NFkB (complex),RELA,SMAD3,kawain
1-3_vs_4-6_human - q001logFC1		TSC22D3	0.547	transcription regulator	Activated	2.041		0.097	1.678	0.00037	CCL2,CD80,CD83,COL1A1,CXCL8,EDIL3,EGR3,ICAM1,IL1B,IL6,NFKB1,PTGS2,SALL4,SELE,SGK1,TLR2	Ap1,CSF2,IL17A,JUN,Jnk,NFKB1,NFKBIA,NFkB (complex),P38 MAPK,RELA,RELB,SP1,STAT3,TSC22D3
1-3_vs_4-6_human - q001logFC1		salicylic acid		chemical drug	Activated	2.293		0.176	1.67	0.00037	ARC,BGN,CCN2,CSF1,CSF2,CSF3,CXCL8,DDIT3,F3,GDF15,IL1A,IL1B,IL6,PTGS2,TNFSF10,VCAM1	Ap1,ESR1,JUN,Jnk,NFATC2,NFKB1,NFKBIA,NFkB (complex),Nfat (family),P38 MAPK,RELA,STAT3,TP53,salicylic acid
1-3_vs_4-6_human - q001logFC1		COL4A3	-0.086	other						0.00037	CCN2,COL1A1,COL3A1,COL4A1,COL4A2,COL4A4,DDR1,FN1,ITGA2,PTGS2	AHR,Ap1,COL4A3,ITGB3,NFKB1,NFKBIA,NFkB (complex),RELA,SMAD2,SMAD4,STAT3,TP53,VEGFA
1-3_vs_4-6_human - q001logFC1		IL37	-1.071	cytokine	Activated	2.586	bias	0.275	1.746	0.00037	CSF1,CSF2,CSF3,CXCL10,CXCL2,IL1A,IL1B,IL1R1,IL6,VCAM1	Ap1,IL10,IL17A,IL18,IL1A,IL1B,IL37,JUN,NFKB1,NFKBIA,NFkB (complex),RELA,STAT3
1-3_vs_4-6_human - q001logFC1		zerumbone		chemical - endogenous non-mammalian		1.157		0.144	0.727	0.00037	BCL2A1,BIRC3,DDIT3,HMOX1,ICAM1,IL6,PTGS2,TNFRSF10A,TNFRSF10B,TRAF1	HDAC3,IKK (complex),JUN,JUNB,NFKB1,NFKBIA,NFkB (complex),RELA,STAT1,STAT3,TP53,zerumbone
1-3_vs_4-6_human - q001logFC1		cardiotoxin		chemical - other	Inhibited	-3.02	bias	-0.367	-1.187	0.00037	ACOX1,ACSL5,AOC3,BGN,C5AR1,CCL2,COL1A1,COL6A2,CXCR4,E2F2,EDNRB,GM2A,HGF,IGF2,IGFBP7,IL1B,IL1R1,IL4R,IL6,IL6R,ITGA1,ITGA5,LRG1,LTBP1,MMP13,MMP15,MMP3,PLAGL1,PTN,RPSA,S100A9,SPP1,TNFRSF1B,TNNT1,TSHZ3,UCP2,UCP3
1-3_vs_4-6_human - q001logFC1		ID2	0.016	transcription regulator		-0.595		0.075	-0.995	0.000372	BCL3,CCL11,CCNG1,CD44,CD83,CSF1,CXCR4,DLL4,E2F2,EGR4,FGFR3,GADD45B,GADD45G,HIF1A,ICAM1,ICOSLG/LOC102723996,IFI16,IFNGR2,IKZF2,IL20RB,IL4R,IL6R,IL9R,ITGA1,LAMA4,LEPR,LRIG1,MPZ,MYB,NGFR,PIK3IP1,PTPN5,RAPGEF4,SDC1,SMAD7,SOCS3,STAT4,TGFBR3,TNFRSF4,TNFSF10,TOX2,TRAF1,TRAF3,VCAM1,WNT6	Akt,Ap1,CTNNB1,EGR1,EPAS1,ESR2,FOS,HIF1A,ID2,JUN,JUND,MEF2C,MMP9,MYOD1,NFKB1,NFKBIA,NFkB (complex),NOTCH1,PPARGC1A,RB1,RELA,SMARCA4,SP1,TP53,VHL
1-3_vs_4-6_human - q001logFC1		NFATC2	-1.459	transcription regulator		-0.699		-0.166	0.26	0.000375	ABCA1,ACPP,CD80,CD83,CISH,CITED2,CSF2,CX3CL1,CXCL10,CXCL2,EBI3,EDN1,EGR3,ENPP2,FAS,GBP4,GPNMB,IER3,IFIT1B,IKZF1,IL1A,IL1B,IL6,MITF,NFKB1,NFKBIA,NFKBIZ,NGFR,PLAT,PLD1,PML,PPARGC1A,PTGS2,RGS1,RORC,S100A3,SELE,SLC3A2,SLCO3A1,SOCS1,SOCS3,STAT5A,TLR2,TRAF1	IFNG,IL4,Ige,JUN,NFATC2,NFKB1,NFKBIA,NFkB (complex),RELA,RELB,STAT1,STAT3,STAT6,TNF
1-3_vs_4-6_human - q001logFC1		EGLN1	-0.068	enzyme		0.687		0.029	0.571	0.000376	ATP13A2,CCL20,CXCR4,EDN1,EPAS1,HIF1A,ICAM1,IL1A,IL1B,IL6,JAG2,MMP13,MMP3,PFKL,PTGS2,SDC4,TGFB3,TNFRSF11B,VCAM1	ARNT,ATF2,Ap1,CTNNB1,EGLN1,EPAS1,HIF1A,JUN,KLF2,MYC,NFKB1,NFKBIA,NFkB (complex),RELA,RNA polymerase II,SMAD2,SMAD3,STAT3,VEGFA,VHL,YAP1
1-3_vs_4-6_human - q001logFC1		CASR		g-protein coupled receptor	Inhibited	-2.038		-0.215	-0.824	0.000376	ABCC2,ABL1,ARHGEF3,CD44,CHAF1B,CISH,COL4A1,COL4A2,CSF1,CXCL10,EDN1,EGFR,GADD45G,GATA6,IER3,IGFBP5,IVL,KIF11,NCAPD2,NEDD9,NUPR1,PTGS2,RAD51AP1,RNF144A,S100A9,SERPINA1,SOCS3,TK1,TLR2,TMEM100,TXNIP,UCP2	Ap1,CASR,CTNNB1,EGR1,FOS,FOXO1,JUN,MYC,NFKBIA,NFkB (complex),PIK3R1,PPARG,PTH,RELA,SMAD1,SMAD3,SP1,SREBF1,STAT3,TCF,TP53,arachidonic acid
1-3_vs_4-6_human - q001logFC1		IL22		cytokine	Inhibited	-3.798		-0.207	-2.732	0.000376	BCL3,C3,CCL20,CXCL1,CXCL10,CXCL12,CXCL2,CXCL5,CXCL8,DMBT1,HLA-B,HMOX1,IL1A,IL1B,IL24,IL33,IL6,IVL,KRT17,LBP,LCN2,MMP1,MMP3,MUC1,MUC2,PI3,PTGS2,RBL2,S100A9,SAA1,SOCS3,SOD2	Ap1,ERK1/2,FOS,IL13,IL17A,IL22,JUN,JUNB,NFKB1,NFKBIA,NFkB (complex),RELA,STAT1,STAT3
1-3_vs_4-6_human - q001logFC1		NR3C2		ligand-dependent nuclear receptor		-1.328		-0.093	-0.921	0.000376	ABCC9,ATP1B1,BCL2A1,CAT,CCL2,CCN2,COL1A1,COL3A1,CXCL8,CXCR4,EDN1,FN1,GUCY1A1,ICAM1,IL1B,IL6,LCN2,MMP1,NR4A2,PGF,PLAT,PROCR,PTGS2,PTX3,RAPGEF4,SERPINE1,SGK1,SPHK1,ST3GAL3,SYT2,TUBB3,XIRP1	AR,Ap1,JUN,Jnk,NFKB1,NFKBIA,NFkB (complex),NR3C1,NR3C2,PPARGC1A,RELA,STAT3,aldosterone,glucocorticoid,spironolactone
1-3_vs_4-6_human - q001logFC1		NDRG1	-0.528	kinase	Inhibited	-2.391		-0.01	-2.356	0.000378	ATF3,CAV1,CD82,CXCL1,CXCL2,CXCL5,CXCL8,IL1A,MAP1LC3B,MMP1,PML,SMAD3,SNAI2	Ap1,FOS,JUN,Jnk,NDRG1,NFKBIA,NFkB (complex),RELA,SMAD3,SMAD4,SMAD7,SP1,STAT3,TP53
1-3_vs_4-6_human - q001logFC1		XDH	1.297	enzyme		1.32		0.041	1.175	0.000378	ABCA1,AVPR1A,CCN2,CXCL8,CXCR4,F3,HIF1A,IL1B,INSR,PLAUR,PPARA,SERPINE1,SPP1	Ap1,ERK1/2,JUN,Jnk,NFKBIA,NFkB (complex),PPARG,Pkc(s),RELA,SP1,STAT3,XDH,curcumin,reactive oxygen species
1-3_vs_4-6_human - q001logFC1		ERBB4	-2.398	kinase		-0.146		-0.026	-0.029	0.000381	ADAM19,CCL2,COL3A1,CXCL12,DDIT3,EFNB2,EGFR,ERBB4,FBLN2,FGF7,GJA1,HIF1A,HMOX1,IGF2,IGFBP5,NID1,PTGS2,SFRP1,SLC1A1,SLPI,SOCS3,TNC,VEGFD	Akt,CTNNB1,EGFR,EGR1,ERBB2,ERBB3,ERBB4,ESR2,FOS,JUN,NFKBIA,NFkB (complex),PGR,RELA,SMAD2,SP1,STAT3,TP53,estrogen receptor
1-3_vs_4-6_human - q001logFC1		bee venom		chemical - endogenous non-mammalian		0.014		-0.118	0.435	0.000393	ARC,CDC42EP4,CXCL8,DDIT3,ICAM1,IL11,IL1B,IL4I1,ITGA5,ITGAV,KLF4,MEFV,MSN,NFKBIA,NR4A2,NUPR1,PPP1R15A,PTGS2,RGS1,SLC7A11,SOCS3,TNFAIP2,TNFAIP3,TOP2A,TRAF1	Ap1,FOS,JUN,MAPK8,NFKB1,NFKBIA,NFkB (complex),RELA,RELB,STAT3,TP53,bee venom
1-3_vs_4-6_human - q001logFC1		FFAR3		g-protein coupled receptor		-0.549		0.081	-0.926	0.000405	ADGRV1,ANPEP,ARHGEF2,CD80,CLSTN3,CXCL10,ENPP2,FADS2,GBP2,GPD2,GPR183,ICAM1,IL1A,IL1B,IL1RAP,KCNH1,LOXL2,MAST1,MLPH,P4HA2,TLR7,VAT1L	FFAR3,JUN,LEP,NFkB (complex),PPARG,RELA,STAT3
1-3_vs_4-6_human - q001logFC1		FGFR2		kinase		0.771		-0.096	1.236	0.000416	BMPER,CDH11,COL1A1,COL3A1,COL4A1,COL4A2,CPE,CUBN,DLX2,DRAM1,EFHC2,FAS,FN1,GATA6,GJA1,GPT2,ICAM1,IGF2,IL1A,IL1B,MAGEA3/MAGEA6,MYO1F,NEUROG2,PDGFRA,PLAUR,SFRP1,SPP1,TSPAN8,ULBP1,VCAM1,VEGFC	Akt,Ap1,CTNNB1,EGR1,ERBB2,ERK1/2,FGFR2,FOS,JUN,Mapk,NFKB1,NFKBIA,NFkB (complex),PPARG,RELA,SP1,STAT3,TNF,TP53,estrogen receptor
1-3_vs_4-6_human - q001logFC1		AGTR1	-2.935	g-protein coupled receptor		0.053		-0.115	0.409	0.000425	COL3A1,CP,EDN1,EGFR,FN1,GABRB3,HGF,HMOX1,IL6,PTGS2,SERPINE1,SGK1,TGFB3,TXNIP	AGTR1,Akt,Ap1,EGR1,HGF,JUN,Jnk,NFKBIA,NFkB (complex),NR3C1,NR3C2,PPARGC1A,RELA,SMAD7,STAT3,aldosterone,losartan potassium
1-3_vs_4-6_human - q001logFC1		ibuprofen		chemical drug	Activated	2.944		0.143	2.461	0.000425	BACE1,DCN,EDNRB,EPAS1,GDF15,HIF1A,IL1B,IL6,MMP1,MMP13,NGFR,PTGS2,TNFRSF10B,TNFRSF21	APP,Ap1,HIF1A,JUN,MAPK14,NFKB1,NFKBIA,NFkB (complex),RELA,SP1,STAT3,aspirin,ibuprofen
1-3_vs_4-6_human - q001logFC1		PLG		peptidase	Inhibited	-4.106	bias	-0.347	-2.555	0.000427	CAV1,CCL2,COL1A1,COLEC12,CSF1,EDN1,EDNRB,ELMO1,F3,FYN,IL1A,IL1B,IL6,IQSEC1,MMP1,PECAM1,PRKAR2B,PTGS2,RAC2,SERPINE1,TNFRSF11B	Ap1,CCN1,ERK1/2,JUN,NFE2L2,NFKB1,NFKBIA,NFkB (complex),Nr1h,PLG,RELA,STAT3,TP53,VEGFA,cholesterol
1-3_vs_4-6_human - q001logFC1		cerivastatin		chemical drug		1.324		0.033	1.19	0.000427	CCL2,CCN2,COL1A1,CXCL8,F3,FN1,HMOX1,ICAM1,IL6,INSR,ITGAL,ITGB4,MYBL2,PLAT,PLAUR,PPARA,PTGS2,S100A9,SERPINE1,TGFBR3,VCAM1	Ap1,CCL2,F2,F7,JUN,Jnk,LDL,NFKB1,NFKBIA,NFkB (complex),RELA,SMAD3,STAT3,cerivastatin
1-3_vs_4-6_human - q001logFC1		N,N-dimethylsphingosine		chemical reagent	Activated	2.095	bias	0.254	1.435	0.000436	FN1,ICAM1,IL6,PTGS2,SELE,SPHK1,VCAM1	Ap1,ESR1,JUN,Jnk,LDL,N,N-dimethylsphingosine,NFATC2,NFKB1,NFKBIA,NFkB (complex),Nfat (family),P38 MAPK,RELA,SMAD3,STAT3,sphingosine-1-phosphate
1-3_vs_4-6_human - q001logFC1		KDM3B	-0.166	enzyme		1.387	bias	0.299	0.308	0.000447	C1R,CCN2,CMBL,COLEC12,DEPDC1,DGKH,EFNB2,FADS2,FN1,FRMD4B,GATA2,KALRN,NOTCH3,PRUNE2,SLC44A1,SORL1,TSHZ3,TXNDC16,ZNF274,ZNF75A
1-3_vs_4-6_human - q001logFC1		LGALS1	-0.761	other	Inhibited	-2.089		-0.212	-1.172	0.000447	ADAMTS4,AHR,ANG,BEX2,CXCL2,F3,FIS1,FN1,GPAT3,IFNGR2,IL1A,IL1B,IL6,LAT,LGALS3,MMP1,MMP13,MMP3,PTX3,SERPINE1	ATP,Ap1,ERK1/2,FOXO3,HMGB1,JUN,LGALS1,NFKB1,NFKBIA,NFkB (complex),P38 MAPK,RELA,STAT3,cytokine
1-3_vs_4-6_human - q001logFC1		LEF1		transcription regulator	Inhibited	-2.373		-0.249	-1.04	0.000454	ADAMTS6,CACNA1G,CAV1,CD200,CD44,CD83,CDX1,CPE,CXCR4,FAS,FGF18,FN1,GEM,GNAO1,GSAP,HES7,ITGB8,KIF11,LRIG1,MITF,MMP13,MXD1,NCOA7,NRN1,PPM1L,PTGS2,SGK1,SH3RF1,SP5,SPECC1,SPP1,STX11,TIAM1,ZNF467	Ap1,CEBPB,CTNNB1,HIF1A,HMGB1,Histone h3,JUN,LEF1,MYC,NFkB (complex),NOTCH1,PPARG,RB1,RELA,RNA polymerase II,RUNX2,SMAD3,SP1,STAT3,TCF,TP53
1-3_vs_4-6_human - q001logFC1		TAC1	0.541	other	Inhibited	-3.578	bias	-0.321	-2.152	0.000455	CCL2,CSF2,CXCL10,CXCL8,CXCR4,EGFR,FOXL1,HIF1A,HMOX1,IL1A,IL1B,IL6,LDB2,MME,NFKB1,PLAT,PRKACA,PTGS2,SELE,SERPINE1,SERPINI1,TNFRSF11B,VTN	Akt,Ap1,EGFR,EGR1,FOS,HMGB1,JUN,NFKB1,NFKBIA,NFkB (complex),P38 MAPK,RELA,SP1,STAT3,TAC1,histamine
1-3_vs_4-6_human - q001logFC1		GSK2816126		chemical drug		-0.908		-0.195	-0.17	0.000455	ALPL,CCL20,CD200,CXCL10,DLX3,DLX5,FOXO6,GPC3,HIVEP3,IGF2,IL6,SOSTDC1,SPP1,TNFRSF11A,TNFSF10
1-3_vs_4-6_human - q001logFC1		dihydrotestosterone		chemical - endogenous mammalian	Inhibited	-2.922		-0.176	-1.44	0.000457	ABCA1,ABCC4,ACPP,AGTR1,ATP13A2,BASP1,BGN,C1orf116,C1orf21,C4A/C4B,CALCA,CCN2,CD74,CDCA7,CHI3L1,CMKLR1,COL3A1,COL4A1,COL6A1,CX3CL1,CYTH2,DCN,DEPDC1,DPP4,E2F8,EFNA1,EGFR,ELN,ELOVL7,FBXO32,FGF7,FN1,FTL,FZD6,G0S2,GPD1,GPX4,GTF2B,HPGD,HSPA1A/HSPA1B,IGFBP2,IGFBP5,IGFBP7,IL1A,IL6,IL6ST,INSR,ITGA2,KALRN,KLK1,LAMA5,LIPE,LOX,LTBP1,MGLL,MME,MMP1,MMP13,MMP3,MT-CYB,MUC1,MYRIP,NFKBIA,NID2,NUCB1,PC,PHGDH,PLAGL1…	AGT,AR,CTNNB1,EGR1,ESR1,ESR2,JUN,NFkB (complex),PGR,RELA,SMAD4,SP1,STAT3,TGFB1,TP53,beta-estradiol,dihydrotestosterone,progesterone
1-3_vs_4-6_human - q001logFC1		glutathione		chemical - endogenous mammalian		-0.601		0.012	-0.651	0.000463	ATF3,CA9,DDIT3,EGFR,HIF1A,HMOX1,IL1B,IL6,MET,PDGFRB,PTGS2,SERPINE1,SLC7A11,SOD2,SP4,TNC,TNFRSF10A,TNFRSF10B,VCAM1	Ap1,ESR1,JUN,Jnk,NFATC2,NFKBIA,NFkB (complex),Nfat (family),Pkc(s),RELA,SP1,STAT3,glutathione,hydrogen peroxide,reactive oxygen species
1-3_vs_4-6_human - q001logFC1		IRF6	-0.672	transcription regulator	Inhibited	-2.25		-0.184	-1.552	0.000472	CCL2,CD14,CD9,CXCL8,ENPP2,IL1B,IL6,IVL,KLF4,LCN2,NR4A2,PPARGC1A,PTGES,PTGS2,SOCS1,SOD2	ATP,Ap1,FOXO3,HMGB1,IL6,IRF6,JUN,NFATC2,NFKB1,NFKBIA,NFkB (complex),RELA,STAT3,TLR4,reactive oxygen species
1-3_vs_4-6_human - q001logFC1		C5AR1	2.683	g-protein coupled receptor	Inhibited	-2.277		-0.228	-1.355	0.000474	C3,C5,C5AR1,CD46,CD55,CD80,COL1A1,CSF3,CXCL2,CXCL8,DCN,ERN1,FCGR2A,IL1B,IL6,LTBP1,MMP1,SERPINE1	C5AR1,CBL,CEBPA,CEBPB,FCGR2A,IL10,IL4,IL6,JUN,NFKB1,NFKBIA,NFkB (complex),PPARG,RELA,STAT3,STAT6,TP53
1-3_vs_4-6_human - q001logFC1		carbon monoxide		chemical - endogenous mammalian		1.04		0.143	0.463	0.000474	CAV1,CCL2,CD14,CSF2,CXCL12,DDIT3,F3,FN1,GDNF,HGF,HIF1A,HMOX1,ICAM1,IL1B,IL6,PLAUR,PTGS2,SERPINE1	Ap1,ESR1,HMGB1,HMOX1,JUN,Jnk,NFATC2,NFKBIA,NFkB (complex),Nfat (family),P38 MAPK,RELA,SP1,STAT1,STAT3,VEGFA,carbon monoxide
1-3_vs_4-6_human - q001logFC1		seocalcitol		chemical drug		-0.317		-0.249	0.73	0.000474	ANKRD1,CACNA1D,CEACAM1,CKS1B,ERG,FOSL1,IGFBP5,IL24,ITGA7,LRP1,NINJ1,PDGFRB,PDLIM7,PTGS2,SGK1,SKP2,SSPN,STAT6
1-3_vs_4-6_human - q001logFC1		PP2/AG1879 tyrosine kinase inhibitor		chemical - kinase inhibitor	Activated	3.092		0.242	1.993	0.000486	ACE,ACSL4,BIRC3,CCL2,CCN2,CXCL8,EDN1,EGFR,FN1,HIF1A,HMOX1,ICAM1,IL1B,IL32,IL6,JUP,LYN,MMP13,PTGS2,SERPINE1,SOD2,SPP1	AR,Akt,Ap1,EGR1,JUN,Jnk,NFKB1,NFKBIA,NFkB (complex),PP2/AG1879 tyrosine kinase inhibitor,Pkc(s),RB1,RELA,SP1,STAT3
1-3_vs_4-6_human - q001logFC1		TRAF2	-0.15	enzyme	Inhibited	-2.307		-0.019	-2.225	0.000486	BIRC3,CCL2,CD80,CSF2,CXCL10,CXCL2,CXCL8,EBI3,EFNA1,EGFR,FAS,FFAR2,ICAM1,IL6,IL9R,NFKB1,PPARGC1A,PPFIBP2,PYGL,SELE,TK1,TNFAIP3	Ap1,CD40,Ikb,JUN,NFKB1,NFKBIA,NFkB (complex),RELA,RELB,STAT1,STAT3,TICAM1,TNFRSF1B,TRAF2,TRAF3
1-3_vs_4-6_human - q001logFC1		cobalt chloride		chemical reagent		-0.976		-0.249	0.161	0.000486	ANPEP,CA9,CP,CXCL8,CXCR4,CYBRD1,EPAS1,HIF1A,HMOX1,MITF,PLAUR,PTGS2,RGS1,RGS5,SERPINF1,SLC11A2,SLC1A1,SLC40A1,SORL1,SPHK1,WT1,ZNF667	ARNT,Akt,Ap1,CTNNB1,EGR1,EPAS1,HIF1A,JUN,MYC,NFKBIA,NFkB (complex),PI3K (complex),RELA,RNA polymerase II,SMAD3,SP1,STAT3,TP53,VHL,YAP1,cobalt chloride
1-3_vs_4-6_human - q001logFC1		TET2	0.254	enzyme		-0.757		-0.147	0.056	0.000493	AFF3,APOBR,ATP1A3,BCL3,C5AR1,FN1,FOSL2,HS6ST1,IFI16,IL1B,IL1R1,IL6,ITGA2,ITGAX,LHFPL6,MMP13,MTSS1,NAV1,PDGFRB,PPP1R13L,PXDC1,RGS1,RND3,RNF144A,SH2B3,SLC6A4,SLC6A8,SORL1,SPINT1,TBX6,TGM1,XYLT1	IL6,JUN,NFKBIA,NFkB (complex),RELA,STAT3,TET2
1-3_vs_4-6_human - q001logFC1		mir-135	-0.749	microrna		0.894	bias	0.34	-0.159	0.000499	CXCL12,EDN1,HIF1A,IL11,IL1B,IL1R1,KLF4,MMP13,MTSS1,SLC6A4,SPP1
1-3_vs_4-6_human - q001logFC1		stearic acid		chemical - endogenous mammalian		-0.715		-0.114	-0.35	0.000499	ATF3,DDIT3,EDN1,F2RL1,ICAM1,IL1B,IL6,NFKBIA,NR1H3,PPARGC1A,PTGS2	ADIPOQ,Ap1,IL1A,IL1B,JUN,Jnk,NFKB1,NFKBIA,NFkB (complex),RELA,STAT3,stearic acid
1-3_vs_4-6_human - q001logFC1		diethylstilbestrol		chemical drug	Inhibited	-2		-0.162	-1.05	0.000509	ADM2,AHR,ALPL,AQP9,C3,CCN2,CD14,CD200,CD55,CD83,CDH13,CITED2,COL1A1,CPE,CPXM1,CRABP2,CXCL14,CYGB,CYP3A5,DCLK1,DCN,DNMT3B,DPT,EGFR,F3,FAS,FBLN1,GABRP,GAL,GATA6,GGT1,GSTM3,IGFBP2,IGFBP6,IL1R2,IL36RN,IL4R,INSL3,KIF11,KLF4,LARP6,MAOA,MFAP2,MOXD1,OLFML2A,PDGFRA,PDGFRB,PIM1,PTK7,RGS5,SLPI,STAT5A,STEAP3,TCF7L1,TGFB3,TOP2A,TSHZ3,VIP,WFDC2,WNT5A	CTNNB1,EGF,FOS,FOXO1,FSH,HIF1A,Insulin,JUN,LEP,NFkB (complex),PPARG,RELA,SMAD2,SMAD3,SP1,STAT3,TP53,diethylstilbestrol,topotecan
1-3_vs_4-6_human - q001logFC1		CIDEC		other		1.023		0.224	0.254	0.000509	ACADL,ACADS,ACOX1,CCL2,DGAT2,FOXC2,IL6,LIPE,PPARA,PPARGC1A,SDC1,SERPINE1,SREBF2	Akt,CIDEC,EGR1,JUN,NFKBIA,NFkB (complex),RELA
1-3_vs_4-6_human - q001logFC1		parthenolide		chemical drug	Activated	2.937		0.194	2.274	0.000509	ANKRD1,CCL2,CXCL2,CXCL8,DDIT3,HMOX1,IL1B,IL6,MITF,PTGS2,SOD2,TNFRSF10B,VCAM1	Ap1,FOXO1,FOXO3,JUN,NFE2L2,NFKB1,NFKBIA,NFkB (complex),RELA,STAT3,TP53,palmitic acid,parthenolide,reactive oxygen species
1-3_vs_4-6_human - q001logFC1		tempol		chemical drug		1.578		0.189	0.904	0.000509	CAT,CXCL2,CXCL8,F3,ICAM1,PLAUR,PTGS2,SERPINE1,SGK1,SOD2,SPP1,UCP2,VCAM1	Akt,Ap1,CREBBP,CXCL8,EGR1,ERK1/2,FOS,JUN,NFKBIA,NFkB (complex),P38 MAPK,RELA,SP1,STAT3,tempol
1-3_vs_4-6_human - q001logFC1		ID3	0.225	transcription regulator	Inhibited	-2.753		0.024	-2.872	0.000528	BCL3,CCL11,CCNG1,CD44,CD83,CSF1,CXCL1,CXCL8,CXCR4,E2F2,EGR4,GADD45B,GADD45G,HIF1A,ICAM1,ICOSLG/LOC102723996,IFI16,IFNGR2,IKZF2,IL20RB,IL4R,IL6,IL6R,IL9R,LEPR,MYB,PIK3IP1,PTPN5,RAPGEF4,SDC1,SELE,SEMA7A,SMAD7,SOCS3,STAT4,TGFBR3,TNFRSF4,TNFSF10,TOX2,TRAF1,TRAF3,VCAM1	ADIPOQ,Akt,CREBBP,CXCL8,EGR1,GATA4,ID3,IL6,JUN,NFKB1,NFKBIA,NFkB (complex),RELA,RXRA,STAT3,TBX5
1-3_vs_4-6_human - q001logFC1		lactacystin		chemical - protease inhibitor		1.028		-0.151	1.957	0.000528	ADRB2,AKR1B1,AKR1C1/AKR1C2,ASNS,ATF3,CCL2,CD9,CXCL8,CXCR4,DDIT3,FAS,FBP1,FOSL1,FTL,GJA1,HIF1A,HLA-B,HLA-C,HMOX1,IGFBP5,IL6,ITGB4,MAP1B,MMP1,MYCN,NEDD9,NFKBIA,NR1H3,P4HA2,PDIA2,PTGS2,PTPN5,RAD51,RPLP0,SAT1,SLC1A1,SLC3A2,SREBF2,THRB,TLR2,TNFRSF10B,ULBP1	Akt,Ap1,CTNNB1,EGR1,JUN,Jnk,MYC,NFKB1,NFKBIA,NFkB (complex),P38 MAPK,RELA,SP1,STAT3,TP53,lactacystin
1-3_vs_4-6_human - q001logFC1		ATG16L1	0.338	enzyme	Activated	2.414	bias	0.294	1.705	0.000539	CXCL2,IL1A,IL1B,IL6,NFKBIA,SOD2	ATG16L1,Ap1,CASP1,ERK,IL18,IL1B,JUN,JUNB,NFKB1,NFKBIA,NFkB (complex),PPARG,RELA,STAT3,TP53
1-3_vs_4-6_human - q001logFC1		B4GALT6	0.827	enzyme	Inhibited	-2.429	bias	-0.367	-1.537	0.000539	CCL2,CSF2,IL1B,IL6,PTGS2,TLR2	Ap1,B4GALT6,ERK1/2,JUN,NFkB (complex),RELA,STAT3
1-3_vs_4-6_human - q001logFC1		TEAD		group		-1.951	bias	-0.367	-1.234	0.000539	CAV2,CCN2,CD44,FN1,POSTN,RAD51	NFkB (complex),TAZ,TEAD,TEAD1,TEAD4
1-3_vs_4-6_human - q001logFC1		FIRRE	1.12	other	Inhibited	-2.186	bias	-0.367	-1.383	0.00054	CSF1,CSF3,IL1A,IL1B,VCAM1
1-3_vs_4-6_human - q001logFC1		GNE	-1.224	kinase	Inhibited	-2.213		0.157	-2.562	0.00054	ASNS,CHAC1,DDIT3,ST3GAL5,ST8SIA1
1-3_vs_4-6_human - q001logFC1		IL18RAP		transmembrane receptor						0.00054	CXCL8,IL1A,IL32,IL6,PTGS2	Ap1,HIF1A,IL18,IL18RAP,JUN,MYD88,NFKB1,NFKBIA,NFkB (complex),P38 MAPK,RAS,RELA,STAT3
1-3_vs_4-6_human - q001logFC1		KLKB1	0.726	peptidase	Inhibited	-2.2		-0.052	-2.085	0.00054	BDKRB2,F3,ICAM1,KLF4,VCAM1	Akt,Ap1,CTNNB1,EGR1,ERK1/2,HGF,JUN,KLKB1,NFKBIA,NFkB (complex),PLAU,RELA,SP1,STAT1,STAT3,STAT4
1-3_vs_4-6_human - q001logFC1		PLA2G2A		enzyme	Inhibited	-2.228	bias	-0.367	-1.41	0.00054	CD44,CXCL8,IL6,PLA2G4A,PTGS2	Ap1,CEBPB,CREBBP,CXCL8,EGR1,FOS,JUN,Jnk,NFKBIA,NFkB (complex),NOTCH1,PLA2G2A,PPARG,RELA,SP1,SREBF1,STAT3,arachidonic acid,fatty acid,indomethacin
1-3_vs_4-6_human - q001logFC1		PROK1		growth factor						0.00054	CCN2,CXCL8,IL11,PTGS2,SPHK1	Akt,CREBBP,CXCL8,EGFR,EGR1,FOS,JUN,JUNB,MAPK1,NFKBIA,NFkB (complex),PROK1,RELA,SP1,STAT1,STAT3,TP53
1-3_vs_4-6_human - q001logFC1		TBXA2R	-2.692	g-protein coupled receptor		-1.934		-0.245	-1.461	0.00054	GDNF,ICAM1,PTGS2,TBXA2R,VCAM1	Ap1,CTNNB1,ESR2,FOS,GNAQ,I-BOP,JUN,MRTFB,Mapk,NFkB (complex),Nfat (family),PPARG,RUNX2,SMAD4,SP1,TBXA2R,TP73,WWTR1,YAP1
1-3_vs_4-6_human - q001logFC1		TSC22D1	-0.535	transcription regulator	Inhibited	-2.236	bias	-0.367	-1.415	0.00054	CXCL8,FN1,IL1B,IL6,SERPINE1	Ap1,JUN,NFKBIA,NFkB (complex),RELA,SKIL,SMAD2,SMAD3,SMAD4,SMAD7,SP1,STAT3,TGFBR1,TP53,TSC22D1
1-3_vs_4-6_human - q001logFC1		COL18A1	-0.098	other	Activated	3.979	bias	0.285	2.623	0.000541	ANTXR1,CCL2,CD34,CDH5,EDN1,EDNRB,EFNA1,EFNB2,EGFR,EPHB2,F2RL1,F3,FN1,HGF,HIF1A,ICAM1,IL6,ITGAV,MMP1,PECAM1,PTGS2,SERPINE1,TNFRSF21	Ap1,COL18A1,EGR1,ERK,FOS,JUN,Jnk,NFKBIA,NFkB (complex),P38 MAPK,PPARG,RELA,SRC,STAT3,VEGFA
1-3_vs_4-6_human - q001logFC1		3-deoxy-2-octulosonic acid(2)-lipid A		chemical - endogenous non-mammalian		-1.414		-0.194	-0.864	0.000541	CXCL10,IFIT1B,IL1B,IL6,LSS,PTGES,PTGS2,SOAT1	3-deoxy-2-octulosonic acid(2)-lipid A,CD14,CREB1,IL12 (complex),Ikb,NFKB1,NFKBIA,NFkB (complex),Nfat (family),RELA,STAT1,STAT3,STAT6,TNF,TP53
1-3_vs_4-6_human - q001logFC1		IL-17f dimer		complex	Inhibited	-2.813	bias	-0.367	-1.78	0.000541	CCL2,CSF2,CSF3,CXCL1,IL1A,IL1B,IL6,LCN2	IL-17f dimer,IL17R,Ikb,NFkB (complex),RELA
1-3_vs_4-6_human - q001logFC1		IL19	1.922	cytokine		-1.011		-0.22	-0.436	0.000541	CCL2,CXCR4,FGF7,FN1,HMOX1,IL6,MMP1,SOCS1	Ap1,IL19,IL6,JUN,JUNB,NFKB1,NFKBIA,NFkB (complex),RELA,STAT1,STAT3,STAT6,TNF,TP53,reactive oxygen species
1-3_vs_4-6_human - q001logFC1		PLC		group		-1.195		-0.21	-0.643	0.000541	CCL2,CXCL10,CXCL8,EGR3,LIPE,PTGS2,TNFRSF11A,TNFRSF11B	Ap1,EGR1,FOS,JUN,NFKB1,NFKBIA,NFkB (complex),PLC,PRKCD,Pkc(s),RELA,SP1,SRC,STAT3,prostaglandin E2
1-3_vs_4-6_human - q001logFC1		phenyl-N-tert-butylnitrone		chemical reagent	Activated	2.18	bias	0.281	1.399	0.000541	CD80,CD83,CXCL8,FN1,HMOX1,HSPA1A/HSPA1B,IL6,PTGS2	Ap1,Ca2+,ESR1,HIF1A,JUN,NFATC2,NFKB1,NFKBIA,NFkB (complex),Nfat (family),P38 MAPK,RAS,RELA,SP1,STAT3,phenyl-N-tert-butylnitrone
1-3_vs_4-6_human - q001logFC1		KN-62		chemical - kinase inhibitor		1.424	bias	0.309	0.457	0.000548	ATF3,CXCL8,CYP3A5,DDIT3,IL1B,IL6,KCNJ11,PPP1R15A,PTGS2,VCAM1	ATP,Ap1,CHUK,ESR1,FOXO3,HMGB1,IL1RN,JUN,Jnk,KN-62,NFKB1,NFKBIA,NFkB (complex),P38 MAPK,RELA,STAT3
1-3_vs_4-6_human - q001logFC1		LRPAP1	0.135	other		0.852		-0.103	1.171	0.000548	CXCL8,DDIT3,F3,IL1B,IL6,LRP1,PTGES,PTGS2,SERPINE1,SORL1	Ap1,CBL,CREB1,JUN,Jnk,LDL,LRP1,LRPAP1,NFKB1,NFKBIA,NFkB (complex),RELA,STAT3,TP53
1-3_vs_4-6_human - q001logFC1		piceatannol		chemical - endogenous non-mammalian	Activated	2.045		0.147	1.588	0.000548	CCL2,CXCL5,FAS,HMOX1,ICAM1,IL1B,IL6,MMP1,PTGS2,TNFRSF10B	Ap1,ERK,IKBKB,JUN,Jnk,NFKB1,NFKBIA,NFkB (complex),PPARG,RELA,STAT3,piceatannol
1-3_vs_4-6_human - q001logFC1		tetrachlorodibenzodioxin		chemical toxicant		-1.739		-0.033	-1.555	0.000551	ABCB6,ABCC2,ACOX1,AHR,APH1B,ARNT2,ASNS,ATOH8,CACNA1D,CAMK2N1,CBR3,CDH13,CDKN2D,CHST2,COL13A1,COL6A1,COL9A2,CXCL8,DMXL2,E2F8,EDN1,EGFR,ELN,ENHO,ERBB3,FAS,FZD7,GAD1,HMOX1,HSPA1A/HSPA1B,IGF2,IL1B,IL6,INA,ITGA5,ITGA7,ITGAL,ITGAX,MDFI,MICOS10-NBL1/NBL1,MMP1,MMP13,MMP15,MYB,MYO10,NEDD9,PLAGL1,PRKAR2B,PTGS2,S100A4,S100A9,S1PR1,SAA1,SDC1,SERPINE1,SHOX2,SLC2A3,SLC40A1,SLC4A2,SLCO3A1,SPOCK2,STC2,TBXA2R,TGF…	AHR,Ap1,CEBPB,CTNNB1,EGF,FOS,IL6,JUN,NFKBIA,NFkB (complex),PGR,Pkc(s),RELA,SP1,STAT3,TP53,estrogen receptor,tetrachlorodibenzodioxin
1-3_vs_4-6_human - q001logFC1		Collagen type I (complex)		complex	Inhibited	-3.075		-0.2	-2.347	0.000567	CD83,COL1A1,CSF2,FN1,HDGF,IL6,ITGA1,ITGA2,ITGAV,MMP1,MMP13,MMP3,PLOD2,PRRX1,PRRX2,PTGS2,RECK,SKP2,TNC	Ap1,Collagen type I (complex),EGFR,ERK,FN1,FOS,JUN,NFKB1,NFKBIA,NFkB (complex),PPARG,PTK2,RELA,SMAD3,SP1,STAT3,TP53,VEGFA,YAP1
1-3_vs_4-6_human - q001logFC1		CYP2J2	-0.263	enzyme		1.305		0	1.305	0.000569	CD44,CD82,EGFR,ICAM1,IL1B,IL6,NFKBIA,SELE,VCAM1	Akt,Ap1,CYP2J2,EGR1,FN1,HMGB1,JUN,NFE2L2,NFKB1,NFKBIA,NFkB (complex),PPARG,RELA,SP1,STAT3,carbon monoxide,heme
1-3_vs_4-6_human - q001logFC1		FBN1	-1.993	other		1.795	bias	0.327	0.829	0.000569	CCN2,COL3A1,COL4A2,COL6A3,FBN1,LTBP1,MMP1,MMP3,SERPINE1	Ap1,ERK,FBN1,JUN,NFkB (complex),PPARG,RELA,SMAD3,SMAD4,SMAD7,STAT3,TGFB1
1-3_vs_4-6_human - q001logFC1		Fibrinogen		complex	Inhibited	-2.549	bias	-0.329	-1.711	0.000569	BCL3,CCL2,CXCL1,CXCL8,F3,ICAM1,IL1B,IL6,TLR2	Ap1,CCL2,Fibrinogen,JUN,NFKB1,NFKBIA,NFkB (complex),RELA,SMAD3,STAT3,TP53,epigallocatechin-gallate
1-3_vs_4-6_human - q001logFC1		GNAI3	0.326	enzyme		-1.667	bias	-0.367	-0.565	0.000569	CCL2,CCL7,CCL8,CSF1,CSF2,CXCL8,IL24,IL6,SPP1	Akt,Ap1,EGR1,ERK1/2,GNAI3,IL10,JUN,MAPK14,NFKB1,NFKBIA,NFkB (complex),RELA,SP1,STAT3,TNF
1-3_vs_4-6_human - q001logFC1		W7		chemical reagent	Activated	2.345	bias	0.297	1.458	0.000569	BIRC3,CCL2,CD14,CD80,CD83,CXCL8,EGFR,IL6,NPPB	Ap1,CCL2,FN1,FOS,JUN,Mapk,NFKB1,NFKBIA,NFkB (complex),PPARG,RELA,SMAD3,SP1,STAT3,TAC1,W7
1-3_vs_4-6_human - q001logFC1		FBXO32	1.792	enzyme		1.42		-0.087	1.827	0.000581	ABCC4,CCL20,CKMT1A/CKMT1B,CSF2,CXCL2,DKK2,DNAJB9,HERPUD1,HOOK1,HPX,IL1B,IL1R1,IL6,LBP,MMP3,MYCN,PDIA2,PTGER3,PTGES,PTGS2,RAB27A,SOD2
1-3_vs_4-6_human - q001logFC1		zinc		chemical drug		0.656		0.043	0.467	0.000581	CAT,CETP,COL1A1,FAS,HMOX1,IGF2,IL1B,IL6,KRT16,LIPA,MAFG,MTF1,NFKBIA,NGFR,PDE4A,PTGS2,SELENBP1,SLC11A2,SLC30A1,SLC39A7,SLC6A4,STS	Ap1,CEBPB,HMGB1,JUN,KNG1,NFATC2,NFKB1,NFKBIA,NFkB (complex),PARP1,RELA,RELB,SOD1,STAT1,STAT3,reactive oxygen species,zinc
1-3_vs_4-6_human - q001logFC1		miR-338-3p (miRNAs w/seed CCAGCAU)		mature microrna		1.155	bias	0.367	-0.118	0.000602	ADAMTS14,ADAMTS15,COL1A1,COL4A1,COL4A2,COL8A1,CRTAP,LOXL2,LOXL4,NID1,NID2,PLOD2
1-3_vs_4-6_human - q001logFC1		SNCA	0.34	enzyme		-1.141		-0.067	-0.744	0.000611	ANKRD55,ARHGEF4,ASIC2,C1QL3,CA12,CACNA1D,CACNA2D4,CALCA,CCBE1,CCL2,CD74,CDH13,CHGB,CHRM5,CNIH2,COLGALT2,CTHRC1,DDIT3,DNAJB9,EFNA1,EGFR,GBP2,GBP5,GDNF,GNG4,GRIN2D,HMCN2,ICAM5,IL1B,IL6,JPH2,KCNJ11,KIF1A,MAP1B,MAP1LC3A,MMP1,MMP3,NPTX2,NR4A2,NRP2,PCDHA4,PCDHAC2,PDIA5,PDZRN3,PLSCR1,PTPRB,PYGB,RCN3,RET,RGS14,RIT2,SERPINE1,SH2D5,SLC10A4,SLC2A3,SPOCK2,SRPX2,TRIM3,TUBB3,UCHL1,VAT1L,YWHAH	APP,Ap1,HIF1A,HMGB1,JUN,Jnk,NFKBIA,NFkB (complex),PPARG,RELA,SNCA,STAT3,docosahexaenoic acid,reactive oxygen species,rotenone
1-3_vs_4-6_human - q001logFC1		C3	-3.705	peptidase	Inhibited	-2.401		-0.21	-1.519	0.00062	BCL2A1,C3,C3AR1,C5,C5AR1,CCL2,CD46,CD55,CSF1,CXCL10,CXCL2,CXCL8,FN1,GSTM3,IL1A,IL1B,IL6,LCN2,SMAD7,UCP2,UCP3	Ap1,C3,C3AR1,C5,Creb,FOS,JUN,NFKB1,NFKBIA,NFkB (complex),RELA,SP1,STAT3,TNF,prostaglandin E2
1-3_vs_4-6_human - q001logFC1		tacrolimus		chemical drug		1.002		0.122	0.418	0.000622	ABLIM1,ADAM19,BASP1,CCL2,CD200,CD74,CFP,CHN2,CISH,COL1A1,COL3A1,CORO2A,CXCL10,CXCL2,CXCL8,CXCR4,DPYSL3,EDN1,ENC1,FN1,GPRC5B,IKZF2,IL16,IL1B,IL1R2,IL33,ITGB8,KCNK3,LAT,LRRC32,NFKBIA,ORM1,PDE3B,PDLIM4,PRICKLE1,PTGS2,SDC3,SLC12A5,SMAD7,SOD2,SPP1,STAT5A,TGFBR3,TIAM1,TMEM100,TNC,TNFRSF1B,TNFRSF4,TNFSF10,VEGFC	IL1,IL2,JUN,NFKB1,NFKBIA,NFkB (complex),NR3C1,RELA,STAT3,TNF,tacrolimus
1-3_vs_4-6_human - q001logFC1		RBPJ	3.925	transcription regulator	Activated	2.914		0.156	2.103	0.000663	ARHGEF4,CD44,CDCA7,CSF1,CSF2,CSF3,CXCL12,DLL4,EPHA4,FGF1,FGF18,FGF5,FGF7,GDNF,GNA12,HGF,HOXD3,IGF2,IL1B,IL6,MMP13,MMP3,MUC2,NEUROG2,NFATC3,NFKB1,PGF,RORC,SDC1,TGFB3,TNC,VEGFC,VEGFD,WNT5A	Akt,Ap1,CDKN1A,EGR1,FOS,HIF1A,IL4,JUN,MAPK8,NFKBIA,NFkB (complex),NOTCH1,RB1,RBPJ,RELA,STAT3,STAT6,TP53
1-3_vs_4-6_human - q001logFC1		PARP1	-0.489	enzyme	Inhibited	-2.481		-0.189	-1.575	0.000675	ABCA1,COL3A1,CSF2,CXCL1,CXCL10,CXCL12,CXCL2,ECE1,EGFR,FAS,GBP2,GBP4,GDF15,HMOX1,ICAM1,IL1B,IL6,ITGAL,MITF,NELL2,PEG10,PTGS2,RAPGEF4,SDK1,SOCS1,TLR1,TNFRSF10B,VCAM1,VEGFC	Ap1,ERK,ERK1/2,IFNG,JUN,NFKB1,NFKBIA,NFkB (complex),P38 MAPK,PARP1,PPARG,RELA,STAT1,STAT3
1-3_vs_4-6_human - q001logFC1		sorafenib		chemical drug		1.893		0.16	1.324	0.000676	ATF5,CISH,COL1A1,CXCL10,CXCL8,DDIT3,ERN1,HIF1A,IL1B,PIM1,PPP1R15A,SOCS1,TWIST2	JUN,JUNB,NFKB1,NFKBIA,NFkB (complex),PI3K (family),RELA,SP1,STAT1,STAT3,STAT6,TP53,bortezomib,sorafenib
1-3_vs_4-6_human - q001logFC1		C1QA		other		-1.858		-0.105	-1.549	0.000699	C3,C3AR1,C4A/C4B,C5AR1,CD44,CD80,CXCL10,F3,IL6,LCN2,SERPINE1	C1QA,C3,IL10,IL1B,IL6,JUN,NFKB1,NFKBIA,NFkB (complex),RELA,STAT3,TNF
1-3_vs_4-6_human - q001logFC1		RPSA	-1.029	translation regulator	Activated	3.268		0.22	2.547	0.000699	CSF2,CSF3,GBP3,GBP4,IL1A,IL1B,IL1R1,IL6,PTGS2,TAP1,TRAF1	Ap1,CD14,CREB1,ERK1/2,Ikb,JUN,NFKB1,NFKBIA,NFkB (complex),Nfat (family),RELA,RPSA,STAT3,TP53,lipopolysaccharide
1-3_vs_4-6_human - q001logFC1		IL12 (complex)		complex	Inhibited	-3.534		-0.238	-2.139	0.000716	ACADL,ADGRE1,AHR,BCL3,CCL2,CCL20,CD44,CEACAM1,CISH,CSF1,CSF2,CXCL10,CXCL11,CXCL8,DDB2,EBI3,ERCC5,FAAH,FAS,FURIN,FUT7,GADD45B,GADD45G,GCNT2,GJA1,HLX,ICAM1,IFIT1B,IFNGR2,IL18R1,IL1B,IL32,IL6,ITGAL,PIM1,PTGS2,RPA3,SMAD3,SOCS1,SOCS3,STAT4,TLR2,TNFRSF9	IFNG,IL10,IL12 (complex),IL2,IL4,JUN,NFKB1,NFKBIA,NFkB (complex),NR3C1,RELA,STAT1,STAT3,STAT6
1-3_vs_4-6_human - q001logFC1		ACVR1	-0.404	kinase		-1.409	bias	-0.367	-0.458	0.000723	ALPL,C1R,DCN,DLX5,EDIL3,FSTL1,ICAM1,IL33,MSX1,RNF157,SELE,SRPX2,TLX2,VCAM1	ACVR1,Ap1,BMP7,BMPR2,GATA4,NOTCH1,RB1,RUNX2,SMAD1,SMAD2,SMAD3,SMAD4,SMAD5,SP1,TP53
1-3_vs_4-6_human - q001logFC1		Collagen type II		complex		-0.832		-0.028	-0.73	0.000723	CCL20,CCL7,CCL8,CXCL1,CXCL2,CXCL5,FZD2,IL1A,IL1B,IL1R1,IL6,RRAS,TLR7,TNFSF10	Ap1,CTNNB1,Collagen type II,ERK1/2,FOXO3,IL1B,IL1RN,JUN,NFKB1,NFKBIA,NFkB (complex),NOTCH1,RELA,STAT3,TNF,Vegf
1-3_vs_4-6_human - q001logFC1		SYVN1	-0.009	transporter	Inhibited	-4.134	bias	-0.326	-2.293	0.00073	ABCC4,AHR,ANO10,APLP2,ASF1B,CD44,CD46,CRTAP,CSPG4,DAG1,DPYD,ERN1,F3,FAS,GPRC5A,HLA-C,IFITM2,IRAK2,ITGAV,ITGB4,L1CAM,MAGEA1,NFKB2,PLPP3,SCARA3,SLC2A3,SLC30A1,SLC3A2,SLC43A2,SLCO4A1,STOM,VAMP7
1-3_vs_4-6_human - q001logFC1		N-cor		group		1.342	bias	0.303	0.665	0.000746	ABCA1,CTSS,CXCL10,CXCL14,CXCL2,FADS2,HEBP1,IL1A,IL1B,LHPP,MMP13,PID1,PLA2G3,PTGS2,RNF144B,SEMA4D,SGK1,SLC44A1,SNAI2,SOCS1,TBC1D2,TBX4,TBX6,WIPF1,XYLT1	Akt,EGR1,ESR1,ESR2,HDAC3,JUN,N-cor,NFE2L2,NFKB1,NFKBIA,NFkB (complex),PGR,PPARG,PPARGC1A,RELA,RXRA,STAT3,THRB,TNF,progesterone
1-3_vs_4-6_human - q001logFC1		2-bromoethylamine		chemical reagent		-1.801	bias	-0.322	-0.564	0.000747	ABCC2,C4A/C4B,CD14,CD44,CLDN4,CP,ELF3,FCGR2A,GCGR,GPNMB,IER3,LCN2,LGALS3,SPP1,TSPAN8
1-3_vs_4-6_human - q001logFC1		IL11RA	-0.026	transmembrane receptor		1.494	bias	-0.331	2.763	0.000747	CCL11,CCL20,GBX2,HGF,HIF1A,ICAM1,ICAM4,IL11,IL4R,IL6,MMP3,PIM1,POSTN,SAA1,SOCS3	Ap1,IL11RA,IL6ST,JUN,JUNB,NFKBIA,NFkB (complex),NOTCH1,RELA,SMAD4,STAT1,STAT3,TGFB1,hyaluronic acid
1-3_vs_4-6_human - q001logFC1		LTBR	-0.81	transmembrane receptor		-0.132	bias	-0.25	0.763	0.000747	CCL20,CD80,CSF2,CXCL12,ENPP2,FAAH,GPM6B,ICAM1,IL6,NFKB2,NFKBIA,PCDH17,PDGFRB,SERPINA1,VCAM1	Ap1,EP300,LTBR,NFKB1,NFKB2,NFKBIA,NFkB (complex),REL,RELA,RELB,STAT3,TNFSF14,TP53,TRAF3
1-3_vs_4-6_human - q001logFC1		SCARB1	-0.182	transporter		0.405		0.06	0.19	0.000747	ABCA1,CCL2,CX3CL1,CXCL2,F3,FBXO32,ICAM1,IL1B,IL6,PTGS2,SELE,SPP1,SREBF2,TRIM63,VCAM1	Ap1,ERK1/2,JUN,Jnk,LDL,NFE2L2,NFKB1,NFKBIA,NFkB (complex),Nr1h,P38 MAPK,RELA,SCARB1,STAT3,cholesterol
1-3_vs_4-6_human - q001logFC1		methylselenic acid		chemical reagent		-1		0.107	-1.213	0.00075	ABCC4,ACPP,ADD3,AKR1C1/AKR1C2,ATF3,ATF5,B4GALT1,BCL2A1,BIRC3,BLVRB,BTD,CAMK2N1,CD44,CDC14B,CDC7,CDKN2D,CREB3L2,DDIT3,DNAJB9,ELF3,ENPP5,FN1,GATA2,GDF15,GPR37,GUCY1A1,ITGB4,KIF11,KLF4,MAP1B,MATN2,MXD1,MYBL2,NFKB1,PTGES,RAB31,RAPGEF4,RGS10,RND3,SAT1,SGK1,SNAI2,STX7,TGFBR3,TLR2,TNFAIP3,TOP2A,VEGFC,ZNF165,ZNF274	Akt,Ap1,EGR1,ERK1/2,ESR1,ESR2,JUN,NFKB1,NFKBIA,NFkB (complex),RELA,STAT3,beta-estradiol,methylselenic acid,reactive oxygen species
1-3_vs_4-6_human - q001logFC1		iron		chemical - endogenous mammalian		-0.184		-0.052	0.007	0.000751	CYBRD1,DDIT3,FTL,GADD45B,GADD45G,HIF1A,HMOX1,IL6,LCN2,MCOLN1,PPP1R15A,SLC11A2,SLC39A8,SLC40A1,SOD2,UBE2D1	EPAS1,HIF1A,IL6,Ikb,JUN,NFE2L2,NFKB1,NFKBIA,NFkB (complex),RELA,SMAD3,SP1,STAT3,TFRC,TP53,VHL,cytokine,iron
1-3_vs_4-6_human - q001logFC1		salirasib		chemical drug	Activated	3.02	bias	0.286	1.89	0.000751	AK4,ALDOC,ATF3,CA9,CITED2,HIF1A,PDGFRA,PDGFRB,PFKFB3,PGM1,PLAT,PLOD1,PLOD2,SERPINE1,TJP2,VEGFC	HRAS,JUN,KRAS,MYC,NFKBIA,NFkB (complex),NOTCH1,RELA,SP1,TP53,salirasib
1-3_vs_4-6_human - q001logFC1		CCL2	-3.57	cytokine	Inhibited	-3.173		-0.152	-2.493	0.000757	ABCA1,CCL11,CCL2,CD80,CEBPD,CXCL10,CXCL8,F3,HTR2B,ICAM1,IL1A,IL1B,IL6,ITGA1,ITGA5,ITGAL,LCN2,MMP1,PTGS2,SERPINE1,SLC40A1,VCAM1,ZC3H12A	5-hydroxytryptamine,Ap1,CCL2,ERK1/2,FOXO3,JUN,Jnk,NFATC2,NFKB1,NFKBIA,NFkB (complex),P38 MAPK,RELA,STAT1,STAT3
1-3_vs_4-6_human - q001logFC1		lenalidomide		chemical drug		-0.902		-0.087	-0.297	0.000769	ANTXR1,BCL9L,CAV1,CAV2,CITED2,DCC,DNAJC25,ELF3,EPOR,ERN1,FN1,FZD2,FZD7,GINS4,H2BC8,H3C4,HINT3,HLA-DPB1,IKZF1,IL3RA,KCNMA1,KLF4,LHFPL2,LRP1,LRRC4C,MAML2,MAN1C1,MARCHF2,MGLL,MYB,NFKBIZ,PLOD2,RASSF4,RGS1,RGS16,ROR1,SCN9A,SMAD3,SNRPN,TCF7L1,TET1,TMEM64,TNFRSF10B,TNFRSF21,TNS3,UTRN,WDR72,WNT9A,ZWILCH	IFNG,IKZF1,NFKB1,NFKBIA,NFkB (complex),RELA,STAT1,STAT3,TNF,lenalidomide
1-3_vs_4-6_human - q001logFC1		RUNX2	-0.012	transcription regulator		-0.814		-0.182	0.024	0.000774	ALPL,C4A/C4B,CEBPD,COL1A1,COL24A1,CREB3,CXCL8,DPYSL3,EDN1,FGF18,FN1,GADD45B,HIF1A,IL20RB,ITGAL,ITGB4,LGALS3,MMP13,NEXN,NUDT12,PCDH18,SERPINE1,SNAI2,SPP1,ST3GAL5,SVIL,TG,TNFRSF11B,TPM1	ARNT,Akt,Ap1,CEBPA,CEBPB,EGR1,HIF1A,JUN,NFKBIA,NFkB (complex),NOTCH1,PPARG,RELA,RUNX2,SMAD3,SMAD4,SMAD7,STAT3,TP53,VHL
1-3_vs_4-6_human - q001logFC1		loxoribine		chemical drug		-1.71		-0.167	-1.311	0.000777	CXCL8,IL6,PTGES,PTGS2,SDC1,TLR5,TLR7	ERK,Ikb,JUN,NFKB1,NFKBIA,NFkB (complex),PPARG,RELA,STAT3,TLR7,loxoribine
1-3_vs_4-6_human - q001logFC1		nickel chloride		chemical toxicant		-1.889		-0.21	-1.347	0.000777	CCL2,DNMT3B,HIF1A,IL1B,IL6,PHLPP1,PTGS2	Akt,Ap1,EGR1,IKBKB,JUN,MAPK14,NFKB1,NFKBIA,NFkB (complex),PI3K (complex),RELA,SP1,STAT3,nickel chloride
1-3_vs_4-6_human - q001logFC1		spermine		chemical - endogenous mammalian		-0.503		0	-0.503	0.000777	CCL2,IGFBP2,IL1B,IL6,ITGAL,SAT1,TLR2	Ap1,CREBBP,EGR1,EP300,FOS,HMGB1,JUN,NFKB1,NFKBIA,NFkB (complex),NOS3,PPARG,RELA,SREBF1,STAT1,STAT3,arachidonic acid,histamine,spermine
1-3_vs_4-6_human - q001logFC1		TAF4B	-0.729	transcription regulator		-1.72	bias	-0.367	-0.85	0.00079	CCN2,FN1,IER3,MMP13,MMP3,NFKBIA,RET,SPP1,TGFB3,TNFAIP3
1-3_vs_4-6_human - q001logFC1		MET	-4.05	kinase	Inhibited	-2.406		-0.193	-1.457	0.000797	BNIPL,CAMK2B,CD44,CITED2,CLDN23,CXCL1,CXCL8,EDN1,FBXO32,FN1,HGF,HLX,HMOX1,IFIT1B,IL15RA,IL1B,IL6,JAG2,KLF4,MMP13,MUC1,NFKBIZ,PIM1,PTGS2,SLCO3A1,SOCS3,SOD2,SPP1,TRIM63,VEGFC	Ap1,FOS,JUN,JUNB,Jnk,MAPK14,MET,NFKBIA,NFkB (complex),P38 MAPK,RELA,SP1,STAT1,STAT3
1-3_vs_4-6_human - q001logFC1		CYBB		enzyme	Inhibited	-2.101		-0.238	-1.289	0.000812	CCN2,COL3A1,CSF2,CXCL10,CXCL12,DDIT3,ICAM1,IL1B,IL6,PTGS2,TGFB3,TNFRSF11A	Akt,Ap1,CYBB,EGFR,EGR1,ERK,ERK1/2,FOS,JUN,NFKBIA,NFkB (complex),P38 MAPK,PPARG,RELA,SP1,STAT3
1-3_vs_4-6_human - q001logFC1		mezerein		chemical - endogenous non-mammalian						0.000856	CD74,FN1,HLA-B,IL1A,IL24,IRF9,MT-ND2,RGS16,SLC16A6	CSF2,NFKBIA,NFkB (complex),RELA,SP1,STAT3,mezerein
1-3_vs_4-6_human - q001logFC1		PLA2G4A	-2.897	enzyme	Inhibited	-2.153	bias	-0.327	-1.261	0.000867	CCL2,CX3CL1,CXCL8,ICAM1,IL1B,IL6,KRT18,PTGS2	Ap1,FOXO1,FOXO3,JUN,LDL,NFE2L2,NFKB1,NFKBIA,NFkB (complex),PLA2G4A,PPARG,REL,RELA,SREBF1,STAT1,STAT3,SYK,oleic acid,palmitic acid
1-3_vs_4-6_human - q001logFC1		mannitol		chemical - endogenous mammalian		-1		-0.082	-0.777	0.000867	AKR1B1,AQP9,CCN2,COL1A1,FN1,ICAM1,SOD2,TRPV4	ATF2,Akt,D-glucose,EGR1,FOS,FOXO1,HIF1A,IL6,JUN,MAPK14,NFKB1,NFKBIA,NFkB (complex),PPARG,RELA,SP1,STAT3,mannitol
1-3_vs_4-6_human - q001logFC1		SOD2	-3.174	enzyme		0.714		0.022	0.646	0.000868	ACADL,ACPP,BCAS4,CAT,COLEC12,DDIT3,GLYCTK,HMOX1,IL1B,IL6,INHBE,JADE2,MMP1,MMP13,MMP3,MT1E,MYO3B,PLAGL1,PRRX1,PTGS2,PTPRO,SERPINE1,SOD2,UCP2,ZNF358	Ap1,ESR1,FOS,JUN,Jnk,Mapk,NFATC2,NFKBIA,NFkB (complex),Nfat (family),PPARG,RELA,SOD2,SP1,STAT3,hydrogen peroxide,reactive oxygen species
1-3_vs_4-6_human - q001logFC1		TFAP2A		transcription regulator		0.43		0.047	0.244	0.000868	ABCA1,BIRC3,BOK,CHRNA3,CXCL1,CXCL2,DCLK1,EFEMP1,EGFR,FGFR4,GEM,GPR37,HRK,IGF2,KLF4,LIPA,PLAAT3,PLAUR,RBL2,RPLP0,SERPINE1,SESN3,SOD2,STX7,TPM1	Akt,Ap1,CEBPB,CTNNB1,EGR1,HDAC1,HDAC3,JUN,Laminin (complex),MYC,NFKBIA,NFkB (complex),PPARG,RELA,RNA polymerase II,RUNX2,SMAD4,SP1,SP3,STAT3,TCF,TFAP2A,TP53
1-3_vs_4-6_human - q001logFC1		FOXL2		transcription regulator		-1.71		-0.204	-0.853	0.00088	ATF3,BCL2A1,CCL20,CPM,CXCL2,CYP26B1,FAS,GPRC5B,ICAM1,IER3,IL11,NFATC2,PPARGC1A,PPP1R15A,PTGS2,SOD2,TNFAIP3,ZNF165	Ap1,FOXL2,NFkB (complex),SMAD3,SMAD4,SMAD7,STAT3
1-3_vs_4-6_human - q001logFC1		PDGFB	-0.154	growth factor		-1.718		-0.171	-1.007	0.00088	ADAMTS7,COL1A1,CXCL8,FGF1,FGF7,FN1,ICAM1,IL6,MMP3,NOTCH2,NOTCH3,PDGFRB,PTGS2,RGS5,S1PR2,SERPINF1,SPP1,TNC	Ap1,CBL,CTNNB1,ERK,ERK1/2,HIF1A,ITGB1,JUN,NFKBIA,NFkB (complex),PDGFB,PPARG,PTK2,RELA,SMAD3,STAT1,STAT3,TP53,VEGFA,YAP1
1-3_vs_4-6_human - q001logFC1		NR4A2	-1.016	ligand-dependent nuclear receptor		1.063		-0.116	1.577	0.000884	ABL2,CCL20,CD80,COL16A1,COL1A1,COL6A1,COL6A2,CXCL8,HMOX1,KCNMA1,MMP1,MMP13,MMP3,NR4A2,PTGS2,PTX3,RET,SESN3,SLC39A8,SMAD3,TGFB3	Ap1,CCL2,JUN,NFKB1,NFKBIA,NFkB (complex),NR4A2,PPARG,RELA,SMAD3,SREBF1,STAT3,TNF,fatty acid
1-3_vs_4-6_human - q001logFC1		reactive oxygen species		chemical toxicant	Inhibited	-3.433	bias	-0.303	-1.969	0.000887	CAT,CCL2,CCN2,CD200,CD80,CSF3,CXCL8,CXCR4,DDIT3,EDN1,EGFR,ERBB3,F3,FAS,HIF1A,HMOX1,IL1B,IL6,MMP1,MMP3,NFKB1,NOX3,PTGS2,SERPINE1,SOD2,TLR2,TNFAIP3,UCP2,VCAM1	Ap1,JUN,Jnk,NFKB1,NFKBIA,NFkB (complex),P38 MAPK,Pkc(s),RELA,SP1,STAT3,reactive oxygen species
1-3_vs_4-6_human - q001logFC1		ENG	-0.989	transmembrane receptor		0.096		-0.086	0.365	0.000887	CCN2,CDH5,CXCR4,ELN,FN1,ITGA1,ITGA5,MMP1,PECAM1,RAC2,SERPINE1,SMAD7,TWIST1	Ap1,ENG,FN1,JUN,NFKB1,NFKBIA,NFkB (complex),RELA,SKIL,SMAD2,SMAD3,SMAD4,SMAD7,SP1,STAT3,TGFB1,TGFBR1
1-3_vs_4-6_human - q001logFC1		Collagen(s)		complex		0.594		-0.114	0.933	0.000929	BCL3,C3,C3AR1,C4A/C4B,C5AR1,CD55,CREB3L1,DDIT3,FN1,HERPUD1,MMP13,PPP1R15A,PSAT1,TNC	Ap1,CXCL12,Collagen(s),ERK1/2,JUN,JUNB,NFKBIA,NFkB (complex),P38 MAPK,Pkc(s),RELA,SP1,STAT1,STAT3
1-3_vs_4-6_human - q001logFC1		CAT	-1.296	enzyme		1.552		0.19	0.826	0.000937	BCL2A1,CAV1,CCL2,COL1A1,CXCL8,FN1,HIF1A,HMOX1,IL6,MMP1,PTGS2,SERPINE1,TNC,TNFRSF10B,VCAM1,XAF1	Ap1,CAT,ERK1/2,JUN,NFKBIA,NFkB (complex),P38 MAPK,Pkc(s),RELA,SP1,STAT3,VEGFA,hydrogen peroxide
1-3_vs_4-6_human - q001logFC1		FOSL2	-1.156	transcription regulator		-1.064		-0.241	-0.354	0.000937	ABCA1,CSF2,CXCL8,DBH,F3,FAS,FOSL1,HPGD,ITGB4,IVL,LY6K,MMP1,MMP13,MMP3,SPP1,TK1	Ap1,ESR1,ESR2,FOS,FOSL2,HIF1A,IL6,JUN,JUNB,JUND,NFATC2,NFKBIA,NFkB (complex),Nfat (family),RELA,SP1,STAT3
1-3_vs_4-6_human - q001logFC1		Il3		cytokine		0.546		-0.095	0.868	0.000949	ADAM19,ADGRE1,ANPEP,ATF5,BAG1,CD14,CISH,CSF1,CSF2,CSF3,FAS,IL6,LCN2,MMP13,MMP3,MYB,PIM1,SOCS1,SPP1,TNFRSF1B	BCL6,CEBPB,ESR1,ID2,IL4,Il3,JUN,JUNB,NFKB1,NFKBIA,NFkB (complex),RELA,STAT1,STAT3,STAT5A,STAT6,TNFSF11
1-3_vs_4-6_human - q001logFC1		minocycline		chemical drug		1.874	bias	0.296	0.637	0.000949	ACE,ADGRE1,AGTR1,ATF3,CSF2,CXCL8,GJA1,ICAM1,IL1A,IL1B,IL6,IL6R,IL6ST,ITGAX,NGFR,PTGS2,SLC12A5,SLC3A2,TNFRSF1B,VCAM1	Ap1,ERK1/2,IL1,Ige,JUN,MAPK14,NFATC2,NFKB1,NFKBIA,NFkB (complex),P38 MAPK,RELA,SP1,STAT3,minocycline
1-3_vs_4-6_human - q001logFC1		RAF1	0.388	kinase	Inhibited	-3.299	bias	-0.322	-1.275	0.000951	ANKRD1,CALCA,CD44,CD74,CDON,CSF2,EGR3,FAS,HIF1A,IER3,IL1B,IL1R1,IL6,ITGA2,ITGB4,MET,MGLL,MMP1,MMP13,MMP3,MXD1,MYBL2,NFKB1,NINJ1,OSMR,PC,PCSK6,PLAT,PLAUR,PLD1,PTGS2,RET,RGS1,RND3,SDC1,SELENBP1,SERPINB7,SLC16A7,ST3GAL4,ST6GALNAC2,TIAM1,TRAF1,TSPOAP1,TXNIP	Ap1,ESR1,HIF1A,JUN,JUNB,NFATC2,NFKB1,NFKBIA,NFkB (complex),Nfat (family),P38 MAPK,RAF1,RAS,RELA,STAT1,STAT3
1-3_vs_4-6_human - q001logFC1		LGALS3	-1.115	other		-1.577		-0.084	-1.246	0.000953	COL3A1,COL4A1,CTSF,CXCL2,ENPP2,FN1,GFRA1,ICAM1,IGFBP5,IL1B,IL6,ITGA10,ITGAV,KRT18,LGALS12,MUC1,NFATC2,PLEK2,PPARGC1A,SAA1,SELE,SOCS3,VCAM1,WNT9A	ERK,IL12A,IL6,JUN,LGALS3,NFKB1,NFKBIA,NFkB (complex),PPARG,RELA,STAT1,STAT3,STAT4,TNF
1-3_vs_4-6_human - q001logFC1		ADAMTS18		peptidase	Inhibited	-2.728	bias	-0.32	-1.675	0.000961	CCN2,CDH10,CLDN4,COL25A1,COL8A1,COL9A2,COL9A3,ITGB4,LAMB3,MMP15,TGFB3
1-3_vs_4-6_human - q001logFC1		HISTONE		group		-0.555		-0.028	-0.492	0.000961	ABL1,AHR,ATF5,CSF2,HPGD,IL6,LAT,NFATC2,NOD2,SLPI,WT1	HISTONE,JUN,NFATC2,NFKB1,NFKBIA,NFkB (complex),P38 MAPK,PARP1,RELA,STAT3,TLR4,TP53,etoposide
1-3_vs_4-6_human - q001logFC1		MECOM		transcription regulator		-1.432		-0.204	-0.98	0.000961	CALY,DCN,GADD45G,GATA2,ITGA2B,ITGB4,ITPR2,PML,RPS6,RPS6KA1,SERPINE1
1-3_vs_4-6_human - q001logFC1		PTX3	-4.064	other		0.016		0.249	-0.785	0.000961	CCL2,CCN2,CXCL2,CXCL8,EGR3,F3,IL1B,IL6,NFKB1,TLR2,TRAF3	Ap1,ERK1/2,IL6,JUN,NFKB1,NFKBIA,NFkB (complex),PTX3,RELA,STAT3,TP53
1-3_vs_4-6_human - q001logFC1		UPF2	0.578	other		0.266		0.201	-0.395	0.000961	BAG1,CACNA1D,CACNB2,CAMK2N1,NEO1,PTGS2,RERGL,TNFAIP3,TNFRSF11B,TSPAN13,TSPAN8
1-3_vs_4-6_human - q001logFC1		MAPK3	-0.614	kinase		-1.995	bias	-0.254	-0.853	0.000969	ARC,B4GALT1,CXCL8,EGR4,FN1,FOSL1,FOSL2,FURIN,IL6,LEPROT,MMP1,NPTX2,PLA2G4A,PLAUR,PPARGC1A,PTGES,PTGS2,RET,SMAD3,SPP1,TNFRSF10A,TNFRSF10B	ATF2,Ap1,ERK,ERK1/2,FOS,JUN,MAP2K1,MAPK1,MAPK3,NFkB (complex),PPARG,RELA,SP1,STAT1,STAT3,TP53
1-3_vs_4-6_human - q001logFC1		TFRC	-0.337	transporter		0.07	bias	0.265	-1.17	0.000969	ATF3,ATF5,CHAC1,COL1A1,DDIT3,ERO1A,FTL,GGT1,GPX7,HERPUD1,HMOX1,PFKFB3,PHGDH,PPP1R15A,PTN,RGS1,SERPINB8,SLC11A2,STC2,SULF2,TGFB3,TNFSF10	JUN,NFE2L2,NFKB1,NFKBIA,NFkB (complex),RELA,STAT3,TFRC,VHL,iron
1-3_vs_4-6_human - q001logFC1		MAP2K3	-0.503	kinase		-1.474	bias	-0.324	-0.253	0.00101	CCL8,COL1A1,COL3A1,CXCL10,CXCL8,DDIT3,ICAM1,IL1B,IL6,IRF9,IVL,MMP1,MMP13,MMP3,PPARGC1A,PTGS2,SERPINE1,SGK1,TNFSF10	Ap1,ERK1/2,FOS,JUN,Jnk,MAP2K3,MAPK14,MAPK8,NFKBIA,NFkB (complex),P38 MAPK,RELA,SP1,STAT3
1-3_vs_4-6_human - q001logFC1		RC3H1	2.032	enzyme	Activated	2.309	bias	0.324	1.187	0.00101	BST2,CCL2,CCL20,CD44,CXCL2,EDN1,FOSL1,IFI16,IFI30,IL1A,IL1B,IL6ST,IRF9,PLSCR1,SDC1,SPP1,TNFAIP3,TNFRSF1B,WNT5A	FOXO1,FOXO3,HIF1A,IL6,JUN,JUNB,MTOR,NFKB1,NFKBIA,NFkB (complex),RC3H1,RELA,STAT1,STAT3,TNF
1-3_vs_4-6_human - q001logFC1		sulindac sulfide		chemical drug		1.587		0.054	1.361	0.00101	ATF3,BACE1,BCAM,CCN2,ESD,ETNPPL,GADD45G,GARS1,GDF15,IL24,MMP1,MSX1,MTHFD2,PRSS23,PSG5,PTGES,PTGS2,STC2,TNFRSF10B	ATF2,Ap1,Creb,ELK1,FOS,HIF1A,JUN,Jnk,MAPK3,NFKB1,NFKBIA,NFkB (complex),PTGS1,RAS,RELA,STAT3,sulindac sulfide
1-3_vs_4-6_human - q001logFC1		CNB-001		chemical reagent	Activated	2.449	bias	-0.301	3.186	0.00106	ASNS,ATF3,DDIT3,HERPUD1,PPP1R15A,SLC7A11
1-3_vs_4-6_human - q001logFC1		IL1R2	-3.105	transmembrane receptor	Activated	2.364	bias	0.367	1.496	0.00106	CCL20,CSF2,CXCL2,CXCL8,IL1B,IL6	Ap1,IL-1R,IL1,IL1A,IL1R1,IL1R2,IL1RAP,Ikb,JUN,NFKB1,NFKBIA,NFkB (complex),RELA,STAT1,STAT3
1-3_vs_4-6_human - q001logFC1		PPP1R15B	0.359	phosphatase	Inhibited	-2.414	bias	0.301	-3.14	0.00106	CEBPG,CHAC1,DDIT3,NUPR1,PPP1R15A,SESN2
1-3_vs_4-6_human - q001logFC1		manumycin A		chemical reagent	Activated	2.412		0.234	1.848	0.00106	ANPEP,CXCL8,FN1,IL1B,PLD1,PTGS2	Ap1,CBL,CTNNB1,FOS,HDAC3,HIF1A,IKK (complex),ITGB1,JUN,MAPK1,NFKB1,NFKBIA,NFkB (complex),PPARG,PTGS2,RAS,RELA,STAT1,STAT3,TP53,manumycin A
1-3_vs_4-6_human - q001logFC1		CASP1	-0.526	peptidase		-0.532		-0.194	0.065	0.00108	ACOX1,CCL11,COL1A1,CSF2,CSF3,CXCL2,IL1A,IL1B,IL6,PPARA,PTGS2,SREBF2	CASP1,IFNG,IL1A,IL37,JUN,LEP,NFKB1,NFKBIA,NFkB (complex),P38 MAPK,PPARG,RELA,STAT1,STAT3
1-3_vs_4-6_human - q001logFC1		NLRP12		other		0.472		0.163	-0.078	0.00108	BCL3,CXCL12,CXCL2,CXCL8,CXCR4,HLA-B,HLA-C,ICAM1,IL1B,IL6,PSMB8,TRAF3	ATP,EP300,FOXO3,HMGB1,JUN,MAP3K14,NFKB1,NFKB2,NFKBIA,NFkB (complex),NLRP12,REL,RELA,RELB,STAT3
1-3_vs_4-6_human - q001logFC1		calcimycin		chemical reagent	Inhibited	-2.221		-0.237	-1.034	0.0011	ACE,AGTR1,ATF3,CD14,CD46,CD80,CD83,CSF2,CXCL8,DDIT3,FDX1,FN1,FOSL1,HERPUD1,HIF1A,ICAM1,IL6,LAT,LCN2,MMP13,MUC2,PDIA2,PTGS2,SERPINE1,SYT4,TLR2,TNFSF10	ATP,FOXO3,HMGB1,IL6,JUN,NFKB1,NFKBIA,NFkB (complex),P38 MAPK,RELA,STAT3,calcimycin,prostaglandin E2
1-3_vs_4-6_human - q001logFC1		CDKN1A	0.083	kinase	Activated	3.216		0.166	2.219	0.0011	ATRX,CCL2,CCN2,CD44,CDKN3,CHAF1B,CKS1B,COL4A1,COL4A2,CSF2,CSF3,CXCL2,DSE,E2F2,FAS,FN1,HIF1A,HSPA1A/HSPA1B,IL16,IL1B,IL1R1,IL32,IL6,ITGAV,KRT18,LGALS3,LOXL2,MBNL2,MMP1,MMP3,MSN,MSX1,MUC2,MYBL2,NFKBIA,ORC1,OSMR,PCLAF,PHGDH,PRSS23,RAD51,RBL2,RPA3,SAA1,SERPINE1,SOD2,SSPN,TGM1,TNFAIP6,TOP2A,TUBB3,ZNF84	CDKN1A,EGR1,FOXO3,JUN,NFKB1,NFKBIA,NFkB (complex),P38 MAPK,RB1,RELA,SP1,STAT3,TP53
1-3_vs_4-6_human - q001logFC1		POU5F1		transcription regulator	Inhibited	-2.344		-0.127	-1.52	0.00111	AHR,B3GNT7,BAG1,BCL2A1,BIRC3,BMPER,CARD6,CASP10,CRABP2,CXCL10,DLX3,DLX4,DLX5,DNMT3B,EFEMP1,FAS,FGF5,FUT4,GADD45G,GATA2,GATA6,GBP3,GBP4,GBX2,HAND1,HIF1A,HRK,IER5L,IL6,KLF4,KRT17,KRT18,LOXL1,MYBL2,MYCN,ORAI1,PCDH18,PCSK6,PDGFRA,PECAM1,PPARA,PPL,PYCARD,SALL4,SERPINA1,SIRPA,SMAD7,SNAI2,SPP1,TET1,TGFB3,TGM1,TNFRSF10A,TNFRSF10B,TNFRSF11B,TNFRSF21,TNFRSF9,TNFSF10,TRAF3,TWIST1,TWIST2,USP44,WNT5A	AKT1,Ap1,CEBPB,ESR1,ESR2,GATA4,HMGB1,Histone h3,JUN,MYCN,NFKBIA,NFkB (complex),POU5F1,RARA,RELA,RNA polymerase II,RXRA,SOX2,SP1,TBX5,TP53,estrogen receptor
1-3_vs_4-6_human - q001logFC1		Creb		group		-0.919		-0.187	0.222	0.00111	AASS,ABL2,ANTXR1,ATF3,BACE1,BCL2L15,C3AR1,CALCA,CD14,CD5L,CDH10,CEBPD,CLMN,COL8A1,CSRP1,CXCL10,CXCL8,CXXC1,DBH,DDX39B,EGR3,EGR4,FAS,FGFR1OP2,FHDC1,FLNB,FOSL1,GABPB2,GJA1,GSTM3,HPGD,IER3,IFI16,IL11,IL1B,IL6,ITGA10,IVL,KPTN,MITF,MMP1,MT-ND5,MYB,NDN,NEDD9,NRN1,ORM1,PDE3B,PLAT,PPARGC1A,PPFIBP1,PTGS2,RET,RNASEH2A,RYR2,SESN3,SLC7A11,SYNPO,TCAF1,THAP1,TNFRSF11B	Ap1,CTNNB1,Creb,ESR1,ESR2,FOS,HMGB1,Histone h3,JUN,MYC,NFKB1,NFKBIA,NFkB (complex),PPARG,REL,RELA,RNA polymerase II,SP1,STAT3,TCF,TP53,TP63,TP73
1-3_vs_4-6_human - q001logFC1		CTSS	-3.161	peptidase		-0.216		-0.176	0.277	0.00111	COL4A1,COL4A2,CX3CL1,DAG1,FAS,IL1B,ITGA5,ITGA7,TNFSF10,UTRN	CBL,CREBBP,CTNNB1,CTSS,CXCL8,HIF1A,IL1B,ITGB1,NFKB1,NFKBIA,NFkB (complex),RELA,STAT1,STAT3
1-3_vs_4-6_human - q001logFC1		IL-1R		group	Inhibited	-2.954	bias	-0.338	-1.955	0.00111	COL3A1,CSF2,CXCL2,IL1A,IL1B,IL6,MMP1,MMP13,MMP3,SELE	Ap1,ERK1/2,IL-1R,IL1A,JUN,MAP3K7,NFKB1,NFKBIA,NFkB (complex),P38 MAPK,RELA,STAT3,cytokine
1-3_vs_4-6_human - q001logFC1		TGFBR1	-0.332	kinase		-1.82		-0.235	-0.763	0.00114	AHR,BGN,CCN2,COL1A1,EDN1,FN1,FURIN,GAS1,HMOX1,KLF4,LTBP1,MMP13,MUC2,NFATC2,PTX3,SCX,SERPINE1,SMAD7,SNAI2,TWIST1,VEGFC,WNT9A	Ap1,JUN,NFKBIA,NFkB (complex),P38 MAPK,RELA,SKIL,SMAD2,SMAD3,SMAD4,SMAD7,SP1,STAT3,TGFB1,TGFBR1
1-3_vs_4-6_human - q001logFC1		L-alpha-lysophosphatidylcholine, palmitoyl		chemical - endogenous mammalian	Activated	2		0.22	1.559	0.00114	CCL2,CXCL10,CXCL8,ICAM1	Ap1,JUN,L-alpha-lysophosphatidylcholine, palmitoyl,NFKB1,NFKBIA,NFkB (complex),RELA,STAT3,VEGFA
1-3_vs_4-6_human - q001logFC1		NCGC00186528		chemical reagent		1.154		0.22	0.72	0.00114	COL3A1,COL4A1,FN1,PPARGC1A
1-3_vs_4-6_human - q001logFC1		[Lys15,Arg16,Leu27]VIP(1-7)GRF(8-27)		chemical reagent	Activated	2	bias	0.367	1.265	0.00114	CCL2,CD80,CXCL8,IL6
1-3_vs_4-6_human - q001logFC1		grepafloxacin		chemical drug		1.98	bias	0.367	1.253	0.00114	CXCL8,IL1A,IL1B,IL6	JUN,NFKBIA,NFkB (complex),P38 MAPK,RELA,STAT3,grepafloxacin
1-3_vs_4-6_human - q001logFC1		RNASEH2A	-1.026	enzyme						0.00115	CTSF,CXCL10,GBP2,IFI16,IFIT1B,IFNGR2,IL6,IRF9,NFKB1,NFKB2,NFKBIA,PTGS2,TLR2
1-3_vs_4-6_human - q001logFC1		pentoxifylline		chemical drug		0.944	bias	0.275	-0.028	0.00115	ACE,AGTR1,CCN2,COL1A1,ICAM1,IL1B,IL6,NFKBIA,NPPB,ORM1,POSTN,TNFRSF10B,VCAM1	Ap1,ERK,ERK1/2,JUN,NFKB1,NFKBIA,NFkB (complex),P38 MAPK,PPARG,RELA,STAT3,TNF,pentoxifylline
1-3_vs_4-6_human - q001logFC1		enalapril		biologic drug		0.081		-0.047	0.268	0.00116	ABCC2,ACE,ASNS,C4A/C4B,CLDN4,CP,GCGR,GSTM3,HGF,IER3,LCN2,LGALS3,SERPINE1,SPP1,UCP2,VCAM1	Ap1,HGF,JUN,NFKBIA,NFkB (complex),RELA,SMAD4,STAT3,TGFB1,enalapril
1-3_vs_4-6_human - q001logFC1		fulvestrant		chemical drug		0.775		0.084	0.178	0.00116	ABL1,ACOX2,ADRB2,ANKS1B,ASNS,C3,CA12,CAV1,CAV2,CCL2,CD74,CEBPD,CKS1B,CSF1,CXCL10,CXCL11,CXCL12,EGFR,EGR3,EPOR,ERBB3,FOSL2,GAL,GJA1,GUCY1A1,ICAM1,IER3,IGFBP5,IL1B,KIF11,LEPR,MMD,MUC1,MYB,NGFR,NUDT1,PRIM1,PRSS23,PTGER3,PTGES,PTGS2,RBL2,RECQL4,RNASEH2A,SKP2,SNAI2,SNCG,TGFBR3,TK1,TNFRSF11B,TTC9,VCAM1,VIPR1	EGFR,ERK,ESR1,ESR2,FOS,JUN,NFKBIA,NFkB (complex),PGR,PPARG,RARA,RELA,SP1,STAT3,estrogen receptor,fulvestrant,progesterone,prostaglandin E2
1-3_vs_4-6_human - q001logFC1		CTCF	0.318	transcription regulator		1.178		-0.102	1.617	0.00117	ARC,AVPR1A,C1QL1,CD14,CD83,CXCR4,DOT1L,GAD1,GAL3ST1,GBX2,IGF2,IL1R1,ITGA8,MUC2,MYCN,NEFH,NFKB2,PCDHA10,PCDHA4,PCDHAC2,PCDHB14,PCDHGA10,PCDHGA9,PCDHGC3,PTGS2,RORC,SGK1,SLC7A11,TGFB3,TLR2	CTCF,RNA polymerase II,TP53
1-3_vs_4-6_human - q001logFC1		Foxp1		transcription regulator		0.043		0.009	0.011	0.00118	ACY1,CDS1,DNER,E2F2,ELAVL4,FBXL16,GJA1,HCN1,MTCL1,MYCN,NGEF,PIK3IP1,PPARGC1A,RASD1	Akt,EGR1,Foxp1,JUN,NFKBIA,NFkB (complex),RELA
1-3_vs_4-6_human - q001logFC1		SMAD1	-0.375	transcription regulator		-0.864	bias	-0.292	0.134	0.00118	ALPL,CCN2,COL1A1,COL4A1,CSF1,CXCL2,GADD45B,ICAM1,IL11,SELE,SMAD7,SPP1,TLX2,VCAM1	CEBPB,GATA4,HIF1A,JUN,NFKBIA,NFkB (complex),NOTCH1,P38 MAPK,RB1,RELA,RUNX2,RXRA,SMAD1,SMAD3,SP1,STAT3,TBX5,TP53
1-3_vs_4-6_human - q001logFC1		STK40	-1.117	kinase	Activated	2.403		-0.151	2.766	0.00118	C5,C6,CCL2,CXCL1,CXCL5,CXCL8,FGF1,FGF18,FUT4,IL1B,MR1,PTGS2,ST3GAL1,TLR5	Ap1,ERK1/2,JUN,NFKB1,NFKBIA,NFkB (complex),RELA,STAT3,STK40
1-3_vs_4-6_human - q001logFC1		MAPK9	-0.805	kinase	Inhibited	-3.395		-0.157	-2.578	0.0012	BIRC3,CAV1,CCL2,CCN2,CXCL8,DMD,EDN1,EPAS1,FAS,FOSL1,FOSL2,GADD45B,HIF1A,IFI16,IGFBP2,IL11,IL15RA,IL1B,IL6,IRF9,ITGB4,MMP3,NME2,NR1H3,PLA2G4A,PLAT,PPARA,PPP1R15A,PTGES,PTX3,RPSA,SERPINA1,SOD2,SOD3,TNFAIP3	Ap1,FOS,IL1B,JUN,MAPK9,NFKB1,NFKBIA,NFkB (complex),RELA,SP1,STAT3,TNF
1-3_vs_4-6_human - q001logFC1		SMAD7	1.085	transcription regulator	Activated	2.606		0.107	2.017	0.0012	BGN,BZW2,CCL2,CCN2,CGREF1,CITED2,COL1A1,COL3A1,COL6A1,COL6A3,CXCL10,CXCL12,DCN,DNMT3B,EFEMP1,FAS,FGF5,FN1,FURIN,HMOX1,ICAM1,IL1B,ITGA7,MATN2,MET,MMP1,NFKBIA,NID2,PLAT,SERPINE1,SMAD3,SMAD7,TGFB3	Ap1,CTNNB1,EGFR,FAS,FOS,JUN,NFKB1,NFKBIA,NFkB (complex),RELA,SMAD2,SMAD3,SMAD4,SMAD7,SP1,STAT3
1-3_vs_4-6_human - q001logFC1		ATF2	-0.734	transcription regulator		0.003	bias	-0.355	1.514	0.00122	ANGPTL2,ASNS,ATF3,BCL2A1,COL24A1,CXCL8,DDIT3,DMBT1,FN1,IL6,ITGB8,MMP1,MMP13,NPPB,NUPR1,PDGFRA,PLA2G4A,PPARGC1A,PTGS2,SNAI2,SOD2,VCAM1,ZNF268	ATF2,Ap1,ESR2,FOS,JUN,JUND,Jnk,NFKB1,NFKBIA,NFkB (complex),P38 MAPK,RELA,SP1,STAT3,TNF
1-3_vs_4-6_human - q001logFC1		spironolactone		chemical drug		1.641		0.113	1.131	0.00124	ABCC2,ACE,CCN2,COL1A1,COL3A1,CXCR4,CYP27B1,CYP3A5,EDN1,EDNRB,FN1,GDNF,ICAM1,IL1B,IL6,KCNMA1,LOX,PGF,PTGS2,ULBP1,WT1	Ap1,CTNNB1,Creb,EGR1,FGF2,JUN,Jnk,LEP,NFkB (complex),NR3C1,NR3C2,Nfat (family),PPARG,Pkc(s),RELA,SP1,STAT3,spironolactone
1-3_vs_4-6_human - q001logFC1		FAM3B		cytokine						0.00125	CAV1,DAPK2,DCN,FN1,GJA1,IER3,ITGA5,LCN2,PTN
1-3_vs_4-6_human - q001logFC1		Fibrin		complex		-0.113		0.073	-0.319	0.00125	CDH5,CXCL8,F3,FN1,ICAM1,IL6,KRT18,NGFR,SERPINE1	AHR,Ap1,ERK1/2,FOS,Fibrin,ITGB3,JUN,NFKBIA,NFkB (complex),PLG,RELA,SMAD2,SMAD4,STAT3,TP53,hyaluronic acid
1-3_vs_4-6_human - q001logFC1		JUN/JUNB/JUND		group						0.00125	BDKRB1,C3,CREB3L3,DBH,FOSL1,HMOX1,IL6,MMP1,PTPRO	Ap1,ESR2,FOS,Ikb,JUN,JUN/JUNB/JUND,JUND,MAPK14,NFE2L2,NFKB1,NFkB (complex),RELA,SMAD3,SP1,STAT3
1-3_vs_4-6_human - q001logFC1		TF	-0.123	transporter	Inhibited	-2.218	bias	-0.331	-1.31	0.00125	CCL2,COL1A1,CX3CL1,CXCL8,CYBRD1,EGFR,IL1B,IL6,NFKBIA	Ap1,EGFR,ESR1,ESR2,FOS,HMGB1,Histone h3,JUN,LDL,NFKB1,NFKBIA,NFkB (complex),PPARG,RELA,RNA polymerase II,SP1,TF,estrogen receptor,naringenin,tamoxifen
1-3_vs_4-6_human - q001logFC1		epicatechin gallate		chemical drug		1.941		-0.092	2.181	0.00125	CCNG1,CXCL8,GDF15,ICAM1,IL6,LYN,PTGS2,TP53I11,VCAM1	Ap1,ERK,IGF1,JUN,Jnk,NFKB1,NFKBIA,NFkB (complex),PPARG,PRKCD,RELA,STAT3,epicatechin gallate
1-3_vs_4-6_human - q001logFC1		SIRT1	0.484	transcription regulator		1.82		0.134	0.819	0.00129	ABCA1,ABCC2,ARNT2,BIRC3,CA12,CAT,CAV1,CD74,CD83,EBI3,EPAS1,EPDR1,ERMP1,ERO1A,FAS,FBXO32,FGF5,FGF7,FGFR3,FN1,FOXC2,GABARAPL1,GBP3,GSTM3,H2BC18,HGF,HIF1A,HIVEP3,HMOX1,ICAM1,IDH2,IFIT1B,IL1B,IL6,KALRN,KIF1A,KIF5C,LAMA4,LAPTM5,LGALS3,MAOA,MLLT1,MMP1,MMP13,MMP3,NECTIN4,NEGR1,NELL2,NEURL1,NR1D1,PC,PDGFRA,PML,PPARGC1A,PTN,RGS16,RIMS2,RPL13,SCX,SERPINE1,SLC27A6,SLC7A11,SOCS3,SOD2,SOD3,SYNPO,TAP1,TBC1D10C…	Ap1,ERK1/2,IGF1,JUN,JUNB,Jnk,NFKB1,NFKBIA,NFkB (complex),RELA,SIRT1,STAT1,STAT3,TNF
1-3_vs_4-6_human - q001logFC1		PRKCA	-0.713	kinase	Inhibited	-3.279		-0.188	-2.452	0.00129	CAV1,CCL2,CCN2,CD55,COL1A1,CSF2,CSF3,CST1,CXCL10,CXCL2,FN1,GDF15,HSPA1A/HSPA1B,ICAM1,IVL,MMP1,MMP3,NFKB1,NFKBIA,PEG10,PLD1,PML,PTGS2,PTPRN2,S100A9,SERPINE1,SZRD1,VCAM1	Ap1,ERK,HIF1A,IL17A,JUN,NFKB1,NFKBIA,NFkB (complex),P38 MAPK,PPARG,PRKCA,RAS,RELA,STAT3
1-3_vs_4-6_human - q001logFC1		AGI-1067		chemical drug	Activated	2.213	bias	0.367	1.4	0.00129	CCL2,F3,IL1B,IL6,VCAM1	AGI-1067,Ap1,ERK1/2,ESR1,JUN,Jnk,NFATC2,NFKBIA,NFkB (complex),Nfat (family),P38 MAPK,RELA,STAT3
1-3_vs_4-6_human - q001logFC1		C4A/C4B	-4.919	other		-1.172		-0.092	-0.968	0.00129	C3,C4A/C4B,C5,CXCL10,IL1B	Ap1,C3,C4A/C4B,C5,Creb,ERK1/2,FOS,HMGB1,JUN,NFKBIA,NFkB (complex),RELA,STAT3,histamine
1-3_vs_4-6_human - q001logFC1		DES	0.739	other		-0.292	bias	0.367	-1.01	0.00129	ACE,ANKRD1,DCN,KRT18,SPP1	Akt,CHUK,DES,EGR1,ESR1,JUN,NFKB1,NFKBIA,NFkB (complex),RELA,STAT3,TP53
1-3_vs_4-6_human - q001logFC1		IL26		cytokine		-1.977	bias	-0.367	-1.251	0.00129	CCL20,CXCL8,ICAM1,IL1B,IL6	Ap1,CREB1,IL26,IgG,JUN,JUNB,NFKBIA,NFkB (complex),Pro-inflammatory Cytokine,RELA,STAT1,STAT3,STAT6,TP53,cytokine
1-3_vs_4-6_human - q001logFC1		LPA		other		-1.494		-0.092	-1.297	0.00129	CXCL8,ICAM1,SELE,SERPINE1,VCAM1	CAT,CREBBP,CXCL8,FN1,FOXO1,JUN,LPA,NFE2L2,NFKB1,NFKBIA,NFkB (complex),Nr1h,RELA,SMAD4,SP1,STAT3,TGFB1,TP53,cholesterol
1-3_vs_4-6_human - q001logFC1		S100a7a		other	Inhibited	-2.236	bias	-0.367	-1.415	0.00129	CSF2,CXCL1,CXCL8,IL11,IL1A	Akt,EGR1,ERK,JUN,JUNB,NFKBIA,NFkB (complex),PPARG,RELA,S100a7a,STAT1,STAT3
1-3_vs_4-6_human - q001logFC1		levofloxacin		chemical drug		1.342		0.184	0.931	0.00129	CSF2,CXCL8,IL1A,IL6,MMP3
1-3_vs_4-6_human - q001logFC1		palmitoyl-Cys((RS)-2,3-di(palmitoyloxy)-propyl)-Ala-Gly-OH		chemical reagent	Inhibited	-2.207	bias	-0.367	-1.396	0.00129	CXCL8,ICAM1,IL6,PTGS2,TLR2	Ap1,CREBBP,CXCL8,IL18,IL1B,JUN,NFKB1,NFKBIA,NFkB (complex),RELA,STAT3,TLR2,palmitoyl-Cys((RS)-2,3-di(palmitoyloxy)-propyl)-Ala-Gly-OH
1-3_vs_4-6_human - q001logFC1		protocatechuic acid		chemical - endogenous non-mammalian		-1.387	bias	-0.262	-0.805	0.00129	HIF1A,HMOX1,RGS5,SLC40A1,SOD2	ARNT,Akt,Ap1,EGR1,HIF1A,JUN,Jnk,NFKBIA,NFkB (complex),RELA,STAT3,VHL,protocatechuic acid
1-3_vs_4-6_human - q001logFC1		theaflavin		chemical - endogenous non-mammalian		1.387		0.092	1.183	0.00129	CCL2,CDKN2D,ICAM1,IL6,VCAM1	Ap1,ESR1,FOXO1,FOXO3,JUN,Jnk,NFATC2,NFE2L2,NFKB1,NFKBIA,NFkB (complex),Nfat (family),PI3K (complex),RELA,SP1,STAT3,palmitic acid,theaflavin
1-3_vs_4-6_human - q001logFC1		EIF2AK4	-1.095	kinase	Activated	2.242		-0.225	2.97	0.0013	ASNS,ATF3,CAT,CHAC1,DDIT3,IL1B,IL6,PHGDH,PPP1R15A,PSAT1,SOD2	Akt,Ap1,EGR1,EIF2AK4,ERK1/2,IFNAR1,JUN,NFKBIA,NFkB (complex),RELA,STAT1,STAT3,STAT4,STAT6,cytokine
1-3_vs_4-6_human - q001logFC1		NOSTRIN	2.157	transcription regulator	Activated	2.781	bias	0.367	1.579	0.0013	ACE,CAV1,FGF1,FN1,IL6,ITGA5,MMP1,NFKB1,PECAM1,PGF,SELE	Akt,Ap1,EGR1,JUN,NFKBIA,NFkB (complex),NOS3,NOSTRIN,RELA,STAT1,STAT3,TP53,nitric oxide
1-3_vs_4-6_human - q001logFC1		VTN	-1.008	other		-0.976		-0.162	-0.529	0.0013	COL1A1,EFNB2,F3,IL1B,IRF9,ITGA5,ITGAV,MMP1,PLAUR,PTGS2,SERPINE1	AHR,Ap1,CTNNB1,ERK1/2,FN1,FOS,ITGB3,JUN,MAPK1,NFKB1,NFKBIA,NFkB (complex),PLAU,RELA,SMAD2,SMAD4,SP1,STAT1,STAT3,STAT4,TP53,VTN
1-3_vs_4-6_human - q001logFC1		etanercept		biologic drug	Activated	2.736		0.207	2.06	0.0013	CCL2,CCL20,CD83,CXCL10,CXCL12,CXCL8,ICAM1,IL1B,IL6,PTGES,PTGS2	HMGB1,IL6,JUN,MAPK14,NFKB1,NFKBIA,NFkB (complex),PRKCD,RELA,SP1,STAT3,Tnf (family),etanercept
1-3_vs_4-6_human - q001logFC1		PPARα-RXRα		complex		-1.89	bias	-0.367	-0.918	0.0013	ABCA1,ACADL,ACOX1,GK,IL6,NFKBIA,SLC27A1	IL6,JUN,NFKBIA,NFkB (complex),PPARα-RXRα,RELA,STAT3
1-3_vs_4-6_human - q001logFC1		amphotericin B		chemical drug						0.0013	CCL2,CXCL8,GDNF,IL1B,IL6,LCN2,SPP1	Akt,EGR1,GSK3B,JUN,NFKB1,NFKBIA,NFkB (complex),RELA,STAT3,TNF,amphotericin B
1-3_vs_4-6_human - q001logFC1		nystatin		chemical drug		-1.71		-0.245	-1.182	0.0013	CD80,CXCL8,ICAM1,IL1B,IL6,LCN2,SPP1	Ap1,ERK1/2,JUN,NFATC2,NFKB1,NFKBIA,NFkB (complex),P38 MAPK,REL,RELA,STAT3,TLR4,TP63,TP73,nystatin
1-3_vs_4-6_human - q001logFC1		DAG1	-1.384	transmembrane receptor		-1.316	bias	-0.262	-0.584	0.00133	CDH5,DAG1,DMD,EGFLAM,ITGA7,SNTA1,SSPN,UTRN
1-3_vs_4-6_human - q001logFC1		DPP-23		chemical reagent		1.463	bias	-0.367	2.496	0.00133	DDIT3,DNAJB9,ERN1,ERO1A,HSPA1A/HSPA1B,HSPA6,PADI1,PPP1R15A
1-3_vs_4-6_human - q001logFC1		NOD1	-0.732	other	Inhibited	-2.352	bias	-0.275	-1.704	0.00133	CARD6,CXCL2,CXCL8,IL1A,IL1B,IL6,NFKB1,TRAF3	Ap1,CASP1,CCL2,IKBKG,JUN,JUNB,NFKB1,NFKBIA,NFkB (complex),NOD1,P38 MAPK,RELA,SMAD3,STAT1,STAT3,TP53
1-3_vs_4-6_human - q001logFC1		chlorogenic acid		chemical drug	Activated	2.449		0.21	1.935	0.00133	CCL2,HMOX1,IL6,NFATC2,NFATC3,NINJ1,PTGS2,VCAM1	Ap1,ESR1,JUN,Jnk,NFATC2,NFKB1,NFKBIA,NFkB (complex),NOS3,Nfat (family),P38 MAPK,RELA,STAT1,STAT3,chlorogenic acid
1-3_vs_4-6_human - q001logFC1		diethylmaleate		chemical toxicant	Activated	2.763		-0.019	2.816	0.00133	HMOX1,IL1B,MAFG,NFKBIA,SELE,SLC3A2,SLC7A11,TNFAIP3	BCL6,CREBBP,EP300,JUN,MYB,NFKB1,NFKBIA,NFkB (complex),RELA,RELB,STAT3,TP53,diethylmaleate
1-3_vs_4-6_human - q001logFC1		pirfenidone		chemical drug	Activated	2.189	bias	0.286	1.401	0.00133	CAT,CCL2,CCN2,COL3A1,FN1,POSTN,RND3,SMAD3	Ap1,FOS,JUN,MAPK1,NFKBIA,NFkB (complex),RELA,SMAD2,SMAD3,SMAD4,SP1,STAT1,STAT3,TP53,pirfenidone,prostaglandin E2
1-3_vs_4-6_human - q001logFC1		rottlerin		chemical toxicant		1.735	bias	0.308	0.446	0.00134	ABCA1,BIRC3,CLDN4,COL1A1,COL3A1,CXCL8,DDIT3,ECE1,HMOX1,ICAM1,IL32,IVL,MMP13,MPZ,PLD1,PLSCR1,PTGS2,TJP2,TNFRSF10B,VCAM1	Ap1,ERK1/2,JUN,Jnk,NFKB1,NFKBIA,NFkB (complex),P38 MAPK,PRKCD,Pkc(s),RELA,SP1,STAT3,rottlerin
1-3_vs_4-6_human - q001logFC1		CCN2	-1.803	growth factor		-1.309		-0.191	-0.39	0.00135	ADAMTS4,BCL2A1,CAVIN2,CCN2,CD44,COL1A1,COL4A2,COL8A1,DCN,EMILIN1,FLNB,FN1,FZD2,HIF1A,IGF2,IL6,ITGA1,LOX,MBNL2,MMP1,MMP13,MMP3,RAMP2,SDC4,SERPINE1	Ap1,CCN2,ERK1/2,FN1,IL6,JUN,NFKB1,NFKBIA,NFkB (complex),RELA,SMAD4,SP1,STAT3,TGFB1,VEGFA
1-3_vs_4-6_human - q001logFC1		RHO		g-protein coupled receptor		1.5		-0.058	1.732	0.00136	CACNB2,CD44,CD74,CEBPD,CRABP1,CTSS,DDIT3,DPYSL3,FBLN1,H1-2,NID1,PDE6B,PDE6G,PRPH,SERPING1,SGK1,TNFAIP3	JUN,NFKBIA,NFkB (complex),P38 MAPK,PPARG,RELA,RHO,STAT3,docosahexaenoic acid
1-3_vs_4-6_human - q001logFC1		TCF7L2	0.518	transcription regulator	Inhibited	-5.295	bias	-0.323	-2.873	0.00139	ACADL,ACOT4,ADAMTS4,APLP1,AQP9,ASPH,ATP8B1,BACE1,CAMK2N1,CARHSP1,CCN2,CCP110,CDK19,CLDN11,CPD,CREB3L2,CSRP1,DOCK10,DRAM2,EGFR,ENPP2,EPAS1,ERBB3,EVI2A,FBP1,FBXO32,FMNL2,IL1RAP,KAT2B,KLHL4,MAN1A1,MAP7,MMP1,PLAT,PLEKHB1,PPARGC1A,PPP1R16B,PRICKLE1,PRRG1,RAB31,RAB33A,RHBDL2,SEMA4D,SLC44A1,SMAD7,SMCO3,SNAI2,SNHG16,SP5,SPP1,TBC1D5,TMEM123,TMEM163,TNS1,TPPP,TRIM59,TSPAN15,TSPAN2,TXNDC16,UGT8,ZDHHC9	AR,Akt,CTNNB1,EGR1,ESR1,ESR2,FOXO1,HIF1A,Insulin,JUN,MYC,NFKBIA,NFkB (complex),PPARG,RELA,SP1,STAT3,TCF,TCF7L2,TP53
1-3_vs_4-6_human - q001logFC1		SYK	-0.139	kinase		0.161		-0.024	0.279	0.0014	ATP8A1,BIRC3,CCL2,CD44,CITED2,CSF2,CXCL10,CXCL8,CXCR4,DOCK10,EDN1,FOSL1,HRK,ICAM1,IL1B,IL6,ITGB4,MAML2,NFATC2,PIM1,PRKAR2B,PTPRE,RASSF4,RASSF6,RCSD1,TNFSF10	Ap1,ERK1/2,FOS,HMGB1,JUN,NFKB1,NFKBIA,NFkB (complex),P38 MAPK,PI3K (complex),RELA,SP1,STAT3,SYK,TNFRSF1A,histamine
1-3_vs_4-6_human - q001logFC1		MEX3A	0.374	other		0		0.03	-0.103	0.00142	ABCA1,ACADL,ACOX1,ACOX2,ANGPTL4,CD44,CYP27A1,DCLK1,FZD2,FZD7,PPARA,PPARGC1A
1-3_vs_4-6_human - q001logFC1		NORAD	-0.281	other		-1.732	bias	-0.347	-0.528	0.00142	BASP1,CCN2,COL4A1,COL4A2,COL6A2,GADD45B,IL32,LARP6,PPP1R13L,SDC1,SGK1,SLIT3	NORAD,SKIL,SMAD2,SMAD3,SMAD4,SP1,STAT3
1-3_vs_4-6_human - q001logFC1		SMAD3	-1.154	transcription regulator		-0.599		-0.198	0.642	0.00142	ALPL,ANKRD1,BGN,C3,CCL2,CCL20,CCN2,CDH11,CDH5,CKS1B,COL1A1,COL3A1,COL6A1,COL6A3,CRISPLD2,CXCL10,DDIT3,EDN1,ELN,FN1,FNDC5,GADD45B,HAS2-AS1,HMOX1,IL11,IL1B,IL6,JAM2,LPAR1,MMP1,MMP13,MUC2,MXD1,PC,PCSK5,PPARGC1A,PTGS2,PTX3,RPS6,RPS8,S1PR1,SERPINE1,SMAD3,SMAD7,SNAI2,SPHK1,SPP1,TGFB3,TNC,TPM1,VEGFC,VIP	Ap1,FOS,JUN,NFKBIA,NFkB (complex),P38 MAPK,RELA,SMAD2,SMAD3,SMAD4,SMAD7,SP1,STAT3,TGFB1,Tgf beta
1-3_vs_4-6_human - q001logFC1		MAPKAPK2	-0.179	kinase		-1.722		-0.194	-0.972	0.00143	CCL11,CCL2,CEBPD,CITED2,CXCL10,CXCL8,DDIT3,HSPB6,ICAM1,IL1B,IL6,NFKBIA,PLAT,STAT5A,TOP2A,VCAM1	Ap1,ERK1/2,IL1B,JUN,MAPKAPK2,NFKB1,NFKBIA,NFKBIB,NFkB (complex),REL,RELA,STAT3
1-3_vs_4-6_human - q001logFC1		glucosamine		chemical - endogenous mammalian	Activated	2.112		0.113	1.669	0.00143	CCL2,CXCL1,CXCL2,CXCL8,DDIT3,GPD1,ICAM1,IL24,IL6,INSR,LEPR,MMP3,MT-ND1,PTGS2,STAT5A,TXNIP	Ap1,ERK,ERK1/2,FOXO1,FOXO3,JUN,NFE2L2,NFKB1,NFKBIA,NFkB (complex),P38 MAPK,PPARG,RELA,STAT3,glucosamine,palmitic acid
1-3_vs_4-6_human - q001logFC1		hexachlorobenzene		chemical toxicant		-1.323	bias	-0.316	-0.07	0.00143	ASNS,C4A/C4B,CD14,CD44,CP,ELF3,FCGR2A,GCGR,GPNMB,IER3,ITGB4,LCN2,LGALS3,PSMB8,SPP1,TSPAN8
1-3_vs_4-6_human - q001logFC1		CBX5	0.014	transcription regulator	Activated	4.315	bias	0.367	2.442	0.00144	C15orf48,CEACAM1,CEMIP,CXCL5,GALC,H1-2,ITGA7,LAMB3,LCN2,MAP1LC3A,MUC13,NNT,PLAAT4,PODXL2,PPFIBP2,PRSS23,PSMB8,QPRT,SELENBP1,SLC2A10,SLC2A3,SLC7A8,SNTB1,STAT5A,TSPAN13,TSPAN8,TXNIP
1-3_vs_4-6_human - q001logFC1		CFTR		ion channel		1.065		0.029	0.936	0.00146	ABCA1,ASNS,CUBN,CXCL2,CXCL8,CYP3A5,DMBT1,FAAH,FADS2,FAS,HPGD,HSD17B2,LRG1,NFKB1,NFKBIA,NFKBIZ,PTGS2,SAA1,SLC7A8,SOCS3,TNFAIP3	Ap1,CFTR,CREBBP,CXCL8,FOS,JUN,Mapk,NFKB1,NFKBIA,NFkB (complex),PPARG,RELA,SP1,STAT1,STAT3,STAT6,TP53
1-3_vs_4-6_human - q001logFC1		SMPD1	0.304	enzyme	Inhibited	-3.199		-0.209	-2.432	0.00147	C5,CCL2,CCL20,COL1A1,CSF3,CXCL1,CXCL11,CXCL2,CXCL8,CXCR4,IL6,MAP1LC3B,MMP1,TLR2,TNFSF10	FAS,IL1B,IL6,JUN,NFKB1,NFKBIA,NFkB (complex),P38 MAPK,RELA,SMPD1,STAT3
1-3_vs_4-6_human - q001logFC1		carrageenan		chemical drug	Inhibited	-3.231	bias	-0.351	-1.907	0.00147	BDKRB1,CXCL2,CXCL8,F2RL1,FOSL1,FOSL2,ICAM1,IL1B,IL6,NFKB1,NFKBIA,PTGES,PTGS2,RPS6,WNT9A	Ap1,CREBBP,CXCL8,IL1B,JUN,NFKB1,NFKBIA,NFkB (complex),PI3K (complex),RELA,SP1,STAT3,carrageenan,prostaglandin E2
1-3_vs_4-6_human - q001logFC1		DMP1		other		0.447		0.157	-0.116	0.00148	ADAMTSL2,ADD3,ALPL,BZW2,CDH5,CORO2B,CSDC2,CXCL8,DLX5,FGF1,IL6,LIPG,SPP1	DMP1,GATA4,NOTCH1,RUNX2,SMAD1,SP1,TP53
1-3_vs_4-6_human - q001logFC1		FASLG		cytokine		-1.77		-0.069	-1.569	0.00148	CCL2,CD44,CSF2,CXCL10,CXCL8,FAS,IL1B,IL6,NFKB1,STAT4,STAT6,TGFB3,TNFRSF11B	Akt,Ap1,EGR1,FASLG,IL18,IL1B,JUN,NFKB1,NFKBIA,NFKBIB,NFkB (complex),RELA,STAT3,TRAF2
1-3_vs_4-6_human - q001logFC1		phenacetin		chemical drug	Inhibited	-2.384	bias	-0.332	-1.195	0.00148	ABCC2,BIRC3,CD44,CLDN4,CP,ELF3,GCGR,IER3,LCN2,LGALS3,PSMB8,SPP1,TSPAN8
1-3_vs_4-6_human - q001logFC1		JAK inhibitor I		chemical - kinase inhibitor	Activated	3.138	bias	0.262	2.315	0.00154	C3,CXCL1,CXCL10,CXCL11,CXCL2,PTGS2,SGK1,SOCS1,SOCS3,TRPA1	CCL11,CEBPB,JAK inhibitor I,JUN,JUNB,NFKB1,NFKBIA,NFkB (complex),RELA,STAT1,STAT3,STAT6,TP53
1-3_vs_4-6_human - q001logFC1		choline fenofibrate		chemical drug		0.8		-0.073	1.029	0.00154	CAV1,CXCL12,F3,FURIN,HIF1A,NFKBIA,NR1D1,PCSK5,PPARA,SERPINE1	ADIPOQ,Ap1,EDN1,HIF1A,JUN,NFKB1,NFKBIA,NFkB (complex),PPARG,PPARGC1A,RELA,RXRA,STAT3,choline fenofibrate
1-3_vs_4-6_human - q001logFC1		hydrochloric acid		chemical - endogenous mammalian		-1.841	bias	-0.269	-1.345	0.00154	CCL11,CCL2,CDH5,CXCL2,CXCL8,ICAM1,IL1B,IL6,SELE,VCAM1	AGER,CREBBP,CXCL8,IL10,IL6,JUN,NFKB1,NFKBIA,NFkB (complex),RELA,STAT3,TNF,TP53,hydrochloric acid
1-3_vs_4-6_human - q001logFC1		F3	-1.298	transmembrane receptor	Inhibited	-3.617	bias	-0.367	-2.139	0.00155	CARD9,CCL2,CCN2,CXCL8,EFEMP1,F3,FOXC2,GJA1,ICAM1,IL1B,IL6,ITGA2,PLPP3,PODXL2,SELE,SERPINE1,TNFRSF11A,VCAM1	Ap1,ERK1/2,F10,F2R,F3,F7,FOS,JUN,NFKBIA,NFkB (complex),RELA,STAT3,reactive oxygen species
1-3_vs_4-6_human - q001logFC1		MMP9	-0.019	peptidase		0.071		-0.106	0.503	0.00159	CALCR,CCL11,CD44,CXCL12,CXCL2,CXCR4,DDIT3,EGFR,GJA1,HPGD,ICAM1,ICAM5,IL1A,IL6,JAG2,MMP13,MMP3,SDC4,SERPINA1,XPR1	Ap1,CXCL12,ERK1/2,FOS,IL13,JUN,MMP9,NFKB1,NFKBIA,NFkB (complex),P38 MAPK,RELA,STAT3
1-3_vs_4-6_human - q001logFC1		PLX5622		chemical drug	Inhibited	-3.9	bias	-0.339	-2.424	0.00159	CCL11,CCL20,CSF1,CSF2,CSF3,CX3CL1,CXCL10,CXCL12,IL11,IL16,IL1A,IL1B,IL1R1,IL33,IL6R,IL6ST,NAMPT,SPP1,TNFRSF11B,TNFSF10
1-3_vs_4-6_human - q001logFC1		PI3K (family)		group	Inhibited	-2.033		-0.185	-1.116	0.0016	ABCA1,AKR1C1/AKR1C2,BIRC3,CAT,CCL2,CXCL1,CXCL10,CXCL11,CXCL12,CXCL8,CXCR4,DDIT3,FBXO32,HIF1A,HMOX1,IL1B,IL6,MMP3,PTGS2,SERPINE1,SNAI2,TNC,TNFRSF10B,TNFSF10,TXNIP,WTAP	Akt,Ap1,EGR1,ERK1/2,GSK3B,JUN,NFKB1,NFKBIA,NFkB (complex),P38 MAPK,PI3K (family),RELA,STAT3
1-3_vs_4-6_human - q001logFC1		fenofibrate		chemical drug		-0.298		-0.105	0.375	0.0016	ABCB4,ACADL,ACOX1,ACSL4,ACSL5,ANGPTL4,ASNS,CAT,CCL2,CD200,COL1A1,CREB3L3,CXCL8,DDIT3,DGAT2,EDN1,EGFR,FADS2,FBP1,FBXO32,GAL3ST1,HIF1A,HMOX1,ICAM1,IL6,IL6ST,JAG2,LPCAT3,MAN1A1,MGLL,MITF,MYBL2,NFKB1,NPPB,NR1H3,NUDT7,PDZK1,PPARA,PPARGC1A,PTGS2,SERPINE1,SLC27A1,SOD2,SREBF2,THRB,TIAM1,TRIM63,TXNIP,UCP2,UCP3,VCAM1	ADIPOQ,Ap1,CTNNB1,FOXO1,HIF1A,Insulin,JUN,LPL,NFKB1,NFKBIA,NFkB (complex),PPARG,RELA,SP1,SREBF1,STAT1,STAT3,fatty acid,fenofibrate,reactive oxygen species
1-3_vs_4-6_human - q001logFC1		FGFR1	-0.053	kinase	Inhibited	-2.09		-0.19	-1.209	0.00165	COL1A1,COL3A1,EBI3,EIF1AX,FGF1,FGF5,FGF7,FGFR3,HGF,IL11,IL6,LEPROT,MMP1,MMP13,MMP3,MSX1,NEUROG2,NR1H3,NXF1,PLAUR,PTGS2,RPS6,ULBP1	Ap1,CTNNB1,EGR1,ERK1/2,FGF2,FGFR1,FOS,JUN,Jnk,MAPK8,Mapk,NFkB (complex),PPARG,RELA,SP1,STAT3
1-3_vs_4-6_human - q001logFC1		Fcer1		complex	Inhibited	-3.387	bias	-0.318	-2.103	0.00165	BCL2A1,CCL2,CCL7,CD83,CSF1,CSF2,CXCL8,FYN,IL16,IL1B,IL33,IL6,NFATC2,NFKB1,S1PR2,SPHK1,TNFRSF9	CSF2,Fcer1,IL2,IL4,LYN,NFKB1,NFKBIA,NFkB (complex),NR3C1,RELA,SP1,STAT1,STAT3,STAT5A,STAT6,TNF,TRIM28
1-3_vs_4-6_human - q001logFC1		rotenone		chemical toxicant	Activated	2.183		-0.006	2.207	0.00165	BIRC3,CXCL2,DDIT3,DNAJB9,GADD45G,GJA1,HIF1A,HMOX1,IL1B,IL6,MMP1,NR4A2,PTGS2,SOD2,TXNIP,UCP2,VCAM1	AGT,Ap1,EGR1,JUN,Jnk,NFKB1,NFKBIA,NFkB (complex),PPARG,RELA,SREBF1,STAT3,TP53,fatty acid,hydrogen peroxide,rotenone
1-3_vs_4-6_human - q001logFC1		IRS1	-0.571	enzyme		-1.318		-0.154	-0.813	0.00169	CEBPD,COL3A1,COL4A1,COL4A2,COL6A1,COL6A3,CRABP2,DDIT3,EFNB2,FBXO32,GJA1,HMOX1,IL6,INSR,KLF4,LAMA4,MYBL2,NDN,NFKBIA,PLPP3,PPARGC1A,SNAI2,SPP1,SREBF2,TRIM63,UCP2,UCP3,WNT5A,WNT6	AKT1,CEBPB,CTNNB1,Ca2+,EGR1,FOXO1,FOXO3,HIF1A,IRS1,Insulin,JUN,NFKBIA,NFkB (complex),PPARG,PPARGC1A,RELA,RUNX2,SIRT1,SP1,STAT3,TP53
1-3_vs_4-6_human - q001logFC1		PITX2	0.16	transcription regulator		-0.782		-0.213	0.315	0.00169	ATP1B1,CACNA1G,COL8A1,COL8A2,DLX2,FOXC2,FZD2,FZD3,GAD1,GATA2,GPX4,GPX7,HPGD,IDH2,ITGAV,KCNJ11,MSC,NGFR,PLOD1,PLOD2,SHOX2,SOD2,TBX4,TBX6,TFAP2B,UCP3,WNT5A,WNT6,WNT9A	Ap1,CTNNB1,HMGB1,Histone h3,MYC,NFkB (complex),PITX2,PPARG,RELA,RNA polymerase II,SP1,STAT3,TCF
1-3_vs_4-6_human - q001logFC1		TSC2	-0.102	other		0.598		0.182	-0.367	0.00169	ARC,ATF3,ATP6V0B,ATP6V0C,ATP6V1D,CP,CREG1,CXCL10,DDIT3,DYNC1I1,ERO1A,GALC,GPNMB,HIF1A,HMOX1,IGFBP5,LGALS3,MUC2,PDGFRA,PDGFRB,PHLPP1,PKIB,RASSF4,SMPDL3A,SNAP91,SOD2,TMEM176A,TMEM176B,UCP2	AKT1,ARNT,Akt,Ap1,CEBPB,EGR1,FOXO1,HIF1A,JUN,NFKBIA,NFkB (complex),PI3K (complex),PPARG,PPARGC1A,RELA,RUNX2,SIRT1,SP1,STAT3,TSC2,VHL
1-3_vs_4-6_human - q001logFC1		MYCN	-2.514	transcription regulator		-0.364		-0.08	0.203	0.00169	ABCA1,ABCA6,ABCB7,ABCC4,BASP1,CAV1,CCN2,CDH11,CDH5,CITED2,COL1A1,COL4A1,COL8A1,DPYSL3,DUSP7,E2F2,EEF2,EGFR,FBN1,FGF5,FKBP9,FN1,GATA6,IGFBP7,ITGA2,MYCN,NGFR,NME2,NUCB1,PHGDH,PRKN,RGS5,RPL13,RPL13A,RPL18A,RPL28,RPL3,RPL4,RPLP0,RPLP1,RPS3,RPS4X,RPS6,RPS8,RUSC2,SERPINE1,SLC16A7,SLIT3,SPANXB1 (includes others),TM6SF1,TMEM109,TNFRSF10B,TPM1,UCHL1	ATF3,ATF4,Akt,Ap1,DDIT3,EGR1,ERK,HIF1A,HMGA1,JUN,MYCN,NFE2L2,NFKBIA,NFkB (complex),PPARG,RELA,SP1,STAT3,TP53,TP63,estrogen receptor
1-3_vs_4-6_human - q001logFC1		ARHGAP31	-1.133	other		0.905		0.078	0.646	0.00173	CCN2,COL6A1,COL6A2,FN1,GADD45B,GDF15,ITGA5,MMP3,TGFB3,TGFBR3,TWIST2
1-3_vs_4-6_human - q001logFC1		Cdk		group	Inhibited	-2.262	bias	-0.367	-1.174	0.00173	CCL2,CXCL10,CXCL2,CXCL8,GADD45G,IL6,MYCN,NEDD9,PPARGC1A,TXNIP,UCP2	ATP,CTNNB1,Cdk,EGR1,FOXO3,HMGB1,JUN,MYC,NFKBIA,NFkB (complex),RB1,RELA,SP1,STAT3,TP53
1-3_vs_4-6_human - q001logFC1		MMP14	-0.25	peptidase		-0.21		-0.012	-0.173	0.00173	ATF3,BCAM,CSF2,CSF3,CSPG4,IL6,LRP1,NNT,PIK3CD,PTGS2,SDC1	CBL,CREB1,CTNNB1,Collagen type I (complex),EGR1,EP300,FOS,JUN,LRP1,MMP14,NADPH oxidase,NFKBIA,NFkB (complex),P38 MAPK,RELA,SMAD2,SP1,SRC,STAT3
1-3_vs_4-6_human - q001logFC1		CpG ODN 1668		chemical reagent	Inhibited	-3.779	bias	-0.301	-2.643	0.00174	CD200,CD80,CSF3,CXCL10,CXCL8,ICAM1,IL1A,IL1B,IL6,IRAK3,NFKB1,PTGS2,SOCS1,SOCS3,TLR5,TLR7	CEBPB,CpG ODN 1668,HDAC3,IFNG,IL10,IL12B,NFKB1,NFKBIA,NFkB (complex),REL,RELA,STAT1,STAT3,TLR9,Tlr
1-3_vs_4-6_human - q001logFC1		PTGS2	-3.951	enzyme	Inhibited	-2.703		-0.145	-1.901	0.00176	ADGRL3,ANG,BIRC3,CCL2,CD44,CSF3,CXCL10,CXCL12,CXCL14,CXCL5,CXCL8,CXCR4,DLX5,ERBB3,FN1,ICAM1,IL11,IL1B,IL6,ITGAL,ITGAV,ITGB4,LTBP1,MMP1,NR4A2,PCDH7,PLA2G4A,PTGER3,PTGS2,PYGB,SEMA7A,ST3GAL1,TET1,TNFAIP6,TNFRSF10B,TNFSF10,TRAF1,VEGFC	Ap1,IL1B,JUN,NFKB1,NFKBIA,NFkB (complex),PI3K (complex),PTGS2,RELA,SP1,STAT3,TP53,prostaglandin E2
1-3_vs_4-6_human - q001logFC1		IL36B		cytokine	Inhibited	-2.783	bias	-0.315	-1.907	0.00178	CCL20,CD80,CD83,CXCL1,CXCL10,CXCL8,IL1B,IL6,NFKBIZ	Ap1,ERK1/2,IL1RL2,IL36B,IL6,JUN,Jnk,NFKB1,NFKBIA,NFkB (complex),RELA,STAT3
1-3_vs_4-6_human - q001logFC1		IL36G	-0.87	cytokine	Inhibited	-2.93		-0.184	-2.392	0.00178	CCL20,CD200R1,CD83,CSF2,CSF3,CXCL1,CXCL10,CXCL8,IL6	Ap1,ERK1/2,IL1RAP,IL1RL2,IL36G,IL6,JUN,NFKB1,NFKBIA,NFkB (complex),RELA,STAT3
1-3_vs_4-6_human - q001logFC1		Ikb		group		-1.831	bias	-0.29	-1.027	0.00178	CCL2,CXCL2,ICAM1,IL6,MMP1,MMP13,NFKB1,PTGS2,TNFAIP3	Ikb,JUN,NFKB1,NFKBIA,NFkB (complex),RELA,RELB,SP1,STAT3,TP53,cytokine
1-3_vs_4-6_human - q001logFC1		NFAT (complex)		complex	Inhibited	-2.121	bias	-0.286	-1.313	0.00178	ATF3,CCL2,CYGB,F3,ICAM1,IL33,IL6,SERPINE1,SPP1
1-3_vs_4-6_human - q001logFC1		TNFRSF11B	-1.446	transmembrane receptor		-0.57		0.046	-0.69	0.00178	COL1A1,IL11,IL6,ITGAV,RBPJ,SDC1,SPP1,TNFRSF11A,TNFRSF11B	Ap1,CBL,CEBPB,Ca2+,ERK1/2,JUN,NFKB1,NFKBIA,NFkB (complex),RELA,RUNX2,SP1,STAT1,STAT3,TNFRSF11B,TNFSF11,VTN
1-3_vs_4-6_human - q001logFC1		bisindolylmaleimide iv		chemical - kinase inhibitor		1.765	bias	0.275	0.955	0.00178	CCN2,CHGB,CXCL8,IL6,ITGA2,IVL,MMP13,MUC2,PRKCH	Ap1,ERK1/2,ESR1,FN1,JUN,NFATC2,NFKB1,NFKBIA,NFkB (complex),Nfat (family),P38 MAPK,Pkc(s),RELA,SP1,STAT3,bisindolylmaleimide iv
1-3_vs_4-6_human - q001logFC1		LEPR	-1.758	transmembrane receptor		-0.885		-0.085	-0.463	0.0018	ACOX1,ADGRE1,AGRP,ANGPTL4,COL1A1,COL4A1,CREB3L2,EDN1,FN1,GADD45B,GADD45G,H2AC6,HIF1A,HPX,IL1R2,IL24,IL6,LCN2,LEPR,MMP13,MMP3,NFATC3,NOX3,PC,PHLPP1,PPARA,PPARGC1A,PSMB8,RNASET2,SELE,SERPINE1,SMARCD3,SOCS3,SREBF2,TNFRSF4,UCP2,VGF	ADIPOQ,Ap1,EDN1,HIF1A,IL1B,JUN,LEP,LEPR,NFKB1,NFKBIA,NFkB (complex),PPARG,RELA,STAT3,TNF
1-3_vs_4-6_human - q001logFC1		ADM	-0.376	other	Activated	2.595		0.057	2.418	0.00182	ACE,CALCA,CALCR,CXCL2,EDN1,FN1,HIF1A,ICAM1,IL1B,IL6,PTGS2,RAMP2,SPP1,TNFRSF11B,VCAM1	ADM,Ap1,EGR1,ERK1/2,FOS,JUN,NFKB1,NFKBIA,NFkB (complex),NR3C1,NR3C2,P38 MAPK,PPARGC1A,RELA,SRC,STAT3,aldosterone
1-3_vs_4-6_human - q001logFC1		PTPRJ	-0.761	phosphatase	Inhibited	-2.84	bias	-0.339	-1.529	0.00182	ACPP,CEBPD,CITED2,CXCL2,EDN1,IL1A,IL6,MET,NFKBIZ,PLAGL1,PLAT,PLAUR,PTGS2,TG,ZC3H12A	Ap1,ERK,ERK1/2,JUN,JUNB,MET,NFKBIA,NFkB (complex),PPARG,PTPRJ,RELA,STAT1,STAT3,cytokine
1-3_vs_4-6_human - q001logFC1		R5020		chemical reagent	Inhibited	-2.107	bias	-0.253	-1.173	0.00182	ABCC8,BIRC3,CCN2,EGFR,ERBB3,F3,GAL,HSD17B2,IER3,IL1R1,MT1X,MUC1,NAGA,NFKBIA,RARG,RASD1,SAA1,SGK1,STAT5A,TK1,TXNIP,VIPR1	AR,Akt,CTNNB1,EGFR,EGR1,EP300,ESR1,ESR2,FOS,JUN,NFKBIA,NFkB (complex),NR3C1,NR3C2,PGR,R5020,RELA,SP1,STAT3,TP53,estrogen receptor
1-3_vs_4-6_human - q001logFC1		etoposide		chemical drug	Inhibited	-3.24		-0.174	-2.242	0.00182	ATF3,BCL2A1,BIRC3,CCL2,CD80,CREG1,CSF2,CXCL10,CXCL8,CYP3A5,FANCA,FAS,GADD45G,GDF15,ICAM1,IER3,IL11,IL1A,IL1B,IL6,MDC1,MME,MMP1,NFKB2,NOTCH3,PFKL,RHOBTB2,RNF144B,SEPTIN9,SGK1,SLC2A3,SOD2,SPHK1,SVIL,TK1,TNFAIP3,TNFRSF10A,TNFRSF10B,TNFSF10,TOP2A,WT1	Ap1,FOS,JUN,NFKB1,NFKBIA,NFkB (complex),P38 MAPK,RELA,SP1,STAT3,TP53,etoposide
1-3_vs_4-6_human - q001logFC1		CERK	-1.406	kinase						0.00184	C5,CCL2,CCL20,CSF3,CXCL1,CXCL11,CXCL2,CXCL8,CXCR4,IL6,TLR2,TNFSF10	ADAM17,Ap1,CERK,FOS,JUN,NFKB1,NFKBIA,NFkB (complex),NOTCH1,PLA2G4A,RELA,STAT3,TNF,prostaglandin E2
1-3_vs_4-6_human - q001logFC1		FANCC	-0.421	other		0		0.134	-0.327	0.00186	AQP9,ATP1B1,CAMK2B,CXCL12,FZD2,FZD6,GDF15,GSAP,IL1B,IL1R1,MAP1B,MTUS2,NUAK1,PTGS2,PTX3,RND3,SFRP1,SKAP2	Ap1,CTNNB1,FANCC,IFNG,JUN,Jnk,MYC,NFKB1,NFKBIA,NFkB (complex),P38 MAPK,PPARG,RELA,STAT1,STAT3,TCF
1-3_vs_4-6_human - q001logFC1		ITGB2	1.778	transmembrane receptor		1.127		-0.033	1.241	0.00186	BCL2A1,BDKRB1,CSF2,CSF3,CXCL10,CXCL2,FN1,GADD45B,ICOSLG/LOC102723996,IL6,ITGAL,PTGS2,RAC2,VCAM1	ITGB2,JUN,NFKB1,NFKBIA,NFkB (complex),P38 MAPK,PRKCD,RELA,STAT3,TP53,lipopolysaccharide
1-3_vs_4-6_human - q001logFC1		OLR1		transmembrane receptor		-1.521		-0.2	-0.814	0.00186	ACE,CCL2,CCN2,FN1,HAS3,ICAM1,IL6,MMP1,MMP3,RARG,SPP1,STRA6,TGFBR3,VCAM1	ADIPOQ,Ap1,ERK1/2,JUN,LDL,MAPK14,NFKB1,NFKBIA,NFkB (complex),OLR1,RELA,SMAD4,SP1,STAT3,hyaluronic acid
1-3_vs_4-6_human - q001logFC1		cigarette smoke		chemical toxicant	Inhibited	-2.816		-0.21	-1.543	0.00187	ABCA1,AHR,C3,CAT,CCL11,CCL2,COL4A2,CSF2,CXCL10,CXCL2,CXCL8,CYP3A5,DDIT3,ELN,EPAS1,ESD,FOSL1,FTL,GADD45G,HAS3,HIF1A,HMOX1,ICAM1,IL1A,IL1B,IL6,IRAK2,KLF4,MAP1LC3A,MAP1LC3B,MMP1,MMP3,MUC1,NFKB1,NFKBIA,P2RX7,P2RY6,PGF,PPARA,PTGES,PTGS2,PTPRB,RAMP2,RPS6,SERPINE1,SMAD7,SOD2,SOD3,WNT5A	IL1B,IL6,Ikb,JUN,NFE2L2,NFKB1,NFKBIA,NFkB (complex),RELA,SMAD3,STAT3,cigarette smoke
1-3_vs_4-6_human - q001logFC1		valproic acid		chemical drug		1.425		-0.02	1.576	0.00187	AKR1B1,AMPD3,ATF3,B4GALT1,BAG1,CA12,CAT,CAVIN2,CCL2,CD44,CD80,CD83,CDCA7,CENPM,CHAF1B,CHPT1,CKS1B,CRAT,CRYL1,CXCR4,DAG1,DDIT3,DNAJB9,EDN1,ELOVL3,ERN1,FAS,GADD45B,GDNF,GPX7,H6PD,HERPUD1,HIF1A,HMOX1,HSD17B6,ICAM1,IGSF1,IL1A,IL6,INSRR,LOXL3,MAMLD1,MAPK10,MBTPS1,MME,MMP1,MMP13,MYCN,PDGFRB,PDZK1IP1,PKIB,PLAT,PRSS23,PSMB8,PTGS2,PTX3,RERG,RNF144A,RNPEP,ROR1,S100A4,SERPINE1,SGK1,SIRT7,SLC1A1,SLC7A8,SPP1,…	Ap1,EP300,ERK1/2,ESR1,ESR2,JUN,Jnk,NFKBIA,NFkB (complex),NR3C1,NR3C2,P38 MAPK,RELA,STAT3,beta-estradiol,valproic acid
1-3_vs_4-6_human - q001logFC1		fingolimod		chemical drug	Activated	2.815		0.247	1.821	0.00187	CCL2,CCL20,CCN2,CD80,COL3A1,CSF2,CXCL10,CXCL2,FN1,FOSL1,GDNF,ICAM1,IL1B,IL6,LIPE,MITF,PECAM1,S1PR1,SERPINE1,SPHK1	Ap1,ERK1/2,FOXO1,FOXO3,JUN,Jnk,NFE2L2,NFKB1,NFKBIA,NFkB (complex),P38 MAPK,PRKCD,RELA,STAT3,fingolimod,palmitic acid
1-3_vs_4-6_human - q001logFC1		DEPTOR	-0.266	other	Activated	2.449	bias	0.306	1.7	0.00189	CCL20,CX3CL1,CXCL10,CXCL11,ICAM1,VCAM1	Ap1,DEPTOR,ERK1/2,JUN,NFKBIA,NFkB (complex),RELA,STAT1,STAT3,STAT6,TP53
1-3_vs_4-6_human - q001logFC1		HSPB8	0.605	kinase		-0.915		-0.245	-0.322	0.00189	CCL2,CXCL8,ICAM1,IL6,MAP1LC3B,MITF	Akt,Ap1,BMPR2,EGR1,FOS,HSPB8,JUN,MAPK1,NFKBIA,NFkB (complex),P38 MAPK,PI3K (complex),RELA,RUNX2,SMAD1,SMAD4,SMAD5,SP1,STAT1,STAT3,TP53
1-3_vs_4-6_human - q001logFC1		NELFB	0.048	other		-1.633		0.061	-1.783	0.00189	ATF3,CCN2,COL6A1,GADD45B,RPLP0,RPS3
1-3_vs_4-6_human - q001logFC1		OGG1	-0.724	enzyme		-1.131		-0.184	-0.686	0.00189	CCL20,CXCL2,HIF1A,IL1A,IL1B,IL6	Ap1,IFNG,JUN,Jnk,KRAS,MYC,NFATC2,NFKB1,NFKBIA,NFkB (complex),OGG1,PARP1,RELA,STAT1,STAT3,TNF,TP53
1-3_vs_4-6_human - q001logFC1		icilin		chemical reagent	Activated	2.449	bias	0.367	1.55	0.00189	CSF3,CXCL10,CXCL2,IL1A,IL1B,IL6	Ca2+,FN1,JUN,NFKB1,NFKBIA,NFkB (complex),RELA,SP1,STAT3,icilin
1-3_vs_4-6_human - q001logFC1		trientine		chemical drug		0.73		0.234	0.166	0.00189	COL3A1,FN1,IGFBP2,IGFBP5,SERPINE1,SOD3	NFE2L2,NFkB (complex),Nr1h,RELA,STAT3,cholesterol,trientine
1-3_vs_4-6_human - q001logFC1		PRKAA1	-0.211	kinase		1.351		0.154	0.492	0.00191	ATF3,BIRC3,CAT,CD302,CHGB,CXCL12,CXCL8,CYP3A5,DDIT3,ERN1,FGFR1OP2,FN1,H2BC21,IL6,ITIH5,MAGEC2,MATN2,NFKBIA,PDGFRA,PPARGC1A,PSMB8,RND3,SERPINI1,SMAD3,SOCS3,SOD2,SORL1,SYT4,TNS1,TNS3,VCAM1,ZDHHC9	Ap1,ERK1/2,FOXO1,FOXO3,Ikb,JUN,NFE2L2,NFKB1,NFKBIA,NFkB (complex),P38 MAPK,PI3K (complex),PRKAA1,RELA,SMAD3,SP1,STAT3,palmitic acid
1-3_vs_4-6_human - q001logFC1		(1S,2R)-NCL-1		chemical reagent		0.822		0	0.822	0.00198	ATF3,DDIT3,ERN1,HERPUD1,LGR6,MYB,PPP1R15A,TNFRSF11A	(1S,2R)-NCL-1,ATF3,DDIT3,EIF2AK3,FOXO1,FOXO3,NFE2L2,NFkB (complex),RELA,SMARCA4,STAT3,TP53
1-3_vs_4-6_human - q001logFC1		11,12-epoxyeicosatrienoic acid		chemical - endogenous mammalian		0.227		-0.147	0.633	0.00198	CD44,CD82,EGFR,ICAM1,NFKBIA,PLAT,SELE,VCAM1	11,12-epoxyeicosatrienoic acid,Akt,CTNNB1,EGR1,FOXO1,FOXO3,HIF1A,Insulin,JUN,NFKB1,NFKBIA,NFkB (complex),PPARG,PPARGC1A,RELA,RXRA,SP1,STAT3,TP53
1-3_vs_4-6_human - q001logFC1		NCD-38		chemical reagent		0.822		0	0.822	0.00198	ATF3,DDIT3,ERN1,HERPUD1,LGR6,MYB,PPP1R15A,TNFRSF11A	ATF3,CEBPA,CEBPB,DDIT3,EIF2AK3,FOXO1,FOXO3,NCD-38,NFAT (complex),NFE2L2,NFkB (complex),RELA,SMARCA4,STAT3,TP53
1-3_vs_4-6_human - q001logFC1		STK11	-0.143	kinase		1.517		-0.095	2.189	0.00198	ACE,ATF3,BCL6B,CCL2,CDKL3,CHGB,COL3A1,CPS1,CSF3,FN1,FOSL1,GADD45B,HIF1A,IGFBP5,IL1A,IL1RAP,IL33,IL6,IMPDH2,LYPD3,MPST,MSH4,NEDD9,NFKB2,NME2,NPTX2,NR1D1,PCDHA10,PDGFRL,PGM1,PHGDH,POLR1C,PSAT1,PSG9,PTGS2,PTPRZ1,RASSF2,RGS1,RPS6,SARDH,SERPINE1,SERPINI1,SNAI2,SORL1,SPP1,STARD10,SYT4,TESMIN,TNFAIP3,TNFRSF4,TNFSF10,TOP2A,VIPR2,WNT5A	AKT1,CEBPB,CTNNB1,ERBB2,ESR1,ESR2,FOS,GSK3B,JUN,NFKB1,NFKBIA,NFkB (complex),P38 MAPK,RARA,RELA,SP1,STAT3,STK11,TP53,estrogen receptor
1-3_vs_4-6_human - q001logFC1		NPC1	-0.362	transporter		0.784		0.184	0.29	0.002	ABCA1,ALPL,APLP1,CAV1,CAV2,CD74,CDYL2,CYP27A1,CYP27B1,DDIT3,ITGAX,KLF4,LGALS3,LIPA,LIPG,LSS,MMP15,PTGS2,S100A9,SREBF2,STAT4	25-hydroxycholesterol,Ap1,CREBBP,CXCL8,FOS,JUN,NFE2L2,NFKBIA,NFkB (complex),NPC1,NR1H2,Nr1h,P38 MAPK,PPARG,RELA,SREBF1,STAT3,cholesterol,fatty acid
1-3_vs_4-6_human - q001logFC1		ASH1L	0.291	transcription regulator						0.00202	IL6,IRAK3,TNFAIP3
1-3_vs_4-6_human - q001logFC1		AX15839		chemical - kinase inhibitor						0.00202	CXCL8,IL6,SELE
1-3_vs_4-6_human - q001logFC1		CNTFR	-1.108	transmembrane receptor						0.00202	CXCL8,GJA1,IL1A	Ap1,CNTFR,FOS,JUN,Mapk,PPARG,SP1
1-3_vs_4-6_human - q001logFC1		DGKH	1.146	kinase						0.00202	CCL2,CXCL8,DGKH	Ap1,DGKH,FOS,JUN,Jnk,NFkB (complex),RELA,SP1,STAT3
1-3_vs_4-6_human - q001logFC1		ERC1	1.013	other						0.00202	CXCL8,NFKBIA,PTGS2	ERC1,IKBKB,IKBKG,JUN,NFKB1,NFKBIA,NFkB (complex),RELA,STAT1,STAT3
1-3_vs_4-6_human - q001logFC1		HSPB3	0.568	other						0.00202	CCL2,CXCL8,ICAM1
1-3_vs_4-6_human - q001logFC1		IRX1		transcription regulator						0.00202	BDKRB2,FGF7,H2BC21
1-3_vs_4-6_human - q001logFC1		PLEC	-0.049	other						0.00202	CXCR4,IL6,KRT18	Ap1,EGR1,ERK1/2,FOS,JUN,NFKBIA,NFkB (complex),P38 MAPK,PLEC,PTK2,RELA,SMAD3,SRC,STAT3,TP53,YAP1
1-3_vs_4-6_human - q001logFC1		defibrotide		biologic drug						0.00202	F3,PLAT,SERPINE1
1-3_vs_4-6_human - q001logFC1		ethyl gallate		chemical - endogenous non-mammalian						0.00202	ICAM1,SELE,VCAM1
1-3_vs_4-6_human - q001logFC1		glycodeoxycholic acid		chemical - endogenous mammalian						0.00202	HPGD,IL6,TNFRSF10B
1-3_vs_4-6_human - q001logFC1		lopinavir		chemical drug						0.00202	CCL2,DDIT3,TNFRSF11B	Ap1,FOXO1,FOXO3,JUN,Jnk,NFE2L2,NFkB (complex),RELA,STAT3,lopinavir,palmitic acid
1-3_vs_4-6_human - q001logFC1		minodronate		chemical drug						0.00202	CCL2,CXCR4,ICAM1
1-3_vs_4-6_human - q001logFC1		mycophenolate mofetil		chemical drug						0.00202	CCL2,FN1,ICAM1	IL1,IL10,JUN,NFKB1,NFKBIA,NFkB (complex),RELA,STAT3,mycophenolate mofetil,prostaglandin E2
1-3_vs_4-6_human - q001logFC1		phosphoramidon		chemical - endogenous non-mammalian						0.00202	ECE1,EDN1,EDNRB
1-3_vs_4-6_human - q001logFC1		senexin B		chemical reagent						0.00202	CXCL1,CXCL2,CXCL8
1-3_vs_4-6_human - q001logFC1		RELB	-0.945	transcription regulator		-0.773		-0.159	-0.17	0.00204	AIRE,BIRC3,CCL11,CCL20,CHI3L1,CSF2,CXCL12,CXCL8,ICOSLG/LOC102723996,IL1B,IL6,MYB,NFKB2,NFKBIA,PTGS2,SOD2,STAT4,TNFAIP2,TRAF3	Ap1,CREBBP,EP300,FOS,JUN,NFKB1,NFKB2,NFKBIA,NFkB (complex),PPARG,REL,RELA,RELB,STAT3,TP63,TP73
[truncated: 9,821 more rows]
[truncated: 9 more columns]

## Sheet: SK-N-AS Proliferation Genes
Supplemental Table S3. Ingenuity Pathway Analysis of differentially expressed genes associated with proliferation in IGF2BP1 depleted SK-N-AS
© 2000-2020 QIAGEN. All rights reserved.
[truncated: 531 more rows]

## Sheet: Chemotherapeutic Agents
Supplemental Table S4. Statistical analysis of IGF2BP1 inhibition and chemotherapeutic agents
	SK-N-AS		SK-N-BE(2)		SK-N-DZ
[truncated: 54 more rows]

## Sheet: CDK Inhibitors
Supplemental Table S5. Statistical analysis of IGF2BP1 inhibition and CDK inhibition
[truncated: 22 more rows]

[truncated: 1 more sheets: IGF2BP1 depleted SK-N-AS IPA]
